# Supplementary material for: Tail-tape-fused virion and non-virion RNA polymerases of a thermophilic virus with an extremely long tail
Source: Nat Commun. 2024 Jan 5;15:317. doi: 10.1038/s41467-023-44630-z (PMC10770324; doi:10.1038/s41467-023-44630-z)
Supplement: Supplementary file 4 — Supplementary Data 1 [file 41467_2023_44630_MOESM4_ESM.xlsx]

## Sheet: Sheet1
Supplementary Data 1. Transcription start and termination sites in the P23-45 genome identified through ONT-cappable-seq
P23-45 Transcription Start Sites (TSS)
ID	TSS location	strand	upstream sequence (30bp)	conserved motif upstream TSS	downstream ORF
TSS1	66	+	cctaccatctagcaggcttttattccttta	AT-rich	before ORF77
TSS2	346	+	gaaacccctagccccccctttattccttta	AT-rich	before ORF76
TSS3	579	+	ccgggtacgggtacggagcttattccttta	AT-rich	before ORF75
TSS4	883	+	tacggcgagcacaaaagaactattctttta	AT-rich	before ORF73
TSS5	1283	+	ctacgcgcacttctagaacttattccttca	AT-rich	before ORF71
TSS6	1657	+	acagaactgctagcgcttattataccttta	AT-rich	within ORF70
TSS7	1982	+	ctcatactacgcgcacattttattccttta	AT-rich	before ORF69
TSS8	2294	+	aagtacccgaatggcttcttaatccttagg	-	intergenic
TSS9	2466	+	aggccgttataggggcatttaaacagaggg	GC-rich	intergenic
TSS10	3141	+	gctcttgacaagccttttattattctttta	AT-rich	before ORF68
TSS11	3405	+	ctctgtcctagttagccttttattctttta	AT-rich	before ORF67
TSS12	3667	+	cttagccctctctttttgcctataccttta	AT-rich	before ORF66
TSS13	3719	+	gcctgcttggcttatggtctataccgtcgt	-	before ORF65
TSS14	4108	+	tttctttttcctccctttattccctttggg	AT-rich	before ORF64
TSS15	5980	+	acctctttagtatctaggggcttttagcga	GC-rich	before ORF63
TSS16	5994	+	taggggcttttagcgattcttattccctta	AT-rich	before ORF63
TSS17	7413	+	gagaggcttctagccatattattcttttgt	AT-rich	before ORF61
TSS18	8026	+	gctcaatcggctctataggcttcttattga	GC-rich	within ORF60, before ORF59
TSS19	8185	+	taaactaggtttagcctttttattctttca	AT-rich	before ORF59
TSS20	10565	+	aactctacatgggtctagaggcttttttgg	GC-rich	before ORF55
TSS21	14413	+	ttacgagttgagtctagaggcgtactttgg	GC-rich	before ORF48
TSS22	33643	+	ctcggcaaggttctaggggaactggcgggg	GC-rich	before ORF11
TSS23	37666	+	gggcaacgagtttctaggggcgttcttcgg	GC-rich	before ORF6
P23-45 Transcription Termination Sites (TTS)
ID	TTS location	Strand	upstream sequence (50 bp)	26bp motif
TTS1	340	+	aacggaagagaggaggggcgatgggggaaacccctagccccccctttat	x
TTS2	537	+	gcgactactggtggtagttctggccggggggcgtctagcccctcttttt	x
TTS3	844	+	gcgggaggagactggtagggcggtgggggcgttctagcccctccttttt	x
TTS4	1242	+	actggaggcgggcttaggcgtgggggagagggcgctagccctctctttt	x
TTS5	1608	+	ccatccgaagagagcgagtagcgttggagggggcgttagcccctttttt	x
TTS6	1948	+	tgccctctggggctagcatagaggagagggcttcctagcctctcctttt	x
TTS7	2466	+	gggccaaataagggcattacaggccgttataggggcatttaaacagagg
TTS8	3399	+	tacttgagcgggtaggctagctagggctctgtcctagttagccttttat
TTS9	3654	+	gtgcttgtgattctttaggcagaacagagggcgcttagccctctctttt	x
TTS10	4085	+	gtaagtgtctaagggcttgggctcgagcttcgggctcaagccttttctt
TTS11	4223	+	acgcgttagagagttgcagtcttcggcggagcccaccgagggctcttat
TTS12	6231	+	ttgctaaaggtattgaccttgagcgcctgcttgggcagaccaccggccc
TTS13	7602	+	aagcgggcggagctcaagctctacaccaactcccgcctcgattttgtcg
TTS14	7806	+	gggctttgattgctagtccttaaggctaccccaagaggggtagccttta
TTS15	8127	+	ggaggagattgccgagctattggcgagcgcggcgctccaacgcgggtac
TTS16	8867	+	tataggtaaccattctttgggctagcccgcgttagggttagcccctctt
TTS17	10625	+	gtgaagcatggccgcgggcatgtttctcatggccgtcgtagcgtttttg
TTS18	14339	+	aggtggtgcacctggaggactttcctccgggtgccaaccccttgcgccg
TTS19	14554	+	ggaagggtgattgtggatagaggaggagagtatgtttgaccctaagcct
TTS20	21858	+	gcagtcccgtgtggttgactgccgcgctcttggcctaaaaccccacctg
TTS21	27968	+	ccgtattttagtttgggaagtcttaccctccgggcataggaaagtggtg
TTS22	33788	+	tggcctgagcaagagcgcctttctcgccaaagccaagaagctcggctta
TTS23	37740	+	aaggtacgcttccgggccaaaacgtcgggtgcggaagtggaggtggagc
TTS24	38476	+	ggtgcatgcccaccttcttattgattccggctaccttcgcctgcctttt
