# Supplementary material for: Tail-tape-fused virion and non-virion RNA polymerases of a thermophilic virus with an extremely long tail
Source: Nat Commun. 2024 Jan 5;15:317. doi: 10.1038/s41467-023-44630-z (PMC10770324; doi:10.1038/s41467-023-44630-z)
Supplement: Supplementary file 5 — Supplementary Data 2 [file 41467_2023_44630_MOESM5_ESM.xlsx]

## Sheet: P74-26
Supplementary Data 2. Conserved AT-rich motif identified in P23-45 related phages
motif_id	motif_alt_id	sequence_name	start	stop	strand	score	p-value	q-value	matched_sequence			name of putative promoter	sequence used to build logo
TTATTCYTTTA	MEME-1	gi|157265412|ref|NC_009804.1|	38074	38084	-	19.2347	4.51e-07	0.015	TTATTCCTTTA			P1	ctcatactacgcgcacattttattccttta
TTATTCYTTTA	MEME-1	gi|157265412|ref|NC_009804.1|	39122	39132	-	19.2347	4.51e-07	0.015	TTATTCCTTTA			P2	cgggtacagtaggaactgcttattccttta
TTATTCYTTTA	MEME-1	gi|157265412|ref|NC_009804.1|	40432	40442	-	19.2347	4.51e-07	0.015	TTATTCCTTTA			P3	ccgggtacgggtacggaggttattccttta
TTATTCYTTTA	MEME-1	gi|157265412|ref|NC_009804.1|	40666	40676	-	19.2347	4.51e-07	0.015	TTATTCCTTTA			P4	gaaacccctagccccccctttattccttta
TTATTCYTTTA	MEME-1	gi|157265412|ref|NC_009804.1|	40946	40956	-	19.2347	4.51e-07	0.015	TTATTCCTTTA			P5	cctaccatctagcaggcttttattccttta
TTATTCYTTTA	MEME-1	gi|157265412|ref|NC_009804.1|	36875	36885	-	18.1122	9.99e-07	0.0277	TTATTCTTTTA			P6	gctcttgactagccttttattattctttta
TTATTCYTTTA	MEME-1	gi|157265412|ref|NC_009804.1|	34253	34263	-	16.949	2.11e-06	0.0319	TTATTCCCTTA			P7	gcttttagtgattcgattcttattccctta
TTATTCYTTTA	MEME-1	gi|157265412|ref|NC_009804.1|	38774	38784	-	16.949	2.11e-06	0.0319	TTATTCCTTCA			P8	ctacgcgcacttctagaacttattccttca
TTATTCYTTTA	MEME-1	gi|157265412|ref|NC_009804.1|	39529	39539	-	16.949	2.11e-06	0.0319	CTATTCCTTTA			P9	cgtacggcgagcacaaggactattccttta
TTATTCYTTTA	MEME-1	gi|157265412|ref|NC_009804.1|	39728	39738	-	16.949	2.11e-06	0.0319	TTATTCCTTCA			P10	gcttgcacaagtacggagcttattccttca
TTATTCYTTTA	MEME-1	gi|157265412|ref|NC_009804.1|	40100	40110	-	16.949	2.11e-06	0.0319	TTATTCCCTTA			P11	acgaaactcctaaaatgttttattccctta
TTATTCYTTTA	MEME-1	gi|157265412|ref|NC_009804.1|	36601	36611	-	16.6735	2.56e-06	0.0328	TTATACCTTTA			P12	gttagcctttcttttttgcttataccttta
TTATTCYTTTA	MEME-1	gi|157265412|ref|NC_009804.1|	38399	38409	-	16.6735	2.56e-06	0.0328	TTATACCTTTA			P13	acggaactgctagcgcttattataccttta
TTATTCYTTTA	MEME-1	gi|157265412|ref|NC_009804.1|	32405	32415	-	14.8469	5.73e-06	0.0682	TTATTCTTTTG			P14	ggagaggcttctagccatattattcttttg
TTATTCYTTTA	MEME-1	gi|157265412|ref|NC_009804.1|	36150	36160	-	13.398	1.18e-05	0.131	TTATTCCCTTT			P15	gccttttctttttcctcccttattcccttt
TTATTCYTTTA	MEME-1	gi|157265412|ref|NC_009804.1|	70151	70161	-	11.1224	2.02e-05	0.21	TTATACCTTCG			P16	tgcaaagccctatctacgtttataccttcg
TTATTCYTTTA	MEME-1	gi|157265412|ref|NC_009804.1|	52460	52470	+	8.30612	5.58e-05	0.547	TTATTCGCTTA			P17
TTATTCYTTTA	MEME-1	gi|157265412|ref|NC_009804.1|	16530	16540	-	7.94898	7.56e-05	0.688	TTGTTCCCTTA			P17	cccaaagacgacgaaggctttgttccctta
TTATTCYTTTA	MEME-1	gi|157265412|ref|NC_009804.1|	76934	76944	+	7.89796	7.84e-05	0.688	TTATACCTTAA			P19
# FIMO (Find Individual Motif Occurrences): Version 5.4.1 compiled on Aug 25 2021 at 17:37:39
# The format of this file is described at https://meme-suite.org/meme/doc/fimo-output-format.html.
# fimo --oc . --verbosity 1 --thresh 1.0E-4 motifs.meme P74-26.fasta

## Sheet: G20c
Supplementary Data 2. Conserved AT-rich motif identified in P23-45 related phages
motif_id	motif_alt_id	sequence_name	start	stop	strand	score	p-value	q-value	matched_sequence			name of putative promoter	sequence used to build logo
TTATTCYTTTA	MEME-1	KX987127.1	37487	37497	-	19.2347	4.51e-07	0.0146	TTATTCCTTTA			P1	ctcatactacgcgcacattttattccttta
TTATTCYTTTA	MEME-1	KX987127.1	38545	38555	-	19.2347	4.51e-07	0.0146	TTATTCCTTTA			P2	ccgtaggcacaagaacgctttattccttta
TTATTCYTTTA	MEME-1	KX987127.1	39853	39863	-	19.2347	4.51e-07	0.0146	TTATTCCTTTA			P3	ccgggtacgggtacggaggttattccttta
TTATTCYTTTA	MEME-1	KX987127.1	40090	40100	-	19.2347	4.51e-07	0.0146	TTATTCCTTTA			P4	aaacccctagcccccctttttattccttta
TTATTCYTTTA	MEME-1	KX987127.1	40359	40369	-	19.2347	4.51e-07	0.0146	TTATTCCTTTA			P5	cctaccatctagcaggcttttattccttta
TTATTCYTTTA	MEME-1	KX987127.1	36253	36263	-	18.1122	9.99e-07	0.0271	TTATTCTTTTA			P6	cctcttgacaggtcttttattattctttta
TTATTCYTTTA	MEME-1	KX987127.1	33641	33651	-	16.949	2.11e-06	0.0312	TTATTCCCTTA			P7	taggggctcttagtgattcttattccctta
TTATTCYTTTA	MEME-1	KX987127.1	38197	38207	-	16.949	2.11e-06	0.0312	TTATTCCTTCA			P8	ctacgcgcacttctagaacttattccttca
TTATTCYTTTA	MEME-1	KX987127.1	38949	38959	-	16.949	2.11e-06	0.0312	CTATTCCTTTA			P9	cgtacggcgagcacaaggactattccttta
TTATTCYTTTA	MEME-1	KX987127.1	39148	39158	-	16.949	2.11e-06	0.0312	TTATTCCTTCA			P10	gcttgcacaagtacggagcttattccttca
TTATTCYTTTA	MEME-1	KX987127.1	39521	39531	-	16.949	2.11e-06	0.0312	TTATTCCCTTA			P11	acgaaactcctaaaatgttttattccctta
TTATTCYTTTA	MEME-1	KX987127.1	35979	35989	-	16.6735	2.56e-06	0.032	TTATACCTTTA			P12	gttagcctttctttttcgcttataccttta
TTATTCYTTTA	MEME-1	KX987127.1	37816	37826	-	16.6735	2.56e-06	0.032	TTATACCTTTA			P13	atggaactgctagcgcttattataccttta
TTATTCYTTTA	MEME-1	KX987127.1	32526	32536	-	14.8469	5.73e-06	0.0665	TTATTCTTTTG			P14	ggagaggcttctagccatattattcttttg
TTATTCYTTTA	MEME-1	KX987127.1	35533	35543	-	13.398	1.18e-05	0.128	TTATTCCCTTT			P15	ccttttctttttcctctctttattcccttt
TTATTCYTTTA	MEME-1	KX987127.1	16668	16678	-	7.94898	7.56e-05	0.768	TTGTTCCCTTA			P16	cccaaagacgacgaaggctttgttccctta
# FIMO (Find Individual Motif Occurrences): Version 5.4.1 compiled on Aug 25 2021 at 17:37:39
# The format of this file is described at https://meme-suite.org/meme/doc/fimo-output-format.html.
# fimo --oc . --verbosity 1 --thresh 1.0E-4 motifs.meme G20c.fasta

## Sheet: TSP4
Supplementary Data 2. Conserved AT-rich motif identified in P23-45 related phages
motif_id	motif_alt_id	sequence_name	start	stop	strand	score	p-value	q-value	matched_sequence			name of putative promoter	sequence used to build logo
TTATTCYTTTA	MEME-1	MH992131.1	35564	35574	-	19.2347	4.51e-07	0.0749	TTATTCCTTTA			P1	tagggccttttccggtcttttattccttta
TTATTCYTTTA	MEME-1	MH992131.1	35628	35638	-	15.8265	4.28e-06	0.191	TTATTCTCTTA			P2	ctccctggacttctcagatttattctctta
TTATTCYTTTA	MEME-1	MH992131.1	40717	40727	-	15.8265	4.28e-06	0.191	TTATTCTCTTA			P3	tatcggcaaaggttctgaattattctctta
TTATTCYTTTA	MEME-1	MH992131.1	37550	37560	-	14.8469	5.73e-06	0.191	TTATTCTTTTG			P4	ctggctgacctccggggccttattcttttg
TTATTCYTTTA	MEME-1	MH992131.1	40063	40073	-	14.8469	5.73e-06	0.191	TTATTCTTTTG			P5	gggggttatacccccttttttattcttttg
TTATTCYTTTA	MEME-1	MH992131.1	38251	38261	-	12.5612	1.47e-05	0.408	TTATTCTCTTG			P6	tctttttacaaacacagctttattctcttg
TTATTCYTTTA	MEME-1	MH992131.1	76986	76996	+	12.102	1.77e-05	0.42	CTATACCCTTA
TTATTCYTTTA	MEME-1	MH992131.1	40320	40330	-	10.4592	2.79e-05	0.58	TTATTCCGTTA			P7	gccgaaggccccctcttttttattccgtta
TTATTCYTTTA	MEME-1	MH992131.1	38647	38657	-	9.11224	4.93e-05	0.832	TAATTCTTTTA			P8	gacggaatatacgtgtatataattctttta
TTATTCYTTTA	MEME-1	MH992131.1	5214	5224	-	8.83673	5e-05	0.832	CTATACCCTTG			P9	atgagtaaggtagaggctcctatacccttg
TTATTCYTTTA	MEME-1	MH992131.1	6622	6632	-	8.17347	6.26e-05	0.946	ATATTCCTTCA			P10	cctgtgggagcatgtggagatattccttca
# FIMO (Find Individual Motif Occurrences): Version 5.4.1 compiled on Aug 25 2021 at 17:37:39
# The format of this file is described at https://meme-suite.org/meme/doc/fimo-output-format.html.
# fimo --oc . --verbosity 1 --thresh 1.0E-4 motifs.meme TSP4.fasta

## Sheet: G18
Supplementary Data 2. Conserved AT-rich motif identified in P23-45 related phages
motif_id	motif_alt_id	sequence_name	start	stop	strand	score	p-value	q-value	matched_sequence
TTATTCYTTTA	MEME-1	G18_genome	58764	58774	+	7.71429	7.93e-05	1	ctatactcttg
# FIMO (Find Individual Motif Occurrences): Version 5.4.1 compiled on Aug 25 2021 at 17:37:39
# The format of this file is described at https://meme-suite.org/meme/doc/fimo-output-format.html.
# fimo --oc . --verbosity 1 --thresh 1.0E-4 motifs.meme g18_genome.fasta

## Sheet: phiFa
Supplementary Data 2. Conserved AT-rich motif identified in P23-45 related phages
# FIMO (Find Individual Motif Occurrences): Version 5.4.1 compiled on Aug 25 2021 at 17:37:39
# The format of this file is described at https://meme-suite.org/meme/doc/fimo-output-format.html.
# fimo --oc . --verbosity 1 --thresh 1.0E-4 motifs.meme phiFa.fasta
