# Supplementary material for: Tail-tape-fused virion and non-virion RNA polymerases of a thermophilic virus with an extremely long tail
Source: Nat Commun. 2024 Jan 5;15:317. doi: 10.1038/s41467-023-44630-z (PMC10770324; doi:10.1038/s41467-023-44630-z)
Supplement: Supplementary file 7 — Supplementary Data 4 [file 41467_2023_44630_MOESM7_ESM.xlsx]

## Sheet: Two RNAPs
Supplementary Data 4	Viruses with two or more RNAP polypeptide per genomes (identified by PSI-BLAST search and filtered by presence of "[RK]xPx{20,100}DxDxD" motif)
Protein accession	Genomes accession	Saccembly ID (if available)	NCBI Taxonomy ID	Full taxonomy	Comment	RNAP in-house profile ID	E-value	Potential catalytis motif
ADY76885.1	HM133903.1	GCA_023533605.1	10258	Viruses;Varidnaviria;Bamfordvirae;Nucleocytoviricota;Pokkesviricetes;Chitovirales;Poxviridae;Chordopoxvirinae;Parapoxvirus;Orf virus	Poxviridae	Pox_viruses	1e-200	DFDGD
ADY76886.1	HM133903.1	GCA_023533605.1	10258	Viruses;Varidnaviria;Bamfordvirae;Nucleocytoviricota;Pokkesviricetes;Chitovirales;Poxviridae;Chordopoxvirinae;Parapoxvirus;Orf virus	Poxviridae	Pox_viruses	1e-200	DFDGD
ADO67257.1	GU244497.1	GCA_000889395.1	693272	Viruses;Varidnaviria;Bamfordvirae;Nucleocytoviricota;Megaviricetes;Imitervirales;Mimiviridae;Cafeteriavirus;Cafeteria roenbergensis virus;Cafeteria roenbergensis virus BV-PW1	Mimiviridae	ORF6_Kl_lactis	2.88e-23	DYDGD
ADO67402.1	GU244497.1	GCA_000889395.1	693272	Viruses;Varidnaviria;Bamfordvirae;Nucleocytoviricota;Megaviricetes;Imitervirales;Mimiviridae;Cafeteriavirus;Cafeteria roenbergensis virus;Cafeteria roenbergensis virus BV-PW1	Mimiviridae	Mimi	1e-200	DFDGD
YP_003969856.1	NC_014637.1	GCF_000889395.1	693272	Viruses;Varidnaviria;Bamfordvirae;Nucleocytoviricota;Megaviricetes;Imitervirales;Mimiviridae;Cafeteriavirus;Cafeteria roenbergensis virus;Cafeteria roenbergensis virus BV-PW1	Mimiviridae	ORF6_Kl_lactis	2.88e-23	DYDGD
YP_003970001.1	NC_014637.1	GCF_000889395.1	693272	Viruses;Varidnaviria;Bamfordvirae;Nucleocytoviricota;Megaviricetes;Imitervirales;Mimiviridae;Cafeteriavirus;Cafeteria roenbergensis virus;Cafeteria roenbergensis virus BV-PW1	Mimiviridae	Mimi	1e-200	DFDGD
ALH23304.1	KT820662.1	GCA_001399245.1	455364	Viruses;Varidnaviria;Bamfordvirae;Nucleocytoviricota;Megaviricetes;Algavirales;Phycodnaviridae;unclassified Phycodnaviridae;Chrysochromulina ericina virus	Phycodnaviridae	Euk_II.1	1e-200	DFDGD
ALH23182.1	KT820662.1	GCA_001399245.1	455364	Viruses;Varidnaviria;Bamfordvirae;Nucleocytoviricota;Megaviricetes;Algavirales;Phycodnaviridae;unclassified Phycodnaviridae;Chrysochromulina ericina virus	Phycodnaviridae	ORF6_Kl_lactis	3.33e-28	DVDID
YP_009173653.1	NC_028094.1	GCF_001399245.1	455364	Viruses;Varidnaviria;Bamfordvirae;Nucleocytoviricota;Megaviricetes;Algavirales;Phycodnaviridae;unclassified Phycodnaviridae;Chrysochromulina ericina virus	Phycodnaviridae	Euk_II.1	1e-200	DFDGD
YP_009173531.1	NC_028094.1	GCF_001399245.1	455364	Viruses;Varidnaviria;Bamfordvirae;Nucleocytoviricota;Megaviricetes;Algavirales;Phycodnaviridae;unclassified Phycodnaviridae;Chrysochromulina ericina virus	Phycodnaviridae	ORF6_Kl_lactis	3.33e-28	DVDID
AII17124.1	KJ645900.1	GCA_000922335.1	1474867	Viruses;Varidnaviria;Bamfordvirae;Nucleocytoviricota;Megaviricetes;Algavirales;Phycodnaviridae;unclassified Phycodnaviridae;Aureococcus anophagefferens virus	Phycodnaviridae	Euk_II.1	2.13e-167	DFDGD
AII17125.1	KJ645900.1	GCA_000922335.1	1474867	Viruses;Varidnaviria;Bamfordvirae;Nucleocytoviricota;Megaviricetes;Algavirales;Phycodnaviridae;unclassified Phycodnaviridae;Aureococcus anophagefferens virus	Phycodnaviridae	Euk_II.1	1e-200	DFDGD
YP_009052316.1	NC_024697.1	GCF_000922335.1	1474867	Viruses;Varidnaviria;Bamfordvirae;Nucleocytoviricota;Megaviricetes;Algavirales;Phycodnaviridae;unclassified Phycodnaviridae;Aureococcus anophagefferens virus	Phycodnaviridae	Euk_II.1	2.13e-167	DFDGD
YP_009052394.1	NC_024697.1	GCF_000922335.1	1474867	Viruses;Varidnaviria;Bamfordvirae;Nucleocytoviricota;Megaviricetes;Algavirales;Phycodnaviridae;unclassified Phycodnaviridae;Aureococcus anophagefferens virus	Phycodnaviridae	Euk_II.1	1e-200	DFDGD
UOG94155.1	OM876856.1	GCA_022832225.1	1474867	Viruses;Varidnaviria;Bamfordvirae;Nucleocytoviricota;Megaviricetes;Algavirales;Phycodnaviridae;unclassified Phycodnaviridae;Aureococcus anophagefferens virus	Phycodnaviridae	Euk_II.1	2.13e-167	DFDGD
UOG94234.1	OM876856.1	GCA_022832225.1	1474867	Viruses;Varidnaviria;Bamfordvirae;Nucleocytoviricota;Megaviricetes;Algavirales;Phycodnaviridae;unclassified Phycodnaviridae;Aureococcus anophagefferens virus	Phycodnaviridae	Euk_II.1	1e-200	DFDGD
AET73879.1	HQ634144.1	GCA_003225935.1	755274	Viruses;Varidnaviria;Bamfordvirae;Nucleocytoviricota;Megaviricetes;Algavirales;Phycodnaviridae;Prymnesiovirus;unclassified Prymnesiovirus;Phaeocystis globosa virus 14T	Phycodnaviridae	ORF6_Kl_lactis	1.04e-26	DQDPD
AET73935.1	HQ634144.1	GCA_003225935.1	755274	Viruses;Varidnaviria;Bamfordvirae;Nucleocytoviricota;Megaviricetes;Algavirales;Phycodnaviridae;Prymnesiovirus;unclassified Prymnesiovirus;Phaeocystis globosa virus 14T	Phycodnaviridae	Euk_II.1	1e-200	DFDGD
AET73056.1	HQ634147.1	GCA_006118515.1	755273	Viruses;Varidnaviria;Bamfordvirae;Nucleocytoviricota;Megaviricetes;Algavirales;Phycodnaviridae;Prymnesiovirus;unclassified Prymnesiovirus;Phaeocystis globosa virus 12T	Phycodnaviridae	ORF6_Kl_lactis	1.04e-26	DQDPD
AET73112.1	HQ634147.1	GCA_006118515.1	755273	Viruses;Varidnaviria;Bamfordvirae;Nucleocytoviricota;Megaviricetes;Algavirales;Phycodnaviridae;Prymnesiovirus;unclassified Prymnesiovirus;Phaeocystis globosa virus 12T	Phycodnaviridae	Euk_II.1	1e-200	DFDGD
AGM15519.1	KC662249.1	GCA_000907415.1	251749	Viruses;Varidnaviria;Bamfordvirae;Nucleocytoviricota;Megaviricetes;Algavirales;Phycodnaviridae;Prymnesiovirus;unclassified Prymnesiovirus;Phaeocystis globosa virus	Phycodnaviridae	ORF6_Kl_lactis	1.04e-26	DQDPD
AGM15574.1	KC662249.1	GCA_000907415.1	251749	Viruses;Varidnaviria;Bamfordvirae;Nucleocytoviricota;Megaviricetes;Algavirales;Phycodnaviridae;Prymnesiovirus;unclassified Prymnesiovirus;Phaeocystis globosa virus	Phycodnaviridae	Euk_II.1	1e-200	DFDGD
YP_008052526.1	NC_021312.1	GCF_000907415.1	251749	Viruses;Varidnaviria;Bamfordvirae;Nucleocytoviricota;Megaviricetes;Algavirales;Phycodnaviridae;Prymnesiovirus;unclassified Prymnesiovirus;Phaeocystis globosa virus	Phycodnaviridae	ORF6_Kl_lactis	1.04e-26	DQDPD
YP_008052581.1	NC_021312.1	GCF_000907415.1	251749	Viruses;Varidnaviria;Bamfordvirae;Nucleocytoviricota;Megaviricetes;Algavirales;Phycodnaviridae;Prymnesiovirus;unclassified Prymnesiovirus;Phaeocystis globosa virus	Phycodnaviridae	Euk_II.1	1e-200	DFDGD
AXF51392.1	MH426724.1	GCA_003344985.1	2267653	Viruses;Duplodnaviria;Heunggongvirae;Uroviricota;Caudoviricetes;Wellingtonvirus;Wellingtonvirus wellington;Erwinia phage Wellington	Jumbo phage related to phiKZ	Pseudo_vRNAP	1e-200	DYDGD
AXF51166.1	MH426724.1	GCA_003344985.1	2267653	Viruses;Duplodnaviria;Heunggongvirae;Uroviricota;Caudoviricetes;Wellingtonvirus;Wellingtonvirus wellington;Erwinia phage Wellington	Jumbo phage related to phiKZ	PSEUDO_2	1e-200	DFDGD
YP_009806750.1	NC_048016.1	GCF_003344985.1	2267653	Viruses;Duplodnaviria;Heunggongvirae;Uroviricota;Caudoviricetes;Wellingtonvirus;Wellingtonvirus wellington;Erwinia phage Wellington	Jumbo phage related to phiKZ	Pseudo_vRNAP	1e-200	DYDGD
YP_009806519.1	NC_048016.1	GCF_003344985.1	2267653	Viruses;Duplodnaviria;Heunggongvirae;Uroviricota;Caudoviricetes;Wellingtonvirus;Wellingtonvirus wellington;Erwinia phage Wellington	Jumbo phage related to phiKZ	PSEUDO_2	1e-200	DFDGD
ANZ49618.1	KX397369.1	GCA_001744315.1	1883374	Viruses;Duplodnaviria;Heunggongvirae;Uroviricota;Caudoviricetes;Wellingtonvirus;Wellingtonvirus wellington;Erwinia phage vB_EamM_Kwan	Jumbo phage related to phiKZ	Pseudo_vRNAP	1e-200	DYDGD
ANZ49387.1	KX397369.1	GCA_001744315.1	1883374	Viruses;Duplodnaviria;Heunggongvirae;Uroviricota;Caudoviricetes;Wellingtonvirus;Wellingtonvirus wellington;Erwinia phage vB_EamM_Kwan	Jumbo phage related to phiKZ	PSEUDO_2	1e-200	DFDGD
YP_009278871.1	NC_031010.1	GCF_001744315.1	1883374	Viruses;Duplodnaviria;Heunggongvirae;Uroviricota;Caudoviricetes;Wellingtonvirus;Wellingtonvirus wellington;Erwinia phage vB_EamM_Kwan	Jumbo phage related to phiKZ	Pseudo_vRNAP	1e-200	DYDGD
YP_009278640.1	NC_031010.1	GCF_001744315.1	1883374	Viruses;Duplodnaviria;Heunggongvirae;Uroviricota;Caudoviricetes;Wellingtonvirus;Wellingtonvirus wellington;Erwinia phage vB_EamM_Kwan	Jumbo phage related to phiKZ	PSEUDO_2	1e-200	DFDGD
ALN97891.1	KT895374.1	GCA_002607645.1	1739968	Viruses;Duplodnaviria;Heunggongvirae;Uroviricota;Caudoviricetes;Takahashivirus;unclassified Takahashivirus;Bacillus phage vB_BpuM-BpSp	Jumbo phage related to phiKZ	Pseudo_vRNAP	3.89e-145	DYDGD
ALN97697.1	KT895374.1	GCA_002607645.1	1739968	Viruses;Duplodnaviria;Heunggongvirae;Uroviricota;Caudoviricetes;Takahashivirus;unclassified Takahashivirus;Bacillus phage vB_BpuM-BpSp	Jumbo phage related to phiKZ	PhiKZ_nvRNAP	5.33e-40	DNDKD
AMS01229.1	KU878088.1	GCA_001743835.1	1815509	Viruses;Duplodnaviria;Heunggongvirae;Uroviricota;Caudoviricetes;Takahashivirus;Takahashivirus PBS1;Bacillus phage AR9	Jumbo phage related to phiKZ	Pseudo_vRNAP	5.1e-179	DYDGD
AMS01354.1	KU878088.1	GCA_001743835.1	1815509	Viruses;Duplodnaviria;Heunggongvirae;Uroviricota;Caudoviricetes;Takahashivirus;Takahashivirus PBS1;Bacillus phage AR9	Jumbo phage related to phiKZ	PhiKZ_nvRNAP	1.44e-46	DDDKD
YP_009283049.1	NC_031039.1	GCF_001743835.1	1815509	Viruses;Duplodnaviria;Heunggongvirae;Uroviricota;Caudoviricetes;Takahashivirus;Takahashivirus PBS1;Bacillus phage AR9	Jumbo phage related to phiKZ	Pseudo_vRNAP	5.1e-179	DYDGD
YP_009283174.1	NC_031039.1	GCF_001743835.1	1815509	Viruses;Duplodnaviria;Heunggongvirae;Uroviricota;Caudoviricetes;Takahashivirus;Takahashivirus PBS1;Bacillus phage AR9	Jumbo phage related to phiKZ	PhiKZ_nvRNAP	1.44e-46	DDDKD
DAR94803.1	BK033905.1		2170413	Viruses;Duplodnaviria;Heunggongvirae;Uroviricota;Caudoviricetes;Siphoviridae;unclassified Siphoviridae;Siphoviridae sp.	Not Jumbo phages with likely ssRNAPs; BK033905.1	Cyano_RUMTOR_01356	2.39e-33	DFDGD
DAR94810.1	BK033905.1		2170413	Viruses;Duplodnaviria;Heunggongvirae;Uroviricota;Caudoviricetes;Siphoviridae;unclassified Siphoviridae;Siphoviridae sp.	Not Jumbo phages with likely ssRNAPs; BK033905.1	Cyano_RUMTOR_01356	8.21e-57	DFDGD
DAS12604.1	BK034237.1		2170413	Viruses;Duplodnaviria;Heunggongvirae;Uroviricota;Caudoviricetes;Siphoviridae;unclassified Siphoviridae;Siphoviridae sp.	Not Jumbo phages with likely ssRNAPs; BK033905.1	Cyano_RUMTOR_01356	1.43e-85	DFDGD
DAS12611.1	BK034237.1		2170413	Viruses;Duplodnaviria;Heunggongvirae;Uroviricota;Caudoviricetes;Siphoviridae;unclassified Siphoviridae;Siphoviridae sp.	Not Jumbo phages with likely ssRNAPs; BK033905.1	Cyano_RUMTOR_01356	1.36e-88	DFDGD
DAO71644.1	BK037991.1		2170413	Viruses;Duplodnaviria;Heunggongvirae;Uroviricota;Caudoviricetes;Siphoviridae;unclassified Siphoviridae;Siphoviridae sp.	Not Jumbo phages with likely ssRNAPs; BK033905.1	YonO	1e-200	DNDGD
DAO71645.1	BK037991.1		2170413	Viruses;Duplodnaviria;Heunggongvirae;Uroviricota;Caudoviricetes;Siphoviridae;unclassified Siphoviridae;Siphoviridae sp.	Not Jumbo phages with likely ssRNAPs; BK033905.1	YonO	1e-200	DNDGD
DAV13286.1	BK055468.1		2170413	Viruses;Duplodnaviria;Heunggongvirae;Uroviricota;Caudoviricetes;Siphoviridae;unclassified Siphoviridae;Siphoviridae sp.	Not Jumbo phages with likely ssRNAPs; BK033905.1	CAC1139	5.31e-66	DSDFD
DAV13289.1	BK055468.1		2170413	Viruses;Duplodnaviria;Heunggongvirae;Uroviricota;Caudoviricetes;Siphoviridae;unclassified Siphoviridae;Siphoviridae sp.	Not Jumbo phages with likely ssRNAPs; BK033905.1	CPE1103	2.57e-11	DTDFD
VFR10716.1	LR535902.1	GCA_005409225.1	2528674	Viruses;Duplodnaviria;Heunggongvirae;Uroviricota;Caudoviricetes;Seoulvirus;unclassified Seoulvirus;Salmonella phage SPFM4	Jumbo phage related to phiKZ	Pseudo_vRNAP	1e-200	DYDGD
VFR10505.1	LR535902.1	GCA_005409225.1	2528674	Viruses;Duplodnaviria;Heunggongvirae;Uroviricota;Caudoviricetes;Seoulvirus;unclassified Seoulvirus;Salmonella phage SPFM4	Jumbo phage related to phiKZ	PSEUDO_2	1e-200	DFDGD
VFR15589.1	LR535920.1	GCA_005410365.1	2528673	Viruses;Duplodnaviria;Heunggongvirae;Uroviricota;Caudoviricetes;Seoulvirus;unclassified Seoulvirus;Salmonella phage SPFM3	Jumbo phage related to phiKZ	Pseudo_vRNAP	1e-200	DYDGD
VFR15636.1	LR535920.1	GCA_005410365.1	2528673	Viruses;Duplodnaviria;Heunggongvirae;Uroviricota;Caudoviricetes;Seoulvirus;unclassified Seoulvirus;Salmonella phage SPFM3	Jumbo phage related to phiKZ	PSEUDO_2	1e-200	DFDGD
VFR14999.1	LR535918.1	GCA_005410225.1	2528691	Viruses;Duplodnaviria;Heunggongvirae;Uroviricota;Caudoviricetes;Seoulvirus;unclassified Seoulvirus;Salmonella phage SPFM22	Jumbo phage related to phiKZ	Pseudo_vRNAP	1e-200	DYDGD
VFR15211.1	LR535918.1	GCA_005410225.1	2528691	Viruses;Duplodnaviria;Heunggongvirae;Uroviricota;Caudoviricetes;Seoulvirus;unclassified Seoulvirus;Salmonella phage SPFM22	Jumbo phage related to phiKZ	PSEUDO_2	1e-200	DFDGD
VFR15424.1	LR535919.1	GCA_005410325.1	2528690	Viruses;Duplodnaviria;Heunggongvirae;Uroviricota;Caudoviricetes;Seoulvirus;unclassified Seoulvirus;Salmonella phage SPFM21	Jumbo phage related to phiKZ	Pseudo_vRNAP	1e-200	DYDGD
VFR15377.1	LR535919.1	GCA_005410325.1	2528690	Viruses;Duplodnaviria;Heunggongvirae;Uroviricota;Caudoviricetes;Seoulvirus;unclassified Seoulvirus;Salmonella phage SPFM21	Jumbo phage related to phiKZ	PSEUDO_2	1e-200	DFDGD
VFR15985.1	LR535921.1	GCA_005410425.1	2528672	Viruses;Duplodnaviria;Heunggongvirae;Uroviricota;Caudoviricetes;Seoulvirus;unclassified Seoulvirus;Salmonella phage SPFM2	Jumbo phage related to phiKZ	Pseudo_vRNAP	1e-200	DYDGD
VFR15773.1	LR535921.1	GCA_005410425.1	2528672	Viruses;Duplodnaviria;Heunggongvirae;Uroviricota;Caudoviricetes;Seoulvirus;unclassified Seoulvirus;Salmonella phage SPFM2	Jumbo phage related to phiKZ	PSEUDO_2	1e-200	DFDGD
VFR14435.1	LR535916.1	GCA_005410105.1	2528688	Viruses;Duplodnaviria;Heunggongvirae;Uroviricota;Caudoviricetes;Seoulvirus;unclassified Seoulvirus;Salmonella phage SPFM19	Jumbo phage related to phiKZ	Pseudo_vRNAP	1e-200	DYDGD
VFR14802.1	LR535916.1	GCA_005410105.1	2528688	Viruses;Duplodnaviria;Heunggongvirae;Uroviricota;Caudoviricetes;Seoulvirus;unclassified Seoulvirus;Salmonella phage SPFM19	Jumbo phage related to phiKZ	PSEUDO_2	1e-200	DFDGD
VFR14156.1	LR535914.1	GCA_005410015.1	2528687	Viruses;Duplodnaviria;Heunggongvirae;Uroviricota;Caudoviricetes;Seoulvirus;unclassified Seoulvirus;Salmonella phage SPFM17	Jumbo phage related to phiKZ	Pseudo_vRNAP	1e-200	DYDGD
VFR13936.1	LR535914.1	GCA_005410015.1	2528687	Viruses;Duplodnaviria;Heunggongvirae;Uroviricota;Caudoviricetes;Seoulvirus;unclassified Seoulvirus;Salmonella phage SPFM17	Jumbo phage related to phiKZ	PSEUDO_2	1e-200	DFDGD
VFR14396.1	LR535915.1	GCA_005410045.1	2528686	Viruses;Duplodnaviria;Heunggongvirae;Uroviricota;Caudoviricetes;Seoulvirus;unclassified Seoulvirus;Salmonella phage SPFM16	Jumbo phage related to phiKZ	Pseudo_vRNAP	1e-200	DYDGD
VFR14184.1	LR535915.1	GCA_005410045.1	2528686	Viruses;Duplodnaviria;Heunggongvirae;Uroviricota;Caudoviricetes;Seoulvirus;unclassified Seoulvirus;Salmonella phage SPFM16	Jumbo phage related to phiKZ	PSEUDO_2	1e-200	DFDGD
VFR12961.1	LR535910.1	GCA_005409715.1	2528683	Viruses;Duplodnaviria;Heunggongvirae;Uroviricota;Caudoviricetes;Seoulvirus;unclassified Seoulvirus;Salmonella phage SPFM13	Jumbo phage related to phiKZ	Pseudo_vRNAP	1e-200	DYDGD
VFR13021.1	LR535910.1	GCA_005409715.1	2528683	Viruses;Duplodnaviria;Heunggongvirae;Uroviricota;Caudoviricetes;Seoulvirus;unclassified Seoulvirus;Salmonella phage SPFM13	Jumbo phage related to phiKZ	PSEUDO_2	1e-200	DFDGD
VFR12443.1	LR535909.1	GCA_005409685.1	2528681	Viruses;Duplodnaviria;Heunggongvirae;Uroviricota;Caudoviricetes;Seoulvirus;unclassified Seoulvirus;Salmonella phage SPFM11	Jumbo phage related to phiKZ	Pseudo_vRNAP	1e-200	DYDGD
VFR12537.1	LR535909.1	GCA_005409685.1	2528681	Viruses;Duplodnaviria;Heunggongvirae;Uroviricota;Caudoviricetes;Seoulvirus;unclassified Seoulvirus;Salmonella phage SPFM11	Jumbo phage related to phiKZ	PSEUDO_2	1e-200	DFDGD
AWN09112.2	MH221129.1	GCA_003183805.1	2136797	Viruses;Duplodnaviria;Heunggongvirae;Uroviricota;Caudoviricetes;Seoulvirus;unclassified Seoulvirus;Salmonella phage SPAsTU	Jumbo phage related to phiKZ	Pseudo_vRNAP	1e-200	DYDGD
AXF51098.1	MH221129.1	GCA_003183805.1	2136797	Viruses;Duplodnaviria;Heunggongvirae;Uroviricota;Caudoviricetes;Seoulvirus;unclassified Seoulvirus;Salmonella phage SPAsTU	Jumbo phage related to phiKZ	PSEUDO_2	1e-200	DFDGD
QVW55233.1	MW812339.1	GCA_018726355.1	2835893	Viruses;Duplodnaviria;Heunggongvirae;Uroviricota;Caudoviricetes;Seoulvirus;unclassified Seoulvirus;Erwinia phage pEa_SNUABM_29	Jumbo phage related to phiKZ	Pseudo_vRNAP	1e-200	DYDGD
QVW55182.1	MW812339.1	GCA_018726355.1	2835893	Viruses;Duplodnaviria;Heunggongvirae;Uroviricota;Caudoviricetes;Seoulvirus;unclassified Seoulvirus;Erwinia phage pEa_SNUABM_29	Jumbo phage related to phiKZ	PSEUDO_2	1e-200	DFDGD
AEP84073.1	JN641803.1	GCA_001042275.1	1090134	Viruses;Duplodnaviria;Heunggongvirae;Uroviricota;Caudoviricetes;Seoulvirus;Seoulvirus SPN3US;Salmonella phage SPN3US	Jumbo phage related to phiKZ	Pseudo_vRNAP	1e-200	DYDGD
AEP83856.1	JN641803.1	GCA_001042275.1	1090134	Viruses;Duplodnaviria;Heunggongvirae;Uroviricota;Caudoviricetes;Seoulvirus;Seoulvirus SPN3US;Salmonella phage SPN3US	Jumbo phage related to phiKZ	PSEUDO_2	1e-200	DFDGD
YP_009153534.1	NC_027402.1	GCF_001042275.1	1090134	Viruses;Duplodnaviria;Heunggongvirae;Uroviricota;Caudoviricetes;Seoulvirus;Seoulvirus SPN3US;Salmonella phage SPN3US	Jumbo phage related to phiKZ	Pseudo_vRNAP	1e-200	DYDGD
YP_009153317.1	NC_027402.1	GCF_001042275.1	1090134	Viruses;Duplodnaviria;Heunggongvirae;Uroviricota;Caudoviricetes;Seoulvirus;Seoulvirus SPN3US;Salmonella phage SPN3US	Jumbo phage related to phiKZ	PSEUDO_2	1e-200	DFDGD
ASU03441.1	MF459646.1	GCA_002629045.1	2026080	Viruses;Duplodnaviria;Heunggongvirae;Uroviricota;Caudoviricetes;Risingsunvirus;Risingsunvirus risingsun;Erwinia phage vB_EamM_RisingSun	Jumbo phage related to phiKZ	Pseudo.1	1e-200	DHDGD
ASU03641.1	MF459646.1	GCA_002629045.1	2026080	Viruses;Duplodnaviria;Heunggongvirae;Uroviricota;Caudoviricetes;Risingsunvirus;Risingsunvirus risingsun;Erwinia phage vB_EamM_RisingSun	Jumbo phage related to phiKZ	PSEUDO_2	8.35e-171	DFDGD
YP_009612973.1	NC_042018.1	GCF_002629045.1	2026080	Viruses;Duplodnaviria;Heunggongvirae;Uroviricota;Caudoviricetes;Risingsunvirus;Risingsunvirus risingsun;Erwinia phage vB_EamM_RisingSun	Jumbo phage related to phiKZ	Pseudo.1	1e-200	DHDGD
YP_009612773.1	NC_042018.1	GCF_002629045.1	2026080	Viruses;Duplodnaviria;Heunggongvirae;Uroviricota;Caudoviricetes;Risingsunvirus;Risingsunvirus risingsun;Erwinia phage vB_EamM_RisingSun	Jumbo phage related to phiKZ	PSEUDO_2	8.35e-171	DFDGD
ASU03684.1	MF459647.1	GCA_002629065.1	2026081	Viruses;Duplodnaviria;Heunggongvirae;Uroviricota;Caudoviricetes;Risingsunvirus;Risingsunvirus risingsun;Erwinia phage vB_EamM_Joad	Jumbo phage related to phiKZ	Pseudo.1	1e-200	DHDGD
ASU03886.1	MF459647.1	GCA_002629065.1	2026081	Viruses;Duplodnaviria;Heunggongvirae;Uroviricota;Caudoviricetes;Risingsunvirus;Risingsunvirus risingsun;Erwinia phage vB_EamM_Joad	Jumbo phage related to phiKZ	PSEUDO_2	3.47e-170	DFDGD
BAW19548.1	AP017925.1	GCA_002617365.1	1923890	Viruses;Duplodnaviria;Heunggongvirae;Uroviricota;Caudoviricetes;Ripduovirus;Ripduovirus RP12;Ralstonia phage RP31	Jumbo phage related to phiKZ	PSEUDO_2	1e-200	DFDGD
BAW19302.1	AP017925.1	GCA_002617365.1	1923890	Viruses;Duplodnaviria;Heunggongvirae;Uroviricota;Caudoviricetes;Ripduovirus;Ripduovirus RP12;Ralstonia phage RP31	Jumbo phage related to phiKZ	Pseudo.1	1e-200	DFDGD
BAW19261.1	AP017924.1	GCA_002617345.1	1923889	Viruses;Duplodnaviria;Heunggongvirae;Uroviricota;Caudoviricetes;Ripduovirus;Ripduovirus RP12;Ralstonia phage RP12	Jumbo phage related to phiKZ	PSEUDO_2	1e-200	DFDGD
BAW19016.1	AP017924.1	GCA_002617345.1	1923889	Viruses;Duplodnaviria;Heunggongvirae;Uroviricota;Caudoviricetes;Ripduovirus;Ripduovirus RP12;Ralstonia phage RP12	Jumbo phage related to phiKZ	Pseudo.1	1e-200	DFDGD
YP_009598980.1	NC_041911.1	GCF_002617345.1	1923889	Viruses;Duplodnaviria;Heunggongvirae;Uroviricota;Caudoviricetes;Ripduovirus;Ripduovirus RP12;Ralstonia phage RP12	Jumbo phage related to phiKZ	PSEUDO_2	1e-200	DFDGD
YP_009598735.1	NC_041911.1	GCF_002617345.1	1923889	Viruses;Duplodnaviria;Heunggongvirae;Uroviricota;Caudoviricetes;Ripduovirus;Ripduovirus RP12;Ralstonia phage RP12	Jumbo phage related to phiKZ	Pseudo.1	1e-200	DFDGD
AFO70995.1	JX233784.1	GCA_002827845.1	347330	Viruses;Duplodnaviria;Heunggongvirae;Uroviricota;Caudoviricetes;Phikzvirus;Phikzvirus PA7;Pseudomonas phage PA7	Jumbo phage related to phiKZ	Pseudo.1	1e-200	DFDGD
AFO71136.1	JX233784.1	GCA_002827845.1	347330	Viruses;Duplodnaviria;Heunggongvirae;Uroviricota;Caudoviricetes;Phikzvirus;Phikzvirus PA7;Pseudomonas phage PA7	Jumbo phage related to phiKZ	PhiKZ_nvRNAP	1e-200	DFDGD
YP_009617476.1	NC_042060.1	GCF_002827845.1	347330	Viruses;Duplodnaviria;Heunggongvirae;Uroviricota;Caudoviricetes;Phikzvirus;Phikzvirus PA7;Pseudomonas phage PA7	Jumbo phage related to phiKZ	Pseudo.1	1e-200	DFDGD
YP_009617617.1	NC_042060.1	GCF_002827845.1	347330	Viruses;Duplodnaviria;Heunggongvirae;Uroviricota;Caudoviricetes;Phikzvirus;Phikzvirus PA7;Pseudomonas phage PA7	Jumbo phage related to phiKZ	PhiKZ_nvRNAP	1e-200	DFDGD
UQT03346.1	ON287375.1	GCA_023524035.1	2943838	Viruses;Duplodnaviria;Heunggongvirae;Uroviricota;Caudoviricetes;Petsuvirus;unclassified Petsuvirus;Serratia phage vB_SmaM-Yubaba	Jumbo phage related to phiKZ	Pseudo.1	1e-200	DFDGD
UQT03425.1	ON287375.1	GCA_023524035.1	2943838	Viruses;Duplodnaviria;Heunggongvirae;Uroviricota;Caudoviricetes;Petsuvirus;unclassified Petsuvirus;Serratia phage vB_SmaM-Yubaba	Jumbo phage related to phiKZ	PSEUDO_2	1e-200	DFDGD
UQT02691.1	ON287370.1	GCA_023524025.1	2943836	Viruses;Duplodnaviria;Heunggongvirae;Uroviricota;Caudoviricetes;Petsuvirus;unclassified Petsuvirus;Serratia phage vB_SmaM-Sureiya	Jumbo phage related to phiKZ	Pseudo.1	1e-200	DFDGD
UQT02611.1	ON287370.1	GCA_023524025.1	2943836	Viruses;Duplodnaviria;Heunggongvirae;Uroviricota;Caudoviricetes;Petsuvirus;unclassified Petsuvirus;Serratia phage vB_SmaM-Sureiya	Jumbo phage related to phiKZ	PSEUDO_2	1e-200	DFDGD
AEV89714.1	JN627160.1	GCA_000896635.1	1124849	Viruses;Duplodnaviria;Heunggongvirae;Uroviricota;Caudoviricetes;Petsuvirus;unclassified Petsuvirus;Pseudomonas phage OBP	Jumbo phage related to phiKZ	Pseudo.1	1e-200	DFDGD
AEV89495.1	JN627160.1	GCA_000896635.1	1124849	Viruses;Duplodnaviria;Heunggongvirae;Uroviricota;Caudoviricetes;Petsuvirus;unclassified Petsuvirus;Pseudomonas phage OBP	Jumbo phage related to phiKZ	PSEUDO_2	1e-200	DFDGD
YP_004958184.1	NC_016571.1	GCF_000896635.1	1124849	Viruses;Duplodnaviria;Heunggongvirae;Uroviricota;Caudoviricetes;Petsuvirus;unclassified Petsuvirus;Pseudomonas phage OBP	Jumbo phage related to phiKZ	Pseudo.1	1e-200	DFDGD
YP_004957965.1	NC_016571.1	GCF_000896635.1	1124849	Viruses;Duplodnaviria;Heunggongvirae;Uroviricota;Caudoviricetes;Petsuvirus;unclassified Petsuvirus;Pseudomonas phage OBP	Jumbo phage related to phiKZ	PSEUDO_2	1e-200	DFDGD
QYN80110.1	MZ348422.1	GCA_021029375.1	2863194	Viruses;Duplodnaviria;Heunggongvirae;Uroviricota;Caudoviricetes;Petsuvirus;unclassified Petsuvirus;Kosakonia phage Kc263	Jumbo phage related to phiKZ	Pseudo.1	1e-200	DFDGD
QYN80030.1	MZ348422.1	GCA_021029375.1	2863194	Viruses;Duplodnaviria;Heunggongvirae;Uroviricota;Caudoviricetes;Petsuvirus;unclassified Petsuvirus;Kosakonia phage Kc263	Jumbo phage related to phiKZ	PSEUDO_2	1e-200	DFDGD
QGH72085.1	MN642089.1	GCA_010092605.1	2664939	Viruses;Duplodnaviria;Heunggongvirae;Uroviricota;Caudoviricetes;Petsuvirus;unclassified Petsuvirus;Klebsiella phage N1M2	Jumbo phage related to phiKZ	Pseudo.1	1e-200	DFDGD
QGH71900.1	MN642089.1	GCA_010092605.1	2664939	Viruses;Duplodnaviria;Heunggongvirae;Uroviricota;Caudoviricetes;Petsuvirus;unclassified Petsuvirus;Klebsiella phage N1M2	Jumbo phage related to phiKZ	PSEUDO_2	1e-200	DFDGD
QZA70735.1	MZ501267.1	GCA_020495955.1	2869569	Viruses;Duplodnaviria;Heunggongvirae;Uroviricota;Caudoviricetes;Petsuvirus;unclassified Petsuvirus;Erwinia phage AH04	Jumbo phage related to phiKZ	Pseudo.1	1e-200	DFDGD
QZA70548.1	MZ501267.1	GCA_020495955.1	2869569	Viruses;Duplodnaviria;Heunggongvirae;Uroviricota;Caudoviricetes;Petsuvirus;unclassified Petsuvirus;Erwinia phage AH04	Jumbo phage related to phiKZ	PSEUDO_2	1e-200	DFDGD
QBZ70779.1	MK689364.1	GCA_004800915.1	2562142	Viruses;Duplodnaviria;Heunggongvirae;Uroviricota;Caudoviricetes;Petsuvirus;Petsuvirus pEtSU;Edwardsiella phage pEt-SU	Jumbo phage related to phiKZ	Pseudo.1	1e-200	DFDGD
QBZ70584.1	MK689364.1	GCA_004800915.1	2562142	Viruses;Duplodnaviria;Heunggongvirae;Uroviricota;Caudoviricetes;Petsuvirus;Petsuvirus pEtSU;Edwardsiella phage pEt-SU	Jumbo phage related to phiKZ	PSEUDO_2	1e-200	DFDGD
YP_009822098.1	NC_048182.1	GCF_004800915.1	2734128	Viruses;Duplodnaviria;Heunggongvirae;Uroviricota;Caudoviricetes;Petsuvirus;Petsuvirus pEtSU	Jumbo phage related to phiKZ	Pseudo.1	1e-200	DFDGD
YP_009821903.1	NC_048182.1	GCF_004800915.1	2734128	Viruses;Duplodnaviria;Heunggongvirae;Uroviricota;Caudoviricetes;Petsuvirus;Petsuvirus pEtSU	Jumbo phage related to phiKZ	PSEUDO_2	1e-200	DFDGD
QAY18150.1	MH992131.1	GCA_004146425.1	1298530	Viruses;Duplodnaviria;Heunggongvirae;Uroviricota;Caudoviricetes;Oshimavirus;unclassified Oshimavirus;Thermus phage TSP4	Thermophilic phage related to P23-45	Thermus_gp64.1	1e-200	DYDGD
QAY18174.1	MH992131.1	GCA_004146425.1	1298530	Viruses;Duplodnaviria;Heunggongvirae;Uroviricota;Caudoviricetes;Oshimavirus;unclassified Oshimavirus;Thermus phage TSP4	Thermophilic phage related to P23-45	Thermus_gp96.1	1e-200	DFDGD
QKE11339.1	MH673672.2	GCA_003991745.2	1400796	Viruses;Duplodnaviria;Heunggongvirae;Uroviricota;Caudoviricetes;Oshimavirus;unclassified Oshimavirus;Thermus phage phiFa	Thermus phage phiFa	Thermus_phiFa_3	1e-200	DHDGD
QKE11354.1	MH673672.2	GCA_003991745.2	1400796	Viruses;Duplodnaviria;Heunggongvirae;Uroviricota;Caudoviricetes;Oshimavirus;unclassified Oshimavirus;Thermus phage phiFa	Thermus phage phiFa	Thermus_phiFa_3	1e-200	DHDGD
API81899.1	KX987127.1	GCA_002604085.1	1406341	Viruses;Duplodnaviria;Heunggongvirae;Uroviricota;Caudoviricetes;Oshimavirus;unclassified Oshimavirus;Thermus phage G20c	Thermophilic phage related to P23-45	Thermus_gp96.1	1e-200	DFDGD
API81868.1	KX987127.1	GCA_002604085.1	1406341	Viruses;Duplodnaviria;Heunggongvirae;Uroviricota;Caudoviricetes;Oshimavirus;unclassified Oshimavirus;Thermus phage G20c	Thermophilic phage related to P23-45	Thermus_gp64.1	1e-200	DYDGD
ABU97045.1	EU100884.1	GCA_000871945.1	2914007	Viruses;Duplodnaviria;Heunggongvirae;Uroviricota;Caudoviricetes;Oshimavirus;Oshimavirus P7426;Thermus phage P74-26	Thermophilic phage related to P23-45	Thermus_gp96.1	1e-200	DFDGD
ABU97012.1	EU100884.1	GCA_000871945.1	2914007	Viruses;Duplodnaviria;Heunggongvirae;Uroviricota;Caudoviricetes;Oshimavirus;Oshimavirus P7426;Thermus phage P74-26	Thermophilic phage related to P23-45	Thermus_gp64.1	1e-200	DYDGD
YP_001468065.1	NC_009804.1	GCF_000871945.1	2914007	Viruses;Duplodnaviria;Heunggongvirae;Uroviricota;Caudoviricetes;Oshimavirus;Oshimavirus P7426;Thermus phage P74-26	Thermophilic phage related to P23-45	Thermus_gp96.1	1e-200	DFDGD
YP_001468032.1	NC_009804.1	GCF_000871945.1	2914007	Viruses;Duplodnaviria;Heunggongvirae;Uroviricota;Caudoviricetes;Oshimavirus;Oshimavirus P7426;Thermus phage P74-26	Thermophilic phage related to P23-45	Thermus_gp64.1	1e-200	DYDGD
ABU96929.1	EU100883.1	GCA_000871085.1	2914006	Viruses;Duplodnaviria;Heunggongvirae;Uroviricota;Caudoviricetes;Oshimavirus;Oshimavirus P2345;Thermus phage P23-45	Thermophilic phage related to P23-45	Thermus_gp96.1	1e-200	DFDGD
ABU96897.1	EU100883.1	GCA_000871085.1	2914006	Viruses;Duplodnaviria;Heunggongvirae;Uroviricota;Caudoviricetes;Oshimavirus;Oshimavirus P2345;Thermus phage P23-45	Thermophilic phage related to P23-45	Thermus_gp64.1	1e-200	DYDGD
YP_001467949.1	NC_009803.1	GCF_000871085.1	2914006	Viruses;Duplodnaviria;Heunggongvirae;Uroviricota;Caudoviricetes;Oshimavirus;Oshimavirus P2345;Thermus phage P23-45	Thermophilic phage related to P23-45	Thermus_gp96.1	1e-200	DFDGD
YP_001467917.1	NC_009803.1	GCF_000871085.1	2914006	Viruses;Duplodnaviria;Heunggongvirae;Uroviricota;Caudoviricetes;Oshimavirus;Oshimavirus P2345;Thermus phage P23-45	Thermophilic phage related to P23-45	Thermus_gp64.1	1e-200	DYDGD
ARV77365.1	MF063068.1	GCA_002625005.1	2006684	Viruses;Duplodnaviria;Heunggongvirae;Uroviricota;Caudoviricetes;Noxifervirus;Noxifervirus noxifer;Pseudomonas phage Noxifer	Jumbo phage related to phiKZ	Pseudo.1	1e-200	DFDGD
ARV77222.1	MF063068.1	GCA_002625005.1	2006684	Viruses;Duplodnaviria;Heunggongvirae;Uroviricota;Caudoviricetes;Noxifervirus;Noxifervirus noxifer;Pseudomonas phage Noxifer	Jumbo phage related to phiKZ	PhiKZ_nvRNAP	1.51e-162	DFDGD
YP_009609111.1	NC_041994.1	GCF_002625005.1	2006684	Viruses;Duplodnaviria;Heunggongvirae;Uroviricota;Caudoviricetes;Noxifervirus;Noxifervirus noxifer;Pseudomonas phage Noxifer	Jumbo phage related to phiKZ	Pseudo.1	1e-200	DFDGD
YP_009608966.1	NC_041994.1	GCF_002625005.1	2006684	Viruses;Duplodnaviria;Heunggongvirae;Uroviricota;Caudoviricetes;Noxifervirus;Noxifervirus noxifer;Pseudomonas phage Noxifer	Jumbo phage related to phiKZ	PhiKZ_nvRNAP	1.51e-162	DFDGD
QNR51864.1	MT939492.1	GCA_014656665.1	2769337	Viruses;Duplodnaviria;Heunggongvirae;Uroviricota;Caudoviricetes;Myoviridae;unclassified Myoviridae;Xanthomonas phage Xoo-sp14	Jumbo phage related to phiKZ	Pseudo.1	1e-200	DFDGD
QNR51902.1	MT939492.1	GCA_014656665.1	2769337	Viruses;Duplodnaviria;Heunggongvirae;Uroviricota;Caudoviricetes;Myoviridae;unclassified Myoviridae;Xanthomonas phage Xoo-sp14	Jumbo phage related to phiKZ	PhiKZ_nvRNAP	1.01e-156	DFDGD
CAH0447988.1	OV032902.1	GCA_919803665.1	2893233	Viruses;Duplodnaviria;Heunggongvirae;Uroviricota;Caudoviricetes;Myoviridae;unclassified Myoviridae;Vibrio phage vB_VpaM_sm033	Jumbo phage related to phiKZ	Pseudo.1	2.22e-179	DFDGD
CAH0448033.1	OV032902.1	GCA_919803665.1	2893233	Viruses;Duplodnaviria;Heunggongvirae;Uroviricota;Caudoviricetes;Myoviridae;unclassified Myoviridae;Vibrio phage vB_VpaM_sm033	Jumbo phage related to phiKZ	PhiKZ_nvRNAP	4.33e-111	DFDGD
AQT28107.1	KY499642.1	GCA_002619305.1	1958921	Viruses;Duplodnaviria;Heunggongvirae;Uroviricota;Caudoviricetes;Myoviridae;unclassified Myoviridae;Vibrio phage pVa-21	Jumbo phage related to phiKZ	Pseudo_vRNAP	1e-200	DFDGD
AQT28150.1	KY499642.1	GCA_002619305.1	1958921	Viruses;Duplodnaviria;Heunggongvirae;Uroviricota;Caudoviricetes;Myoviridae;unclassified Myoviridae;Vibrio phage pVa-21	Jumbo phage related to phiKZ	PSEUDO_2	1e-200	DFDGD
AXH70765.1	MH595538.1	GCA_003441475.1	2283011	Viruses;Duplodnaviria;Heunggongvirae;Uroviricota;Caudoviricetes;Myoviridae;unclassified Myoviridae;Vibrio phage BONAISHI	Jumbo phage related to phiKZ	Pseudo.1	1.42e-172	DFDGD
AXH70813.1	MH595538.1	GCA_003441475.1	2283011	Viruses;Duplodnaviria;Heunggongvirae;Uroviricota;Caudoviricetes;Myoviridae;unclassified Myoviridae;Vibrio phage BONAISHI	Jumbo phage related to phiKZ	PhiKZ_nvRNAP	3.8e-92	DFDGD
QPI17095.1	MW218148.1	GCA_016836355.1	2785444	Viruses;Duplodnaviria;Heunggongvirae;Uroviricota;Caudoviricetes;Myoviridae;unclassified Myoviridae;Staphylococcus phage vB_StaM_SA1	Jumbo phage related to phiKZ	Pseudo_vRNAP	3.08e-100	DFDGD
QPI16996.1	MW218148.1	GCA_016836355.1	2785444	Viruses;Duplodnaviria;Heunggongvirae;Uroviricota;Caudoviricetes;Myoviridae;unclassified Myoviridae;Staphylococcus phage vB_StaM_SA1	Jumbo phage related to phiKZ	PhiKZ_nvRNAP	1.08e-36	DSDVD
UAJ16951.1	MZ779063.1	GCA_020496005.1	2873946	Viruses;Duplodnaviria;Heunggongvirae;Uroviricota;Caudoviricetes;Myoviridae;unclassified Myoviridae;Staphylococcus phage vB_SauM-UFV_DC4	Jumbo phage related to phiKZ	Pseudo_vRNAP	1.08e-98	DFDGD
UAJ17106.1	MZ779063.1	GCA_020496005.1	2873946	Viruses;Duplodnaviria;Heunggongvirae;Uroviricota;Caudoviricetes;Myoviridae;unclassified Myoviridae;Staphylococcus phage vB_SauM-UFV_DC4	Jumbo phage related to phiKZ	PhiKZ_nvRNAP	1.56e-39	DSDVD
BDE75593.1	LC680885.1	GCA_021870705.1	2913378	Viruses;Duplodnaviria;Heunggongvirae;Uroviricota;Caudoviricetes;Myoviridae;unclassified Myoviridae;Staphylococcus phage S6	Jumbo phage related to phiKZ	Pseudo_vRNAP	1.08e-98	DFDGD
BDE75759.1	LC680885.1	GCA_021870705.1	2913378	Viruses;Duplodnaviria;Heunggongvirae;Uroviricota;Caudoviricetes;Myoviridae;unclassified Myoviridae;Staphylococcus phage S6	Jumbo phage related to phiKZ	PhiKZ_nvRNAP	1.56e-39	DSDVD
QDJ97823.1	MN091626.1	GCA_017347775.1	2591344	Viruses;Duplodnaviria;Heunggongvirae;Uroviricota;Caudoviricetes;Myoviridae;unclassified Myoviridae;Staphylococcus phage PALS_2	Jumbo phage related to phiKZ	Pseudo_vRNAP	1.08e-98	DFDGD
QDJ97714.1	MN091626.1	GCA_017347775.1	2591344	Viruses;Duplodnaviria;Heunggongvirae;Uroviricota;Caudoviricetes;Myoviridae;unclassified Myoviridae;Staphylococcus phage PALS_2	Jumbo phage related to phiKZ	PhiKZ_nvRNAP	1.56e-39	DSDVD
QQM18075.1	MW248466.1	GCA_016653775.1	2796499	Viruses;Duplodnaviria;Heunggongvirae;Uroviricota;Caudoviricetes;Myoviridae;unclassified Myoviridae;Staphylococcus phage MarsHill	Jumbo phage related to phiKZ	Pseudo_vRNAP	5.98e-96	DFDGD
QQM14536.1	MW248466.1	GCA_016653775.1	2796499	Viruses;Duplodnaviria;Heunggongvirae;Uroviricota;Caudoviricetes;Myoviridae;unclassified Myoviridae;Staphylococcus phage MarsHill	Jumbo phage related to phiKZ	PhiKZ_nvRNAP	9.21e-40	DSDVD
QQO92767.1	MW349129.1	GCA_016759155.1	2797424	Viruses;Duplodnaviria;Heunggongvirae;Uroviricota;Caudoviricetes;Myoviridae;unclassified Myoviridae;Staphylococcus phage Madawaska	Jumbo phage related to phiKZ	Pseudo_vRNAP	4.03e-97	DFDGD
QQO92659.1	MW349129.1	GCA_016759155.1	2797424	Viruses;Duplodnaviria;Heunggongvirae;Uroviricota;Caudoviricetes;Myoviridae;unclassified Myoviridae;Staphylococcus phage Madawaska	Jumbo phage related to phiKZ	PhiKZ_nvRNAP	9.21e-40	DSDVD
YP_010298210.1	NC_061419.1	GCF_010702375.1	2698929	Viruses;Duplodnaviria;Heunggongvirae;Uroviricota;Caudoviricetes;Myoviridae;unclassified Myoviridae;Serratia phage KpZh_1	Jumbo phage related to phiKZ	Pseudo.1	7.54e-171	DFDGD
YP_010297984.1	NC_061419.1	GCF_010702375.1	2698929	Viruses;Duplodnaviria;Heunggongvirae;Uroviricota;Caudoviricetes;Myoviridae;unclassified Myoviridae;Serratia phage KpZh_1	Jumbo phage related to phiKZ	PhiKZ_nvRNAP	1e-200	DYDKD
YP_010298439.1	NC_061420.1	GCF_010702325.1	2698928	Viruses;Duplodnaviria;Heunggongvirae;Uroviricota;Caudoviricetes;Myoviridae;unclassified Myoviridae;Serratia phage KpYy_2_45	Jumbo phage related to phiKZ	Pseudo.1	7.54e-171	DFDGD
YP_010298316.1	NC_061420.1	GCF_010702325.1	2698928	Viruses;Duplodnaviria;Heunggongvirae;Uroviricota;Caudoviricetes;Myoviridae;unclassified Myoviridae;Serratia phage KpYy_2_45	Jumbo phage related to phiKZ	PhiKZ_nvRNAP	1e-200	DYDKD
QKE54470.1	MN445183.1	GCA_014131285.1	2739752	Viruses;Duplodnaviria;Heunggongvirae;Uroviricota;Caudoviricetes;Myoviridae;unclassified Myoviridae;Salmonella phage vB_SalM_SA002	Jumbo phage related to phiKZ	Pseudo.1	1e-200	DYDGD
QKE54547.1	MN445183.1	GCA_014131285.1	2739752	Viruses;Duplodnaviria;Heunggongvirae;Uroviricota;Caudoviricetes;Myoviridae;unclassified Myoviridae;Salmonella phage vB_SalM_SA002	Jumbo phage related to phiKZ	PhiKZ_nvRNAP	2.8e-173	DYDGD
QEM41942.1	MN103543.1	GCA_008375575.1	2601632	Viruses;Duplodnaviria;Heunggongvirae;Uroviricota;Caudoviricetes;Myoviridae;unclassified Myoviridae;Pseudomonas phage vB_PaeM_PS119XW	Jumbo phage related to phiKZ	Pseudo.1	1e-200	DFDGD
QEM41784.1	MN103543.1	GCA_008375575.1	2601632	Viruses;Duplodnaviria;Heunggongvirae;Uroviricota;Caudoviricetes;Myoviridae;unclassified Myoviridae;Pseudomonas phage vB_PaeM_PS119XW	Jumbo phage related to phiKZ	PhiKZ_nvRNAP	7.99e-175	DFDGD
QBJ02771.1	MK552327.1	GCA_004340405.1	2530023	Viruses;Duplodnaviria;Heunggongvirae;Uroviricota;Caudoviricetes;Myoviridae;unclassified Myoviridae;Pseudomonas phage Psa21	Jumbo phage related to phiKZ	Pseudo.1	1e-200	DFDGD
QBJ02587.1	MK552327.1	GCA_004340405.1	2530023	Viruses;Duplodnaviria;Heunggongvirae;Uroviricota;Caudoviricetes;Myoviridae;unclassified Myoviridae;Pseudomonas phage Psa21	Jumbo phage related to phiKZ	PhiKZ_nvRNAP	1e-200	DFDGD
YP_010347794.1	NC_062581.1	GCF_004340405.1	2530023	Viruses;Duplodnaviria;Heunggongvirae;Uroviricota;Caudoviricetes;Myoviridae;unclassified Myoviridae;Pseudomonas phage Psa21	Jumbo phage related to phiKZ	Pseudo.1	1e-200	DFDGD
YP_010347607.1	NC_062581.1	GCF_004340405.1	2530023	Viruses;Duplodnaviria;Heunggongvirae;Uroviricota;Caudoviricetes;Myoviridae;unclassified Myoviridae;Pseudomonas phage Psa21	Jumbo phage related to phiKZ	PhiKZ_nvRNAP	1e-200	DFDGD
QTH80292.1	MW735835.1	GCA_017903995.1	2820398	Viruses;Duplodnaviria;Heunggongvirae;Uroviricota;Caudoviricetes;Myoviridae;unclassified Myoviridae;Pseudomonas phage pPa_SNUABM_DT01	Jumbo phage related to phiKZ	Pseudo.1	1.7e-178	DFDGD
QTH80348.1	MW735835.1	GCA_017903995.1	2820398	Viruses;Duplodnaviria;Heunggongvirae;Uroviricota;Caudoviricetes;Myoviridae;unclassified Myoviridae;Pseudomonas phage pPa_SNUABM_DT01	Jumbo phage related to phiKZ	PhiKZ_nvRNAP	2.21e-132	DFDGD
AEH03635.1	HQ630627.1	GCA_001502095.1	998086	Viruses;Duplodnaviria;Heunggongvirae;Uroviricota;Caudoviricetes;Myoviridae;unclassified Myoviridae;Pseudomonas phage PhiPA3	Jumbo phage related to phiKZ	Pseudo.1	1e-200	DFDGD
AEH03481.1	HQ630627.1	GCA_001502095.1	998086	Viruses;Duplodnaviria;Heunggongvirae;Uroviricota;Caudoviricetes;Myoviridae;unclassified Myoviridae;Pseudomonas phage PhiPA3	Jumbo phage related to phiKZ	PhiKZ_nvRNAP	1e-200	DFDGD
YP_009217291.1	NC_028999.1	GCF_001502095.1	998086	Viruses;Duplodnaviria;Heunggongvirae;Uroviricota;Caudoviricetes;Myoviridae;unclassified Myoviridae;Pseudomonas phage PhiPA3	Jumbo phage related to phiKZ	Pseudo.1	1e-200	DFDGD
YP_009217137.1	NC_028999.1	GCF_001502095.1	998086	Viruses;Duplodnaviria;Heunggongvirae;Uroviricota;Caudoviricetes;Myoviridae;unclassified Myoviridae;Pseudomonas phage PhiPA3	Jumbo phage related to phiKZ	PhiKZ_nvRNAP	1e-200	DFDGD
ARV76895.1	MF042360.1	GCA_002624965.1	2006668	Viruses;Duplodnaviria;Heunggongvirae;Uroviricota;Caudoviricetes;Myoviridae;unclassified Myoviridae;Pseudomonas phage Phabio	Jumbo phage related to phiKZ	Pseudo.1	1e-200	DFDGD
ARV76715.1	MF042360.1	GCA_002624965.1	2006668	Viruses;Duplodnaviria;Heunggongvirae;Uroviricota;Caudoviricetes;Myoviridae;unclassified Myoviridae;Pseudomonas phage Phabio	Jumbo phage related to phiKZ	PhiKZ_nvRNAP	1e-200	DFDGD
YP_010348233.1	NC_062582.1	GCF_002624965.1	2006668	Viruses;Duplodnaviria;Heunggongvirae;Uroviricota;Caudoviricetes;Myoviridae;unclassified Myoviridae;Pseudomonas phage Phabio	Jumbo phage related to phiKZ	Pseudo.1	1e-200	DFDGD
YP_010348053.1	NC_062582.1	GCF_002624965.1	2006668	Viruses;Duplodnaviria;Heunggongvirae;Uroviricota;Caudoviricetes;Myoviridae;unclassified Myoviridae;Pseudomonas phage Phabio	Jumbo phage related to phiKZ	PhiKZ_nvRNAP	1e-200	DFDGD
QBX32368.1	MK599315.1	GCA_004785505.1	2562177	Viruses;Duplodnaviria;Heunggongvirae;Uroviricota;Caudoviricetes;Myoviridae;unclassified Myoviridae;Pseudomonas phage PA1C	Jumbo phage related to phiKZ	Pseudo.1	1e-200	DFDGD
QBX32207.1	MK599315.1	GCA_004785505.1	2562177	Viruses;Duplodnaviria;Heunggongvirae;Uroviricota;Caudoviricetes;Myoviridae;unclassified Myoviridae;Pseudomonas phage PA1C	Jumbo phage related to phiKZ	PhiKZ_nvRNAP	1e-200	DFDGD
ABY63102.1	EU197055.1	GCA_000875305.1	198110	Viruses;Duplodnaviria;Heunggongvirae;Uroviricota;Caudoviricetes;Myoviridae;unclassified Myoviridae;Pseudomonas phage 201phi2-1	Jumbo phage related to phiKZ	Pseudo.1	1e-200	DFDGD
ABY62939.1	EU197055.1	GCA_000875305.1	198110	Viruses;Duplodnaviria;Heunggongvirae;Uroviricota;Caudoviricetes;Myoviridae;unclassified Myoviridae;Pseudomonas phage 201phi2-1	Jumbo phage related to phiKZ	PhiKZ_nvRNAP	1e-200	DFDGD
YP_001956997.1	NC_010821.1	GCF_000875305.1	198110	Viruses;Duplodnaviria;Heunggongvirae;Uroviricota;Caudoviricetes;Myoviridae;unclassified Myoviridae;Pseudomonas phage 201phi2-1	Jumbo phage related to phiKZ	Pseudo.1	1e-200	DFDGD
YP_001956831.1	NC_010821.1	GCF_000875305.1	198110	Viruses;Duplodnaviria;Heunggongvirae;Uroviricota;Caudoviricetes;Myoviridae;unclassified Myoviridae;Pseudomonas phage 201phi2-1	Jumbo phage related to phiKZ	PhiKZ_nvRNAP	1e-200	DFDGD
QMP24094.1	MT661596.1	GCA_014071245.1	2759182	Viruses;Duplodnaviria;Heunggongvirae;Uroviricota;Caudoviricetes;Myoviridae;unclassified Myoviridae;Proteus phage 10	Jumbo phage related to phiKZ	Pseudo.1	1e-200	DYDGD
QMP24146.1	MT661596.1	GCA_014071245.1	2759182	Viruses;Duplodnaviria;Heunggongvirae;Uroviricota;Caudoviricetes;Myoviridae;unclassified Myoviridae;Proteus phage 10	Jumbo phage related to phiKZ	PhiKZ_nvRNAP	1e-200	DFDGD
DAE84710.1	BK019826.1		2202564	Viruses;Duplodnaviria;Heunggongvirae;Uroviricota;Caudoviricetes;Myoviridae;unclassified Myoviridae;Myoviridae sp.	Jumbo phages NOT related to phiKZ; BK019826.1	Bacteria	8.2e-87	DFDGD
DAE84704.1	BK019826.1		2202564	Viruses;Duplodnaviria;Heunggongvirae;Uroviricota;Caudoviricetes;Myoviridae;unclassified Myoviridae;Myoviridae sp.	Jumbo phages NOT related to phiKZ; BK019826.1	Bacteria	2.94e-87	DFDGD
DAN24828.1	BK022355.1		2202564	Viruses;Duplodnaviria;Heunggongvirae;Uroviricota;Caudoviricetes;Myoviridae;unclassified Myoviridae;Myoviridae sp.	Jumbo phages NOT related to phiKZ; BK019826.1	Pseudo.1	2.02e-162	DFDGD
DAN24498.1	BK022355.1		2202564	Viruses;Duplodnaviria;Heunggongvirae;Uroviricota;Caudoviricetes;Myoviridae;unclassified Myoviridae;Myoviridae sp.	Jumbo phages NOT related to phiKZ; BK019826.1	Bacteria	3.02e-09	DIDLD
DAN44852.1	BK022773.1		2202564	Viruses;Duplodnaviria;Heunggongvirae;Uroviricota;Caudoviricetes;Myoviridae;unclassified Myoviridae;Myoviridae sp.	Jumbo phages NOT related to phiKZ; BK019826.1	Pseudo.1	1.62e-163	DFDGD
DAN44751.1	BK022773.1		2202564	Viruses;Duplodnaviria;Heunggongvirae;Uroviricota;Caudoviricetes;Myoviridae;unclassified Myoviridae;Myoviridae sp.	Jumbo phages NOT related to phiKZ; BK019826.1	PhiKZ_nvRNAP	1.69e-140	DFDGD
DAN52100.1	BK022940.1		2202564	Viruses;Duplodnaviria;Heunggongvirae;Uroviricota;Caudoviricetes;Myoviridae;unclassified Myoviridae;Myoviridae sp.	Jumbo phages NOT related to phiKZ; BK019826.1	Pseudo_vRNAP	9.33e-61	DIDKD
DAN52021.1	BK022940.1		2202564	Viruses;Duplodnaviria;Heunggongvirae;Uroviricota;Caudoviricetes;Myoviridae;unclassified Myoviridae;Myoviridae sp.	Jumbo phages NOT related to phiKZ; BK019826.1	PhiKZ_nvRNAP	2.08e-36	DFDGD
DAN71795.1	BK023348.1		2202564	Viruses;Duplodnaviria;Heunggongvirae;Uroviricota;Caudoviricetes;Myoviridae;unclassified Myoviridae;Myoviridae sp.	Jumbo phages NOT related to phiKZ; BK019826.1	PhiKZ_nvRNAP	1.13e-19	DFDGD
DAN71851.1	BK023348.1		2202564	Viruses;Duplodnaviria;Heunggongvirae;Uroviricota;Caudoviricetes;Myoviridae;unclassified Myoviridae;Myoviridae sp.	Jumbo phages NOT related to phiKZ; BK019826.1	Pseudo_vRNAP	8.3e-45	DEDQD
DAY74428.1	BK027290.1		2202564	Viruses;Duplodnaviria;Heunggongvirae;Uroviricota;Caudoviricetes;Myoviridae;unclassified Myoviridae;Myoviridae sp.	Jumbo phages NOT related to phiKZ; BK019826.1	Pseudo_vRNAP	5.28e-80	DGDYD
DAY74424.1	BK027290.1		2202564	Viruses;Duplodnaviria;Heunggongvirae;Uroviricota;Caudoviricetes;Myoviridae;unclassified Myoviridae;Myoviridae sp.	Jumbo phages NOT related to phiKZ; BK019826.1	PhiKZ_nvRNAP	7.42e-48	DFDGD
DAY75438.1	BK027404.1		2202564	Viruses;Duplodnaviria;Heunggongvirae;Uroviricota;Caudoviricetes;Myoviridae;unclassified Myoviridae;Myoviridae sp.	Jumbo phages NOT related to phiKZ; BK019826.1	PhiKZ_nvRNAP	2.25e-41	DFDGD
DAY75507.1	BK027404.1		2202564	Viruses;Duplodnaviria;Heunggongvirae;Uroviricota;Caudoviricetes;Myoviridae;unclassified Myoviridae;Myoviridae sp.	Jumbo phages NOT related to phiKZ; BK019826.1	Pseudo.1	1.28e-70	DYDGD
DAV28796.1	BK028172.1		2202564	Viruses;Duplodnaviria;Heunggongvirae;Uroviricota;Caudoviricetes;Myoviridae;unclassified Myoviridae;Myoviridae sp.	Jumbo phages NOT related to phiKZ; BK019826.1	Pseudo_vRNAP	6.29e-77	DYDGD
DAV28795.1	BK028172.1		2202564	Viruses;Duplodnaviria;Heunggongvirae;Uroviricota;Caudoviricetes;Myoviridae;unclassified Myoviridae;Myoviridae sp.	Jumbo phages NOT related to phiKZ; BK019826.1	PhiKZ_nvRNAP	4.33e-36	DFDGD
DAV44660.1	BK028461.1		2202564	Viruses;Duplodnaviria;Heunggongvirae;Uroviricota;Caudoviricetes;Myoviridae;unclassified Myoviridae;Myoviridae sp.	Jumbo phages NOT related to phiKZ; BK019826.1	Pseudo_vRNAP	3.62e-70	DYDGD
DAV44652.1	BK028461.1		2202564	Viruses;Duplodnaviria;Heunggongvirae;Uroviricota;Caudoviricetes;Myoviridae;unclassified Myoviridae;Myoviridae sp.	Jumbo phages NOT related to phiKZ; BK019826.1	PhiKZ_nvRNAP	1.96e-47	DFDGD
DAV47497.1	BK028522.1		2202564	Viruses;Duplodnaviria;Heunggongvirae;Uroviricota;Caudoviricetes;Myoviridae;unclassified Myoviridae;Myoviridae sp.	Jumbo phages NOT related to phiKZ; BK019826.1	Pseudo_vRNAP	9.71e-71	DYDGD
DAV47442.1	BK028522.1		2202564	Viruses;Duplodnaviria;Heunggongvirae;Uroviricota;Caudoviricetes;Myoviridae;unclassified Myoviridae;Myoviridae sp.	Jumbo phages NOT related to phiKZ; BK019826.1	PhiKZ_nvRNAP	2.09e-39	DFDGD
DAV72462.1	BK028970.1		2202564	Viruses;Duplodnaviria;Heunggongvirae;Uroviricota;Caudoviricetes;Myoviridae;unclassified Myoviridae;Myoviridae sp.	Jumbo phages NOT related to phiKZ; BK019826.1	Pseudo.1	3.06e-131	DHDGD
DAV72412.1	BK028970.1		2202564	Viruses;Duplodnaviria;Heunggongvirae;Uroviricota;Caudoviricetes;Myoviridae;unclassified Myoviridae;Myoviridae sp.	Jumbo phages NOT related to phiKZ; BK019826.1	PhiKZ_nvRNAP	4.94e-103	DYDGD
DAR73673.1	BK033513.1		2202564	Viruses;Duplodnaviria;Heunggongvirae;Uroviricota;Caudoviricetes;Myoviridae;unclassified Myoviridae;Myoviridae sp.	Jumbo phages NOT related to phiKZ; BK019826.1	Pseudo.1	5.76e-115	DGDFD
DAR73671.1	BK033513.1		2202564	Viruses;Duplodnaviria;Heunggongvirae;Uroviricota;Caudoviricetes;Myoviridae;unclassified Myoviridae;Myoviridae sp.	Jumbo phages NOT related to phiKZ; BK019826.1	PhiKZ_nvRNAP	1.65e-77	DYDGD
DAR84578.1	BK033722.1		2202564	Viruses;Duplodnaviria;Heunggongvirae;Uroviricota;Caudoviricetes;Myoviridae;unclassified Myoviridae;Myoviridae sp.	Jumbo phages NOT related to phiKZ; BK019826.1	Pseudo_vRNAP	1.39e-79	DYDGD
DAR84573.1	BK033722.1		2202564	Viruses;Duplodnaviria;Heunggongvirae;Uroviricota;Caudoviricetes;Myoviridae;unclassified Myoviridae;Myoviridae sp.	Jumbo phages NOT related to phiKZ; BK019826.1	PhiKZ_nvRNAP	1.01e-43	DFDGD
DAR89873.1	BK033816.1		2202564	Viruses;Duplodnaviria;Heunggongvirae;Uroviricota;Caudoviricetes;Myoviridae;unclassified Myoviridae;Myoviridae sp.	Jumbo phages NOT related to phiKZ; BK019826.1	Pseudo_vRNAP	4.15e-78	DYDGD
DAR89935.1	BK033816.1		2202564	Viruses;Duplodnaviria;Heunggongvirae;Uroviricota;Caudoviricetes;Myoviridae;unclassified Myoviridae;Myoviridae sp.	Jumbo phages NOT related to phiKZ; BK019826.1	YonO	2.54e-06	DFDGD
DAR95305.1	BK033910.1		2202564	Viruses;Duplodnaviria;Heunggongvirae;Uroviricota;Caudoviricetes;Myoviridae;unclassified Myoviridae;Myoviridae sp.	Jumbo phages NOT related to phiKZ; BK019826.1	Pseudo_vRNAP	5.02e-60	DNDGD
DAR95076.1	BK033910.1		2202564	Viruses;Duplodnaviria;Heunggongvirae;Uroviricota;Caudoviricetes;Myoviridae;unclassified Myoviridae;Myoviridae sp.	Jumbo phages NOT related to phiKZ; BK019826.1	PhiKZ_nvRNAP	8.02e-37	DFDGD
DAR95404.1	BK033914.1		2202564	Viruses;Duplodnaviria;Heunggongvirae;Uroviricota;Caudoviricetes;Myoviridae;unclassified Myoviridae;Myoviridae sp.	Jumbo phages NOT related to phiKZ; BK019826.1	Pseudo_vRNAP	1.62e-73	DYDGD
DAR95401.1	BK033914.1		2202564	Viruses;Duplodnaviria;Heunggongvirae;Uroviricota;Caudoviricetes;Myoviridae;unclassified Myoviridae;Myoviridae sp.	Jumbo phages NOT related to phiKZ; BK019826.1	PhiKZ_nvRNAP	2.93e-42	DFDGD
DAS00659.1	BK034009.1		2202564	Viruses;Duplodnaviria;Heunggongvirae;Uroviricota;Caudoviricetes;Myoviridae;unclassified Myoviridae;Myoviridae sp.	Jumbo phages NOT related to phiKZ; BK019826.1	Pseudo.1	9.2e-131	DHDGD
DAS00413.1	BK034009.1		2202564	Viruses;Duplodnaviria;Heunggongvirae;Uroviricota;Caudoviricetes;Myoviridae;unclassified Myoviridae;Myoviridae sp.	Jumbo phages NOT related to phiKZ; BK019826.1	PhiKZ_nvRNAP	2.59e-103	DYDGD
DAS01936.1	BK034032.1		2202564	Viruses;Duplodnaviria;Heunggongvirae;Uroviricota;Caudoviricetes;Myoviridae;unclassified Myoviridae;Myoviridae sp.	Jumbo phages NOT related to phiKZ; BK019826.1	PhiKZ_nvRNAP	2.08e-17	DLDFD
DAS02057.1	BK034032.1		2202564	Viruses;Duplodnaviria;Heunggongvirae;Uroviricota;Caudoviricetes;Myoviridae;unclassified Myoviridae;Myoviridae sp.	Jumbo phages NOT related to phiKZ; BK019826.1	Pseudo.1	1.26e-44	DGDLD
DAO78344.1	BK038114.1		2202564	Viruses;Duplodnaviria;Heunggongvirae;Uroviricota;Caudoviricetes;Myoviridae;unclassified Myoviridae;Myoviridae sp.	Jumbo phages NOT related to phiKZ; BK019826.1	Pseudo_vRNAP	4.64e-63	DVDKD
DAO78159.1	BK038114.1		2202564	Viruses;Duplodnaviria;Heunggongvirae;Uroviricota;Caudoviricetes;Myoviridae;unclassified Myoviridae;Myoviridae sp.	Jumbo phages NOT related to phiKZ; BK019826.1	PhiKZ_nvRNAP	4.05e-39	DFDGD
DAO95404.1	BK038470.1		2202564	Viruses;Duplodnaviria;Heunggongvirae;Uroviricota;Caudoviricetes;Myoviridae;unclassified Myoviridae;Myoviridae sp.	Jumbo phages NOT related to phiKZ; BK019826.1	Pseudo.1	2.02e-129	DHDGD
DAO95195.1	BK038470.1		2202564	Viruses;Duplodnaviria;Heunggongvirae;Uroviricota;Caudoviricetes;Myoviridae;unclassified Myoviridae;Myoviridae sp.	Jumbo phages NOT related to phiKZ; BK019826.1	PhiKZ_nvRNAP	6.4e-103	DYDGD
DAX34727.1	BK039329.1		2202564	Viruses;Duplodnaviria;Heunggongvirae;Uroviricota;Caudoviricetes;Myoviridae;unclassified Myoviridae;Myoviridae sp.	Jumbo phages NOT related to phiKZ; BK019826.1	Pseudo.1	1.44e-82	DLDMD
DAX34600.1	BK039329.1		2202564	Viruses;Duplodnaviria;Heunggongvirae;Uroviricota;Caudoviricetes;Myoviridae;unclassified Myoviridae;Myoviridae sp.	Jumbo phages NOT related to phiKZ; BK019826.1	PhiKZ_nvRNAP	8.28e-44	DVDLD
DAX81557.1	BK040279.1		2202564	Viruses;Duplodnaviria;Heunggongvirae;Uroviricota;Caudoviricetes;Myoviridae;unclassified Myoviridae;Myoviridae sp.	Jumbo phages NOT related to phiKZ; BK019826.1	Pseudo_vRNAP	4.84e-37	DGDYD
DAX81593.1	BK040279.1		2202564	Viruses;Duplodnaviria;Heunggongvirae;Uroviricota;Caudoviricetes;Myoviridae;unclassified Myoviridae;Myoviridae sp.	Jumbo phages NOT related to phiKZ; BK019826.1	PhiKZ_nvRNAP	5.41e-18	DFDGD
DAX86115.1	BK040366.1		2202564	Viruses;Duplodnaviria;Heunggongvirae;Uroviricota;Caudoviricetes;Myoviridae;unclassified Myoviridae;Myoviridae sp.	Jumbo phages NOT related to phiKZ; BK019826.1	Pseudo_vRNAP	2.78e-61	DIDKD
DAX86098.1	BK040366.1		2202564	Viruses;Duplodnaviria;Heunggongvirae;Uroviricota;Caudoviricetes;Myoviridae;unclassified Myoviridae;Myoviridae sp.	Jumbo phages NOT related to phiKZ; BK019826.1	PhiKZ_nvRNAP	5.02e-37	DFDGD
DAY09849.1	BK040874.1		2202564	Viruses;Duplodnaviria;Heunggongvirae;Uroviricota;Caudoviricetes;Myoviridae;unclassified Myoviridae;Myoviridae sp.	Jumbo phages NOT related to phiKZ; BK019826.1	PhiKZ_nvRNAP	4.41e-98	DYDGD
DAY09925.1	BK040874.1		2202564	Viruses;Duplodnaviria;Heunggongvirae;Uroviricota;Caudoviricetes;Myoviridae;unclassified Myoviridae;Myoviridae sp.	Jumbo phages NOT related to phiKZ; BK019826.1	Pseudo.1	4.56e-146	DFDGD
DAT15187.1	BK043051.1		2202564	Viruses;Duplodnaviria;Heunggongvirae;Uroviricota;Caudoviricetes;Myoviridae;unclassified Myoviridae;Myoviridae sp.	Jumbo phages NOT related to phiKZ; BK019826.1	Pseudo.1	1.1e-132	DHDGD
DAT15069.1	BK043051.1		2202564	Viruses;Duplodnaviria;Heunggongvirae;Uroviricota;Caudoviricetes;Myoviridae;unclassified Myoviridae;Myoviridae sp.	Jumbo phages NOT related to phiKZ; BK019826.1	PhiKZ_nvRNAP	5.81e-104	DYDGD
DAP19444.1	BK044208.1		2202564	Viruses;Duplodnaviria;Heunggongvirae;Uroviricota;Caudoviricetes;Myoviridae;unclassified Myoviridae;Myoviridae sp.	Jumbo phages NOT related to phiKZ; BK019826.1	PhiKZ_nvRNAP	5.6e-34	DFDGD
DAP19630.1	BK044208.1		2202564	Viruses;Duplodnaviria;Heunggongvirae;Uroviricota;Caudoviricetes;Myoviridae;unclassified Myoviridae;Myoviridae sp.	Jumbo phages NOT related to phiKZ; BK019826.1	Pseudo_vRNAP	1.35e-73	DFDID
DAP57386.1	BK044921.1		2202564	Viruses;Duplodnaviria;Heunggongvirae;Uroviricota;Caudoviricetes;Myoviridae;unclassified Myoviridae;Myoviridae sp.	Jumbo phages NOT related to phiKZ; BK019826.1	Pseudo.1	4.98e-132	DHDGD
DAP57149.1	BK044921.1		2202564	Viruses;Duplodnaviria;Heunggongvirae;Uroviricota;Caudoviricetes;Myoviridae;unclassified Myoviridae;Myoviridae sp.	Jumbo phages NOT related to phiKZ; BK019826.1	PhiKZ_nvRNAP	3.58e-103	DYDGD
DAP83656.1	BK045494.1		2202564	Viruses;Duplodnaviria;Heunggongvirae;Uroviricota;Caudoviricetes;Myoviridae;unclassified Myoviridae;Myoviridae sp.	Jumbo phages NOT related to phiKZ; BK019826.1	PhiKZ_nvRNAP	3.79e-34	DFDGD
DAP83812.1	BK045494.1		2202564	Viruses;Duplodnaviria;Heunggongvirae;Uroviricota;Caudoviricetes;Myoviridae;unclassified Myoviridae;Myoviridae sp.	Jumbo phages NOT related to phiKZ; BK019826.1	Pseudo_vRNAP	6.88e-74	DLDVD
DAP97006.1	BK045760.1		2202564	Viruses;Duplodnaviria;Heunggongvirae;Uroviricota;Caudoviricetes;Myoviridae;unclassified Myoviridae;Myoviridae sp.	Jumbo phages NOT related to phiKZ; BK019826.1	Pseudo.1	1.31e-164	DFDGD
DAP96955.1	BK045760.1		2202564	Viruses;Duplodnaviria;Heunggongvirae;Uroviricota;Caudoviricetes;Myoviridae;unclassified Myoviridae;Myoviridae sp.	Jumbo phages NOT related to phiKZ; BK019826.1	PhiKZ_nvRNAP	9.3e-140	DFDGD
DAT84334.1	BK046939.1		2202564	Viruses;Duplodnaviria;Heunggongvirae;Uroviricota;Caudoviricetes;Myoviridae;unclassified Myoviridae;Myoviridae sp.	Jumbo phages NOT related to phiKZ; BK019826.1	Pseudo_vRNAP	1.07e-72	DGDYD
DAT84346.1	BK046939.1		2202564	Viruses;Duplodnaviria;Heunggongvirae;Uroviricota;Caudoviricetes;Myoviridae;unclassified Myoviridae;Myoviridae sp.	Jumbo phages NOT related to phiKZ; BK019826.1	PhiKZ_nvRNAP	2.62e-41	DFDGD
DAU63345.1	BK051527.1		2202564	Viruses;Duplodnaviria;Heunggongvirae;Uroviricota;Caudoviricetes;Myoviridae;unclassified Myoviridae;Myoviridae sp.	Jumbo phages NOT related to phiKZ; BK019826.1	Pseudo.1	7.71e-165	DFDGD
DAU63300.1	BK051527.1		2202564	Viruses;Duplodnaviria;Heunggongvirae;Uroviricota;Caudoviricetes;Myoviridae;unclassified Myoviridae;Myoviridae sp.	Jumbo phages NOT related to phiKZ; BK019826.1	PhiKZ_nvRNAP	4.35e-141	DFDGD
DAU73237.1	BK054660.1		2202564	Viruses;Duplodnaviria;Heunggongvirae;Uroviricota;Caudoviricetes;Myoviridae;unclassified Myoviridae;Myoviridae sp.	Jumbo phages NOT related to phiKZ; BK019826.1	PhiKZ_nvRNAP	3.19e-20	DFDGD
DAU73266.1	BK054660.1		2202564	Viruses;Duplodnaviria;Heunggongvirae;Uroviricota;Caudoviricetes;Myoviridae;unclassified Myoviridae;Myoviridae sp.	Jumbo phages NOT related to phiKZ; BK019826.1	Pseudo_vRNAP	9.38e-45	DEDQD
DAV08039.1	BK055362.1		2202564	Viruses;Duplodnaviria;Heunggongvirae;Uroviricota;Caudoviricetes;Myoviridae;unclassified Myoviridae;Myoviridae sp.	Jumbo phages NOT related to phiKZ; BK019826.1	Pseudo.1	2.98e-150	DNDGD
DAV08107.1	BK055362.1		2202564	Viruses;Duplodnaviria;Heunggongvirae;Uroviricota;Caudoviricetes;Myoviridae;unclassified Myoviridae;Myoviridae sp.	Jumbo phages NOT related to phiKZ; BK019826.1	PhiKZ_nvRNAP	5.61e-93	DFDGD
DAF22069.1	BK056382.1		2202564	Viruses;Duplodnaviria;Heunggongvirae;Uroviricota;Caudoviricetes;Myoviridae;unclassified Myoviridae;Myoviridae sp.	Jumbo phages NOT related to phiKZ; BK019826.1	Pseudo.1	1.86e-164	DFDGD
DAF22042.1	BK056382.1		2202564	Viruses;Duplodnaviria;Heunggongvirae;Uroviricota;Caudoviricetes;Myoviridae;unclassified Myoviridae;Myoviridae sp.	Jumbo phages NOT related to phiKZ; BK019826.1	PhiKZ_nvRNAP	3.58e-141	DFDGD
DAQ69688.1	BK058264.1		2202564	Viruses;Duplodnaviria;Heunggongvirae;Uroviricota;Caudoviricetes;Myoviridae;unclassified Myoviridae;Myoviridae sp.	Jumbo phages NOT related to phiKZ; BK019826.1	Pseudo_vRNAP	2.41e-62	DTDPD
DAQ69636.1	BK058264.1		2202564	Viruses;Duplodnaviria;Heunggongvirae;Uroviricota;Caudoviricetes;Myoviridae;unclassified Myoviridae;Myoviridae sp.	Jumbo phages NOT related to phiKZ; BK019826.1	PhiKZ_nvRNAP	2.62e-38	DFDGD
QXN67920.1	MZ422438.1	GCA_020475325.1	2852115	Viruses;Duplodnaviria;Heunggongvirae;Uroviricota;Caudoviricetes;Myoviridae;unclassified Myoviridae;Listeria phage LPJP1	Jumbo phage related to phiKZ	Pseudo_vRNAP	1.86e-113	DYDGD
QXN67923.1	MZ422438.1	GCA_020475325.1	2852115	Viruses;Duplodnaviria;Heunggongvirae;Uroviricota;Caudoviricetes;Myoviridae;unclassified Myoviridae;Listeria phage LPJP1	Jumbo phage related to phiKZ	PhiKZ_nvRNAP	1.15e-101	DYDGD
CAD5236173.1	LR881104.1	GCA_904067185.1	2762819	Viruses;Duplodnaviria;Heunggongvirae;Uroviricota;Caudoviricetes;Myoviridae;unclassified Myoviridae;Klebsiella phage vB_KvM-Eowyn	Jumbo phage related to phiKZ	Pseudo.1	1e-200	DFDGD
CAD5236078.1	LR881104.1	GCA_904067185.1	2762819	Viruses;Duplodnaviria;Heunggongvirae;Uroviricota;Caudoviricetes;Myoviridae;unclassified Myoviridae;Klebsiella phage vB_KvM-Eowyn	Jumbo phage related to phiKZ	PhiKZ_nvRNAP	1.29e-157	DFDGD
YP_010298966.1	NC_061421.1	GCF_016811445.1	2801834	Viruses;Duplodnaviria;Heunggongvirae;Uroviricota;Caudoviricetes;Myoviridae;unclassified Myoviridae;Klebsiella phage vB_KpM_FBKp24	Jumbo phage related to phiKZ	Pseudo.1	1.84e-169	DFDGD
YP_010298719.1	NC_061421.1	GCF_016811445.1	2801834	Viruses;Duplodnaviria;Heunggongvirae;Uroviricota;Caudoviricetes;Myoviridae;unclassified Myoviridae;Klebsiella phage vB_KpM_FBKp24	Jumbo phage related to phiKZ	PhiKZ_nvRNAP	1e-200	DYDRD
UKS71983.1	MN871446.1	GCA_010702075.1	2698923	Viruses;Duplodnaviria;Heunggongvirae;Uroviricota;Caudoviricetes;Myoviridae;unclassified Myoviridae;Klebsiella phage KpLz-2_45	Jumbo phage related to phiKZ	Pseudo.1	7.54e-171	DFDGD
UKS72107.1	MN871446.1	GCA_010702075.1	2698923	Viruses;Duplodnaviria;Heunggongvirae;Uroviricota;Caudoviricetes;Myoviridae;unclassified Myoviridae;Klebsiella phage KpLz-2_45	Jumbo phage related to phiKZ	PhiKZ_nvRNAP	1e-200	DYDKD
YP_010297698.1	NC_061418.1	GCF_010702075.1	2698923	Viruses;Duplodnaviria;Heunggongvirae;Uroviricota;Caudoviricetes;Myoviridae;unclassified Myoviridae;Klebsiella phage KpLz-2_45	Jumbo phage related to phiKZ	Pseudo.1	7.54e-171	DFDGD
YP_010297822.1	NC_061418.1	GCF_010702075.1	2698923	Viruses;Duplodnaviria;Heunggongvirae;Uroviricota;Caudoviricetes;Myoviridae;unclassified Myoviridae;Klebsiella phage KpLz-2_45	Jumbo phage related to phiKZ	PhiKZ_nvRNAP	1e-200	DYDKD
AFI55419.1	JQ340088.1	GCA_000897215.1	1173297	Viruses;Duplodnaviria;Heunggongvirae;Uroviricota;Caudoviricetes;Myoviridae;unclassified Myoviridae;Halocynthia phage JM-2012	Jumbo phage related to phiKZ	PhiKZ_nvRNAP	2.28e-158	DFDGD
AFI55402.1	JQ340088.1	GCA_000897215.1	1173297	Viruses;Duplodnaviria;Heunggongvirae;Uroviricota;Caudoviricetes;Myoviridae;unclassified Myoviridae;Halocynthia phage JM-2012	Jumbo phage related to phiKZ	Pseudo_vRNAP	1e-200	DHDGD
YP_006383416.1	NC_017975.1	GCF_000897215.1	1173297	Viruses;Duplodnaviria;Heunggongvirae;Uroviricota;Caudoviricetes;Myoviridae;unclassified Myoviridae;Halocynthia phage JM-2012	Jumbo phage related to phiKZ	PhiKZ_nvRNAP	2.28e-158	DFDGD
YP_006383399.1	NC_017975.1	GCF_000897215.1	1173297	Viruses;Duplodnaviria;Heunggongvirae;Uroviricota;Caudoviricetes;Myoviridae;unclassified Myoviridae;Halocynthia phage JM-2012	Jumbo phage related to phiKZ	Pseudo_vRNAP	1e-200	DHDGD
UTV61179.1	ON464764.1	GCA_023897745.1	2950466	Viruses;Duplodnaviria;Heunggongvirae;Uroviricota;Caudoviricetes;Myoviridae;unclassified Myoviridae;Fusobacterium phage JD-Fnp4	Not Jumbo phage with likely msRNAPs	PhiKZ_nvRNAP	5.28e-14	DLDFD
UTV61262.1	ON464764.1	GCA_023897745.1	2950466	Viruses;Duplodnaviria;Heunggongvirae;Uroviricota;Caudoviricetes;Myoviridae;unclassified Myoviridae;Fusobacterium phage JD-Fnp4	Not Jumbo phage with likely msRNAPs	Pseudo_vRNAP	1.81e-45	DGDLD
UTV60887.1	ON464759.1	GCA_023897715.1	2950463	Viruses;Duplodnaviria;Heunggongvirae;Uroviricota;Caudoviricetes;Myoviridae;unclassified Myoviridae;Fusobacterium phage JD-Fnp1	Not Jumbo phage with likely msRNAPs	PhiKZ_nvRNAP	4.8e-18	DLDFD
UTV60802.1	ON464759.1	GCA_023897715.1	2950463	Viruses;Duplodnaviria;Heunggongvirae;Uroviricota;Caudoviricetes;Myoviridae;unclassified Myoviridae;Fusobacterium phage JD-Fnp1	Not Jumbo phage with likely msRNAPs	Pseudo_vRNAP	7.16e-44	DGDLD
QXO10639.1	MW879340.1	GCA_020476725.1	2859283	Viruses;Duplodnaviria;Heunggongvirae;Uroviricota;Caudoviricetes;Myoviridae;unclassified Myoviridae;Erwinia phage pEa_SNUABM_48	Jumbo phage related to phiKZ	Pseudo.1	1e-200	DVDVD
QXO10722.1	MW879340.1	GCA_020476725.1	2859283	Viruses;Duplodnaviria;Heunggongvirae;Uroviricota;Caudoviricetes;Myoviridae;unclassified Myoviridae;Erwinia phage pEa_SNUABM_48	Jumbo phage related to phiKZ	PhiKZ_nvRNAP	6.36e-174	DFDGD
BDD79560.1	LC667451.1	GCA_021355105.1	2906467	Viruses;Duplodnaviria;Heunggongvirae;Uroviricota;Caudoviricetes;Myoviridae;unclassified Myoviridae;Burkholderia phage FLC9	Jumbo phage related to phiKZ	Pseudo.1	1e-200	DFDGD
BDD79900.1	LC667451.1	GCA_021355105.1	2906467	Viruses;Duplodnaviria;Heunggongvirae;Uroviricota;Caudoviricetes;Myoviridae;unclassified Myoviridae;Burkholderia phage FLC9	Jumbo phage related to phiKZ	PhiKZ_nvRNAP	1.54e-156	DFDGD
QXN70506.1	MW749006.1	GCA_020495485.1	2836110	Viruses;Duplodnaviria;Heunggongvirae;Uroviricota;Caudoviricetes;Myoviridae;unclassified Myoviridae;Bacillus phage vB_BspM_AgentSmith	Jumbo phage related to phiKZ	PhiKZ_nvRNAP	3.38e-124	DFDGD
QXN70484.1	MW749006.1	GCA_020495485.1	2836110	Viruses;Duplodnaviria;Heunggongvirae;Uroviricota;Caudoviricetes;Myoviridae;unclassified Myoviridae;Bacillus phage vB_BspM_AgentSmith	Jumbo phage related to phiKZ	Pseudo.1	1.31e-153	DFDGD
QDH47038.1	MK838116.1	GCA_006863975.1	2591025	Viruses;Duplodnaviria;Heunggongvirae;Uroviricota;Caudoviricetes;Myoviridae;unclassified Myoviridae;Aeromonas phage LAh10	Jumbo phage related to phiKZ	Pseudo.1	1e-200	DFDGD
QDH47039.1	MK838116.1	GCA_006863975.1	2591025	Viruses;Duplodnaviria;Heunggongvirae;Uroviricota;Caudoviricetes;Myoviridae;unclassified Myoviridae;Aeromonas phage LAh10	Jumbo phage related to phiKZ	PSEUDO_2	1e-200	DFDGD
QEP52270.1	MN159079.1	GCA_008632515.1	2599404	Viruses;Duplodnaviria;Heunggongvirae;Uroviricota;Caudoviricetes;Myoviridae;unclassified Myoviridae;Aeromonas phage D9	Jumbo phage related to phiKZ	Pseudo.1	1e-200	DFDGD
QEP52351.1	MN159079.1	GCA_008632515.1	2599404	Viruses;Duplodnaviria;Heunggongvirae;Uroviricota;Caudoviricetes;Myoviridae;unclassified Myoviridae;Aeromonas phage D9	Jumbo phage related to phiKZ	PSEUDO_2	1e-200	DFDGD
QDJ97393.1	MN131137.2	GCA_007051205.2	2593322	Viruses;Duplodnaviria;Heunggongvirae;Uroviricota;Caudoviricetes;Myoviridae;unclassified Myoviridae;Aeromonas phage D6	Jumbo phage related to phiKZ	Pseudo.1	1e-200	DFDGD
QDJ97206.1	MN131137.2	GCA_007051205.2	2593322	Viruses;Duplodnaviria;Heunggongvirae;Uroviricota;Caudoviricetes;Myoviridae;unclassified Myoviridae;Aeromonas phage D6	Jumbo phage related to phiKZ	PSEUDO_2	1e-200	DFDGD
URG14275.1	ON375847.1	GCA_023617365.1	2939654	Viruses;Duplodnaviria;Heunggongvirae;Uroviricota;Caudoviricetes;Moabitevirus;unclassified Moabitevirus;Pectobacterium phage vB_ParM-25	Jumbo phage related to phiKZ	Pseudo.1	3.28e-91	DYDGD
URG14150.1	ON375847.1	GCA_023617365.1	2939654	Viruses;Duplodnaviria;Heunggongvirae;Uroviricota;Caudoviricetes;Moabitevirus;unclassified Moabitevirus;Pectobacterium phage vB_ParM-25	Jumbo phage related to phiKZ	PhiKZ_nvRNAP	3.14e-155	DFDGD
UGO54062.1	OL539468.1	GCA_021356055.1	2902685	Viruses;Duplodnaviria;Heunggongvirae;Uroviricota;Caudoviricetes;Moabitevirus;Moabitevirus moabite;Serratia phage vB_SmaM_Haymo	Jumbo phage related to phiKZ	Pseudo.1	1.14e-173	DYDGD
UGO54258.1	OL539468.1	GCA_021356055.1	2902685	Viruses;Duplodnaviria;Heunggongvirae;Uroviricota;Caudoviricetes;Moabitevirus;Moabitevirus moabite;Serratia phage vB_SmaM_Haymo	Jumbo phage related to phiKZ	PhiKZ_nvRNAP	6.72e-167	DYDRD
QDB71207.1	MK994515.1	GCA_006384735.1	2587814	Viruses;Duplodnaviria;Heunggongvirae;Uroviricota;Caudoviricetes;Moabitevirus;Moabitevirus moabite;Serratia phage Moabite	Jumbo phage related to phiKZ	Pseudo.1	1.14e-173	DYDGD
QDB71073.1	MK994515.1	GCA_006384735.1	2587814	Viruses;Duplodnaviria;Heunggongvirae;Uroviricota;Caudoviricetes;Moabitevirus;Moabitevirus moabite;Serratia phage Moabite	Jumbo phage related to phiKZ	PhiKZ_nvRNAP	6.72e-167	DYDRD
YP_009849271.1	NC_048792.1	GCF_006384735.1	2587814	Viruses;Duplodnaviria;Heunggongvirae;Uroviricota;Caudoviricetes;Moabitevirus;Moabitevirus moabite;Serratia phage Moabite	Jumbo phage related to phiKZ	Pseudo.1	1.14e-173	DYDGD
YP_009849137.1	NC_048792.1	GCF_006384735.1	2587814	Viruses;Duplodnaviria;Heunggongvirae;Uroviricota;Caudoviricetes;Moabitevirus;Moabitevirus moabite;Serratia phage Moabite	Jumbo phage related to phiKZ	PhiKZ_nvRNAP	6.72e-167	DYDRD
QOC54704.1	MT710307.1	GCA_014824235.1	2759192	Viruses;Duplodnaviria;Heunggongvirae;Uroviricota;Caudoviricetes;Machinavirus;unclassified Machinavirus;Salmonella phage pSal-SNUABM-04	Jumbo phage related to phiKZ	Pseudo_vRNAP	1e-200	DYDGD
QOC54490.1	MT710307.1	GCA_014824235.1	2759192	Viruses;Duplodnaviria;Heunggongvirae;Uroviricota;Caudoviricetes;Machinavirus;unclassified Machinavirus;Salmonella phage pSal-SNUABM-04	Jumbo phage related to phiKZ	PSEUDO_2	1e-200	DFDGD
ANZ50162.1	KX397371.1	GCA_002758055.1	1883376	Viruses;Duplodnaviria;Heunggongvirae;Uroviricota;Caudoviricetes;Machinavirus;unclassified Machinavirus;Erwinia phage vB_EamM_Parshik	Jumbo phage related to phiKZ	Pseudo_vRNAP	1e-200	DYDGD
ANZ49950.1	KX397371.1	GCA_002758055.1	1883376	Viruses;Duplodnaviria;Heunggongvirae;Uroviricota;Caudoviricetes;Machinavirus;unclassified Machinavirus;Erwinia phage vB_EamM_Parshik	Jumbo phage related to phiKZ	PSEUDO_2	1e-200	DFDGD
ANZ48825.1	KX397366.1	GCA_001743655.1	1883371	Viruses;Duplodnaviria;Heunggongvirae;Uroviricota;Caudoviricetes;Machinavirus;unclassified Machinavirus;Erwinia phage vB_EamM_ChrisDB	Jumbo phage related to phiKZ	Pseudo_vRNAP	1e-200	DYDGD
ANZ48601.1	KX397366.1	GCA_001743655.1	1883371	Viruses;Duplodnaviria;Heunggongvirae;Uroviricota;Caudoviricetes;Machinavirus;unclassified Machinavirus;Erwinia phage vB_EamM_ChrisDB	Jumbo phage related to phiKZ	PSEUDO_2	1e-200	DFDGD
YP_009292952.1	NC_031126.1	GCF_001743655.1	1883371	Viruses;Duplodnaviria;Heunggongvirae;Uroviricota;Caudoviricetes;Machinavirus;unclassified Machinavirus;Erwinia phage vB_EamM_ChrisDB	Jumbo phage related to phiKZ	Pseudo_vRNAP	1e-200	DYDGD
YP_009292728.1	NC_031126.1	GCF_001743655.1	1883371	Viruses;Duplodnaviria;Heunggongvirae;Uroviricota;Caudoviricetes;Machinavirus;unclassified Machinavirus;Erwinia phage vB_EamM_ChrisDB	Jumbo phage related to phiKZ	PSEUDO_2	1e-200	DFDGD
ANZ48547.1	KX397365.1	GCA_001744955.1	1883379	Viruses;Duplodnaviria;Heunggongvirae;Uroviricota;Caudoviricetes;Machinavirus;unclassified Machinavirus;Erwinia phage vB_EamM_Caitlin	Jumbo phage related to phiKZ	Pseudo_vRNAP	1e-200	DYDGD
ANZ48328.1	KX397365.1	GCA_001744955.1	1883379	Viruses;Duplodnaviria;Heunggongvirae;Uroviricota;Caudoviricetes;Machinavirus;unclassified Machinavirus;Erwinia phage vB_EamM_Caitlin	Jumbo phage related to phiKZ	PSEUDO_2	1e-200	DFDGD
YP_009292325.1	NC_031120.1	GCF_001744955.1	1883379	Viruses;Duplodnaviria;Heunggongvirae;Uroviricota;Caudoviricetes;Machinavirus;unclassified Machinavirus;Erwinia phage vB_EamM_Caitlin	Jumbo phage related to phiKZ	Pseudo_vRNAP	1e-200	DYDGD
YP_009292106.1	NC_031120.1	GCF_001744955.1	1883379	Viruses;Duplodnaviria;Heunggongvirae;Uroviricota;Caudoviricetes;Machinavirus;unclassified Machinavirus;Erwinia phage vB_EamM_Caitlin	Jumbo phage related to phiKZ	PSEUDO_2	1e-200	DFDGD
QVW55699.1	MW812341.1	GCA_018726395.1	2835897	Viruses;Duplodnaviria;Heunggongvirae;Uroviricota;Caudoviricetes;Machinavirus;unclassified Machinavirus;Erwinia phage pEa_SNUABM_9	Jumbo phage related to phiKZ	Pseudo_vRNAP	1e-200	DYDGD
QVW55646.1	MW812341.1	GCA_018726395.1	2835897	Viruses;Duplodnaviria;Heunggongvirae;Uroviricota;Caudoviricetes;Machinavirus;unclassified Machinavirus;Erwinia phage pEa_SNUABM_9	Jumbo phage related to phiKZ	PSEUDO_2	1e-200	DFDGD
QVW28766.1	MW760841.1	GCA_021354645.1	2831677	Viruses;Duplodnaviria;Heunggongvirae;Uroviricota;Caudoviricetes;Machinavirus;unclassified Machinavirus;Erwinia phage pEa_SNUABM_8	Jumbo phage related to phiKZ	Pseudo_vRNAP	1e-200	DYDGD
QVW28537.1	MW760841.1	GCA_021354645.1	2831677	Viruses;Duplodnaviria;Heunggongvirae;Uroviricota;Caudoviricetes;Machinavirus;unclassified Machinavirus;Erwinia phage pEa_SNUABM_8	Jumbo phage related to phiKZ	PSEUDO_2	1e-200	DFDGD
QVW56393.1	MW812343.1	GCA_018726385.1	2835896	Viruses;Duplodnaviria;Heunggongvirae;Uroviricota;Caudoviricetes;Machinavirus;unclassified Machinavirus;Erwinia phage pEa_SNUABM_6	Jumbo phage related to phiKZ	Pseudo_vRNAP	1e-200	DYDGD
QVW56176.1	MW812343.1	GCA_018726385.1	2835896	Viruses;Duplodnaviria;Heunggongvirae;Uroviricota;Caudoviricetes;Machinavirus;unclassified Machinavirus;Erwinia phage pEa_SNUABM_6	Jumbo phage related to phiKZ	PSEUDO_2	1e-200	DFDGD
QQO90739.1	MW384823.1	GCA_016759285.1	2801535	Viruses;Duplodnaviria;Heunggongvirae;Uroviricota;Caudoviricetes;Machinavirus;unclassified Machinavirus;Erwinia phage pEa_SNUABM_43	Jumbo phage related to phiKZ	Pseudo_vRNAP	1e-200	DYDGD
QQO90523.1	MW384823.1	GCA_016759285.1	2801535	Viruses;Duplodnaviria;Heunggongvirae;Uroviricota;Caudoviricetes;Machinavirus;unclassified Machinavirus;Erwinia phage pEa_SNUABM_43	Jumbo phage related to phiKZ	PSEUDO_2	1e-200	DFDGD
QVW55571.1	MW812340.1	GCA_018726375.1	2835895	Viruses;Duplodnaviria;Heunggongvirae;Uroviricota;Caudoviricetes;Machinavirus;unclassified Machinavirus;Erwinia phage pEa_SNUABM_42	Jumbo phage related to phiKZ	Pseudo_vRNAP	1e-200	DYDGD
QVW55356.1	MW812340.1	GCA_018726375.1	2835895	Viruses;Duplodnaviria;Heunggongvirae;Uroviricota;Caudoviricetes;Machinavirus;unclassified Machinavirus;Erwinia phage pEa_SNUABM_42	Jumbo phage related to phiKZ	PSEUDO_2	1e-200	DFDGD
QVW55021.1	MW812338.1	GCA_018726365.1	2835894	Viruses;Duplodnaviria;Heunggongvirae;Uroviricota;Caudoviricetes;Machinavirus;unclassified Machinavirus;Erwinia phage pEa_SNUABM_4	Jumbo phage related to phiKZ	Pseudo_vRNAP	1e-200	DYDGD
QVW54792.1	MW812338.1	GCA_018726365.1	2835894	Viruses;Duplodnaviria;Heunggongvirae;Uroviricota;Caudoviricetes;Machinavirus;unclassified Machinavirus;Erwinia phage pEa_SNUABM_4	Jumbo phage related to phiKZ	PSEUDO_2	1e-200	DFDGD
QVW56120.1	MW812342.1	GCA_018726345.1	2835892	Viruses;Duplodnaviria;Heunggongvirae;Uroviricota;Caudoviricetes;Machinavirus;unclassified Machinavirus;Erwinia phage pEa_SNUABM_10	Jumbo phage related to phiKZ	Pseudo_vRNAP	1e-200	DYDGD
QVW55906.1	MW812342.1	GCA_018726345.1	2835892	Viruses;Duplodnaviria;Heunggongvirae;Uroviricota;Caudoviricetes;Machinavirus;unclassified Machinavirus;Erwinia phage pEa_SNUABM_10	Jumbo phage related to phiKZ	PSEUDO_2	1e-200	DFDGD
ANZ49334.1	KX397368.1	GCA_001745635.1	1883373	Viruses;Duplodnaviria;Heunggongvirae;Uroviricota;Caudoviricetes;Machinavirus;Machinavirus machina;Erwinia phage vB_EamM_Huxley	Jumbo phage related to phiKZ	Pseudo_vRNAP	1e-200	DYDGD
ANZ49122.1	KX397368.1	GCA_001745635.1	1883373	Viruses;Duplodnaviria;Heunggongvirae;Uroviricota;Caudoviricetes;Machinavirus;Machinavirus machina;Erwinia phage vB_EamM_Huxley	Jumbo phage related to phiKZ	PSEUDO_2	1e-200	DFDGD
YP_009293220.1	NC_031127.1	GCF_001745635.1	1883373	Viruses;Duplodnaviria;Heunggongvirae;Uroviricota;Caudoviricetes;Machinavirus;Machinavirus machina;Erwinia phage vB_EamM_Huxley	Jumbo phage related to phiKZ	Pseudo_vRNAP	1e-200	DYDGD
YP_009293008.1	NC_031127.1	GCF_001745635.1	1883373	Viruses;Duplodnaviria;Heunggongvirae;Uroviricota;Caudoviricetes;Machinavirus;Machinavirus machina;Erwinia phage vB_EamM_Huxley	Jumbo phage related to phiKZ	PSEUDO_2	1e-200	DFDGD
ANZ49891.1	KX397370.1	GCA_002758035.1	1883375	Viruses;Duplodnaviria;Heunggongvirae;Uroviricota;Caudoviricetes;Machinavirus;Machinavirus machina;Erwinia phage Machina	Jumbo phage related to phiKZ	Pseudo_vRNAP	1e-200	DYDGD
ANZ49677.1	KX397370.1	GCA_002758035.1	1883375	Viruses;Duplodnaviria;Heunggongvirae;Uroviricota;Caudoviricetes;Machinavirus;Machinavirus machina;Erwinia phage Machina	Jumbo phage related to phiKZ	PSEUDO_2	1e-200	DFDGD
YP_009617170.1	NC_042056.1	GCF_002758035.1	1883375	Viruses;Duplodnaviria;Heunggongvirae;Uroviricota;Caudoviricetes;Machinavirus;Machinavirus machina;Erwinia phage Machina	Jumbo phage related to phiKZ	Pseudo_vRNAP	1e-200	DYDGD
YP_009616956.1	NC_042056.1	GCF_002758035.1	1883375	Viruses;Duplodnaviria;Heunggongvirae;Uroviricota;Caudoviricetes;Machinavirus;Machinavirus machina;Erwinia phage Machina	Jumbo phage related to phiKZ	PSEUDO_2	1e-200	DFDGD
QFP93077.1	MN334766.1	GCA_009187865.1	2608368	Viruses;Duplodnaviria;Heunggongvirae;Uroviricota;Caudoviricetes;Iapetusvirus;unclassified Iapetusvirus;Serratia phage PCH45	Jumbo phage related to phiKZ	PhiKZ_nvRNAP	1e-200	DYDKD
QFP93065.1	MN334766.1	GCA_009187865.1	2608368	Viruses;Duplodnaviria;Heunggongvirae;Uroviricota;Caudoviricetes;Iapetusvirus;unclassified Iapetusvirus;Serratia phage PCH45	Jumbo phage related to phiKZ	Pseudo.1	5.67e-175	DQDLD
AGX01868.1	KF623294.1	GCA_000914555.1	1401669	Viruses;Duplodnaviria;Heunggongvirae;Uroviricota;Caudoviricetes;Iapetusvirus;Iapetusvirus EaH1;Erwinia phage PhiEaH1	Jumbo phage related to phiKZ	Pseudo.1	3.34e-176	DHDGD
AGX01743.1	KF623294.1	GCA_000914555.1	1401669	Viruses;Duplodnaviria;Heunggongvirae;Uroviricota;Caudoviricetes;Iapetusvirus;Iapetusvirus EaH1;Erwinia phage PhiEaH1	Jumbo phage related to phiKZ	PhiKZ_nvRNAP	6.06e-162	DFDED
YP_009010199.1	NC_023610.1	GCF_000914555.1	1401669	Viruses;Duplodnaviria;Heunggongvirae;Uroviricota;Caudoviricetes;Iapetusvirus;Iapetusvirus EaH1;Erwinia phage PhiEaH1	Jumbo phage related to phiKZ	Pseudo.1	3.34e-176	DHDGD
YP_009010074.1	NC_023610.1	GCF_000914555.1	1401669	Viruses;Duplodnaviria;Heunggongvirae;Uroviricota;Caudoviricetes;Iapetusvirus;Iapetusvirus EaH1;Erwinia phage PhiEaH1	Jumbo phage related to phiKZ	PhiKZ_nvRNAP	6.06e-162	DFDED
BAW98338.1	AP017972.1	GCA_002618825.1	1938577	Viruses;Duplodnaviria;Heunggongvirae;Uroviricota;Caudoviricetes;Gorgonvirinae;Tidunavirus;Tidunavirus pTD1;Vibrio phage pTD1	Jumbo phage related to phiKZ	PhiKZ_nvRNAP	7.68e-173	DFDTD
BAW98402.1	AP017972.1	GCA_002618825.1	1938577	Viruses;Duplodnaviria;Heunggongvirae;Uroviricota;Caudoviricetes;Gorgonvirinae;Tidunavirus;Tidunavirus pTD1;Vibrio phage pTD1	Jumbo phage related to phiKZ	Pseudo.1	1e-200	DADAD
YP_009599416.1	NC_041916.1	GCF_002618825.1	1938577	Viruses;Duplodnaviria;Heunggongvirae;Uroviricota;Caudoviricetes;Gorgonvirinae;Tidunavirus;Tidunavirus pTD1;Vibrio phage pTD1	Jumbo phage related to phiKZ	PhiKZ_nvRNAP	7.68e-173	DFDTD
YP_009599480.1	NC_041916.1	GCF_002618825.1	1938577	Viruses;Duplodnaviria;Heunggongvirae;Uroviricota;Caudoviricetes;Gorgonvirinae;Tidunavirus;Tidunavirus pTD1;Vibrio phage pTD1	Jumbo phage related to phiKZ	Pseudo.1	1e-200	DADAD
ANZ50687.1	KX397373.1	GCA_002600675.1	1883378	Viruses;Duplodnaviria;Heunggongvirae;Uroviricota;Caudoviricetes;Erskinevirus;Erskinevirus EaH2;Erwinia phage vB_EamM_Stratton	Jumbo phage related to phiKZ	Pseudo_vRNAP	1e-200	DYDGD
ANZ50463.1	KX397373.1	GCA_002600675.1	1883378	Viruses;Duplodnaviria;Heunggongvirae;Uroviricota;Caudoviricetes;Erskinevirus;Erskinevirus EaH2;Erwinia phage vB_EamM_Stratton	Jumbo phage related to phiKZ	PSEUDO_2	1e-200	DFDGD
AFQ96705.1	JX316028.1	GCA_000902915.1	1029988	Viruses;Duplodnaviria;Heunggongvirae;Uroviricota;Caudoviricetes;Erskinevirus;Erskinevirus EaH2;Erwinia phage phiEaH2	Jumbo phage related to phiKZ	Pseudo_vRNAP	1e-200	DYDGD
AFQ96750.1	JX316028.1	GCA_000902915.1	1029988	Viruses;Duplodnaviria;Heunggongvirae;Uroviricota;Caudoviricetes;Erskinevirus;Erskinevirus EaH2;Erwinia phage phiEaH2	Jumbo phage related to phiKZ	PSEUDO_2	1e-200	DFDGD
YP_007237810.1	NC_019929.1	GCF_000902915.1	1029988	Viruses;Duplodnaviria;Heunggongvirae;Uroviricota;Caudoviricetes;Erskinevirus;Erskinevirus EaH2;Erwinia phage phiEaH2	Jumbo phage related to phiKZ	Pseudo_vRNAP	1e-200	DYDGD
YP_007237855.1	NC_019929.1	GCF_000902915.1	1029988	Viruses;Duplodnaviria;Heunggongvirae;Uroviricota;Caudoviricetes;Erskinevirus;Erskinevirus EaH2;Erwinia phage phiEaH2	Jumbo phage related to phiKZ	PSEUDO_2	1e-200	DFDGD
ANZ48275.1	KX397364.2	GCA_001744335.2	1883370	Viruses;Duplodnaviria;Heunggongvirae;Uroviricota;Caudoviricetes;Erskinevirus;Erskinevirus asesino;Erwinia phage vB_EamM_Asesino	Jumbo phage related to phiKZ	Pseudo_vRNAP	1e-200	DYDGD
ANZ48053.1	KX397364.2	GCA_001744335.2	1883370	Viruses;Duplodnaviria;Heunggongvirae;Uroviricota;Caudoviricetes;Erskinevirus;Erskinevirus asesino;Erwinia phage vB_EamM_Asesino	Jumbo phage related to phiKZ	PSEUDO_2	1e-200	DFDGD
YP_009290880.1	NC_031107.2	GCF_001744335.2	1883370	Viruses;Duplodnaviria;Heunggongvirae;Uroviricota;Caudoviricetes;Erskinevirus;Erskinevirus asesino;Erwinia phage vB_EamM_Asesino	Jumbo phage related to phiKZ	Pseudo_vRNAP	1e-200	DYDGD
YP_009290658.1	NC_031107.2	GCF_001744335.2	1883370	Viruses;Duplodnaviria;Heunggongvirae;Uroviricota;Caudoviricetes;Erskinevirus;Erskinevirus asesino;Erwinia phage vB_EamM_Asesino	Jumbo phage related to phiKZ	PSEUDO_2	1e-200	DFDGD
ANZ50412.1	KX397372.1	GCA_001743635.1	1883377	Viruses;Duplodnaviria;Heunggongvirae;Uroviricota;Caudoviricetes;Derbicusvirus;unclassified Derbicusvirus;Erwinia phage vB_EamM_Phobos	Jumbo phage related to phiKZ	Pseudo_vRNAP	1e-200	DYDGD
ANZ50215.1	KX397372.1	GCA_001743635.1	1883377	Viruses;Duplodnaviria;Heunggongvirae;Uroviricota;Caudoviricetes;Derbicusvirus;unclassified Derbicusvirus;Erwinia phage vB_EamM_Phobos	Jumbo phage related to phiKZ	PSEUDO_2	1e-200	DFDGD
YP_009283711.1	NC_031043.1	GCF_001743635.1	1883377	Viruses;Duplodnaviria;Heunggongvirae;Uroviricota;Caudoviricetes;Derbicusvirus;unclassified Derbicusvirus;Erwinia phage vB_EamM_Phobos	Jumbo phage related to phiKZ	Pseudo_vRNAP	1e-200	DYDGD
YP_009283514.1	NC_031043.1	GCF_001743635.1	1883377	Viruses;Duplodnaviria;Heunggongvirae;Uroviricota;Caudoviricetes;Derbicusvirus;unclassified Derbicusvirus;Erwinia phage vB_EamM_Phobos	Jumbo phage related to phiKZ	PSEUDO_2	1e-200	DFDGD
QXO09936.1	MW845759.1	GCA_020476615.1	2859247	Viruses;Duplodnaviria;Heunggongvirae;Uroviricota;Caudoviricetes;Derbicusvirus;unclassified Derbicusvirus;Erwinia phage pEa_SNUABM_38	Jumbo phage related to phiKZ	Pseudo_vRNAP	1e-200	DYDGD
QXO09746.1	MW845759.1	GCA_020476615.1	2859247	Viruses;Duplodnaviria;Heunggongvirae;Uroviricota;Caudoviricetes;Derbicusvirus;unclassified Derbicusvirus;Erwinia phage pEa_SNUABM_38	Jumbo phage related to phiKZ	PSEUDO_2	1e-200	DFDGD
AFO71428.1	JX094500.1	GCA_000910235.1	1195085	Viruses;Duplodnaviria;Heunggongvirae;Uroviricota;Caudoviricetes;Derbicusvirus;unclassified Derbicusvirus;Cronobacter phage CR5	Jumbo phage related to phiKZ	Pseudo_vRNAP	1e-200	DYDGD
AFO71244.1	JX094500.1	GCA_000910235.1	1195085	Viruses;Duplodnaviria;Heunggongvirae;Uroviricota;Caudoviricetes;Derbicusvirus;unclassified Derbicusvirus;Cronobacter phage CR5	Jumbo phage related to phiKZ	PSEUDO_2	1e-200	DFDGD
YP_008125948.1	NC_021531.1	GCF_000910235.1	1195085	Viruses;Duplodnaviria;Heunggongvirae;Uroviricota;Caudoviricetes;Derbicusvirus;unclassified Derbicusvirus;Cronobacter phage CR5	Jumbo phage related to phiKZ	Pseudo_vRNAP	1e-200	DYDGD
YP_008125764.1	NC_021531.1	GCF_000910235.1	1195085	Viruses;Duplodnaviria;Heunggongvirae;Uroviricota;Caudoviricetes;Derbicusvirus;unclassified Derbicusvirus;Cronobacter phage CR5	Jumbo phage related to phiKZ	PSEUDO_2	1e-200	DFDGD
ANZ49065.1	KX397367.1	GCA_001744975.1	1883372	Viruses;Duplodnaviria;Heunggongvirae;Uroviricota;Caudoviricetes;Derbicusvirus;Derbicusvirus derbicus;Erwinia phage vB_EamM_EarlPhillipIV	Jumbo phage related to phiKZ	Pseudo_vRNAP	1e-200	DYDGD
ANZ48875.1	KX397367.1	GCA_001744975.1	1883372	Viruses;Duplodnaviria;Heunggongvirae;Uroviricota;Caudoviricetes;Derbicusvirus;Derbicusvirus derbicus;Erwinia phage vB_EamM_EarlPhillipIV	Jumbo phage related to phiKZ	PSEUDO_2	1e-200	DFDGD
YP_009278528.1	NC_031007.1	GCF_001744975.1	1883372	Viruses;Duplodnaviria;Heunggongvirae;Uroviricota;Caudoviricetes;Derbicusvirus;Derbicusvirus derbicus;Erwinia phage vB_EamM_EarlPhillipIV	Jumbo phage related to phiKZ	Pseudo_vRNAP	1e-200	DYDGD
YP_009278337.1	NC_031007.1	GCF_001744975.1	1883372	Viruses;Duplodnaviria;Heunggongvirae;Uroviricota;Caudoviricetes;Derbicusvirus;Derbicusvirus derbicus;Erwinia phage vB_EamM_EarlPhillipIV	Jumbo phage related to phiKZ	PSEUDO_2	1e-200	DFDGD
QBP07641.1	MK514282.1	GCA_004521655.1	2530027	Viruses;Duplodnaviria;Heunggongvirae;Uroviricota;Caudoviricetes;Derbicusvirus;Derbicusvirus derbicus;Erwinia phage Derbicus	Jumbo phage related to phiKZ	Pseudo_vRNAP	1e-200	DYDGD
QBP07451.1	MK514282.1	GCA_004521655.1	2530027	Viruses;Duplodnaviria;Heunggongvirae;Uroviricota;Caudoviricetes;Derbicusvirus;Derbicusvirus derbicus;Erwinia phage Derbicus	Jumbo phage related to phiKZ	PSEUDO_2	1e-200	DFDGD
YP_009821259.1	NC_048173.1	GCF_004521655.1	2530027	Viruses;Duplodnaviria;Heunggongvirae;Uroviricota;Caudoviricetes;Derbicusvirus;Derbicusvirus derbicus;Erwinia phage Derbicus	Jumbo phage related to phiKZ	Pseudo_vRNAP	1e-200	DYDGD
YP_009821069.1	NC_048173.1	GCF_004521655.1	2530027	Viruses;Duplodnaviria;Heunggongvirae;Uroviricota;Caudoviricetes;Derbicusvirus;Derbicusvirus derbicus;Erwinia phage Derbicus	Jumbo phage related to phiKZ	PSEUDO_2	1e-200	DFDGD
DAP18766.1	BK044196.1		2831617	Viruses;Duplodnaviria;Heunggongvirae;Uroviricota;Caudoviricetes;Crassvirales;unclassified Crassvirales;CrAss-like virus sp.	Crassvirales	crAssphage_aligned	1.69e-64	DFDID
DAP18860.1	BK044196.1		2831617	Viruses;Duplodnaviria;Heunggongvirae;Uroviricota;Caudoviricetes;Crassvirales;unclassified Crassvirales;CrAss-like virus sp.	Crassvirales	crAssphage_aligned	1.19e-68	DDDPD
BDD79323.1	LC667450.1	GCA_021355095.1	2906466	Viruses;Duplodnaviria;Heunggongvirae;Uroviricota;Caudoviricetes;Chiangmaivirus;unclassified Chiangmaivirus;Burkholderia phage FLC8	Jumbo phage related to phiKZ	Pseudo.1	1e-200	DFDGD
BDD79515.1	LC667450.1	GCA_021355095.1	2906466	Viruses;Duplodnaviria;Heunggongvirae;Uroviricota;Caudoviricetes;Chiangmaivirus;unclassified Chiangmaivirus;Burkholderia phage FLC8	Jumbo phage related to phiKZ	PhiKZ_nvRNAP	1.3e-179	DFDGD
BCM95076.1	LC592711.1	GCA_016811315.1	2785744	Viruses;Duplodnaviria;Heunggongvirae;Uroviricota;Caudoviricetes;Chiangmaivirus;unclassified Chiangmaivirus;Burkholderia phage FLC6	Jumbo phage related to phiKZ	Pseudo.1	1e-200	DFDGD
BCM95273.1	LC592711.1	GCA_016811315.1	2785744	Viruses;Duplodnaviria;Heunggongvirae;Uroviricota;Caudoviricetes;Chiangmaivirus;unclassified Chiangmaivirus;Burkholderia phage FLC6	Jumbo phage related to phiKZ	PhiKZ_nvRNAP	1.3e-179	DFDGD
BAQ02566.2	AP014693.1	GCA_001503055.1	1585840	Viruses;Duplodnaviria;Heunggongvirae;Uroviricota;Caudoviricetes;Chiangmaivirus;Chiangmaivirus RSL2;Ralstonia phage RSL2	Jumbo phage related to phiKZ	Pseudo.1	1e-200	DFDGD
BAQ02749.2	AP014693.1	GCA_001503055.1	1585840	Viruses;Duplodnaviria;Heunggongvirae;Uroviricota;Caudoviricetes;Chiangmaivirus;Chiangmaivirus RSL2;Ralstonia phage RSL2	Jumbo phage related to phiKZ	PhiKZ_nvRNAP	1.26e-180	DFDGD
YP_009212887.1	NC_028950.1	GCF_001503055.1	1585840	Viruses;Duplodnaviria;Heunggongvirae;Uroviricota;Caudoviricetes;Chiangmaivirus;Chiangmaivirus RSL2;Ralstonia phage RSL2	Jumbo phage related to phiKZ	Pseudo.1	1.7e-160	DFDGD
YP_009213070.1	NC_028950.1	GCF_001503055.1	1585840	Viruses;Duplodnaviria;Heunggongvirae;Uroviricota;Caudoviricetes;Chiangmaivirus;Chiangmaivirus RSL2;Ralstonia phage RSL2	Jumbo phage related to phiKZ	PhiKZ_nvRNAP	2.12e-180	DFDGD
BAS04833.2	AP014927.1	GCA_001500875.1	1689679	Viruses;Duplodnaviria;Heunggongvirae;Uroviricota;Caudoviricetes;Chiangmaivirus;Chiangmaivirus RSF1;Ralstonia phage RSF1	Jumbo phage related to phiKZ	Pseudo.1	1e-200	DFDGD
BAS05019.2	AP014927.1	GCA_001500875.1	1689679	Viruses;Duplodnaviria;Heunggongvirae;Uroviricota;Caudoviricetes;Chiangmaivirus;Chiangmaivirus RSF1;Ralstonia phage RSF1	Jumbo phage related to phiKZ	PhiKZ_nvRNAP	8.69e-175	DFDGD
YP_009207845.2	NC_028899.1	GCF_001500875.1	1689679	Viruses;Duplodnaviria;Heunggongvirae;Uroviricota;Caudoviricetes;Chiangmaivirus;Chiangmaivirus RSF1;Ralstonia phage RSF1	Jumbo phage related to phiKZ	Pseudo.1	1e-200	DFDGD
YP_009208031.2	NC_028899.1	GCF_001500875.1	1689679	Viruses;Duplodnaviria;Heunggongvirae;Uroviricota;Caudoviricetes;Chiangmaivirus;Chiangmaivirus RSF1;Ralstonia phage RSF1	Jumbo phage related to phiKZ	PhiKZ_nvRNAP	8.69e-175	DFDGD
QZA70944.1	MZ501268.1	GCA_020495965.1	2869570	Viruses;Duplodnaviria;Heunggongvirae;Uroviricota;Caudoviricetes;Agricanvirus;unclassified Agricanvirus;Erwinia phage AH06	Jumbo phage related to phiKZ	Pseudo.1	1e-200	DYDGD
QZA71010.1	MZ501268.1	GCA_020495965.1	2869570	Viruses;Duplodnaviria;Heunggongvirae;Uroviricota;Caudoviricetes;Agricanvirus;unclassified Agricanvirus;Erwinia phage AH06	Jumbo phage related to phiKZ	PhiKZ_nvRNAP	1e-200	DHDMD
ANJ64975.1	KU886222.1	GCA_002624385.1	1815989	Viruses;Duplodnaviria;Heunggongvirae;Uroviricota;Caudoviricetes;Agricanvirus;Agricanvirus specialG;Erwinia phage vB_EamM_Special G	Jumbo phage related to phiKZ	Pseudo.1	1e-200	DYDGD
ANJ65037.1	KU886222.1	GCA_002624385.1	1815989	Viruses;Duplodnaviria;Heunggongvirae;Uroviricota;Caudoviricetes;Agricanvirus;Agricanvirus specialG;Erwinia phage vB_EamM_Special G	Jumbo phage related to phiKZ	PhiKZ_nvRNAP	1e-200	DHDMD
YP_009606271.1	NC_041975.1	GCF_002624385.1	1815989	Viruses;Duplodnaviria;Heunggongvirae;Uroviricota;Caudoviricetes;Agricanvirus;Agricanvirus specialG;Erwinia phage vB_EamM_Special G	Jumbo phage related to phiKZ	Pseudo.1	1e-200	DYDGD
YP_009606331.1	NC_041975.1	GCF_002624385.1	1815989	Viruses;Duplodnaviria;Heunggongvirae;Uroviricota;Caudoviricetes;Agricanvirus;Agricanvirus specialG;Erwinia phage vB_EamM_Special G	Jumbo phage related to phiKZ	PhiKZ_nvRNAP	1e-200	DHDMD
AUG86593.1	MG655269.1	GCA_002957755.1	2060128	Viruses;Duplodnaviria;Heunggongvirae;Uroviricota;Caudoviricetes;Agricanvirus;Agricanvirus specialG;Erwinia phage vB_EamM_MadMel	Jumbo phage related to phiKZ	Pseudo.1	1e-200	DYDGD
AUG86653.1	MG655269.1	GCA_002957755.1	2060128	Viruses;Duplodnaviria;Heunggongvirae;Uroviricota;Caudoviricetes;Agricanvirus;Agricanvirus specialG;Erwinia phage vB_EamM_MadMel	Jumbo phage related to phiKZ	PhiKZ_nvRNAP	1e-200	DHDMD
ANH51628.1	KU886223.1	GCA_002624365.1	1815988	Viruses;Duplodnaviria;Heunggongvirae;Uroviricota;Caudoviricetes;Agricanvirus;Agricanvirus simmy50;Erwinia phage vB_EamM_Simmy50	Jumbo phage related to phiKZ	Pseudo.1	1e-200	DYDGD
ANH51687.1	KU886223.1	GCA_002624365.1	1815988	Viruses;Duplodnaviria;Heunggongvirae;Uroviricota;Caudoviricetes;Agricanvirus;Agricanvirus simmy50;Erwinia phage vB_EamM_Simmy50	Jumbo phage related to phiKZ	PhiKZ_nvRNAP	1e-200	DHDMD
YP_009605950.1	NC_041974.1	GCF_002624365.1	1815988	Viruses;Duplodnaviria;Heunggongvirae;Uroviricota;Caudoviricetes;Agricanvirus;Agricanvirus simmy50;Erwinia phage vB_EamM_Simmy50	Jumbo phage related to phiKZ	Pseudo.1	1e-200	DYDGD
YP_009606011.1	NC_041974.1	GCF_002624365.1	1815988	Viruses;Duplodnaviria;Heunggongvirae;Uroviricota;Caudoviricetes;Agricanvirus;Agricanvirus simmy50;Erwinia phage vB_EamM_Simmy50	Jumbo phage related to phiKZ	PhiKZ_nvRNAP	1e-200	DHDMD
ANH51944.1	KU886224.1	GCA_002624345.1	1815987	Viruses;Duplodnaviria;Heunggongvirae;Uroviricota;Caudoviricetes;Agricanvirus;Agricanvirus ray;Erwinia phage vB_EamM_RAY	Jumbo phage related to phiKZ	Pseudo.1	1e-200	DYDGD
ANH52003.1	KU886224.1	GCA_002624345.1	1815987	Viruses;Duplodnaviria;Heunggongvirae;Uroviricota;Caudoviricetes;Agricanvirus;Agricanvirus ray;Erwinia phage vB_EamM_RAY	Jumbo phage related to phiKZ	PhiKZ_nvRNAP	1e-200	DHDMD
YP_009605630.1	NC_041973.1	GCF_002624345.1	1815987	Viruses;Duplodnaviria;Heunggongvirae;Uroviricota;Caudoviricetes;Agricanvirus;Agricanvirus ray;Erwinia phage vB_EamM_RAY	Jumbo phage related to phiKZ	Pseudo.1	1e-200	DYDGD
YP_009605689.1	NC_041973.1	GCF_002624345.1	1815987	Viruses;Duplodnaviria;Heunggongvirae;Uroviricota;Caudoviricetes;Agricanvirus;Agricanvirus ray;Erwinia phage vB_EamM_RAY	Jumbo phage related to phiKZ	PhiKZ_nvRNAP	1e-200	DHDMD
AUG86917.1	MG655270.1	GCA_002957765.1	2060129	Viruses;Duplodnaviria;Heunggongvirae;Uroviricota;Caudoviricetes;Agricanvirus;Agricanvirus ray;Erwinia phage vB_EamM_Mortimer	Jumbo phage related to phiKZ	Pseudo.1	1e-200	DYDGD
AUG86976.1	MG655270.1	GCA_002957765.1	2060129	Viruses;Duplodnaviria;Heunggongvirae;Uroviricota;Caudoviricetes;Agricanvirus;Agricanvirus ray;Erwinia phage vB_EamM_Mortimer	Jumbo phage related to phiKZ	PhiKZ_nvRNAP	1e-200	DHDMD
AUG85952.1	MG655267.1	GCA_002957735.1	2060126	Viruses;Duplodnaviria;Heunggongvirae;Uroviricota;Caudoviricetes;Agricanvirus;Agricanvirus ray;Erwinia phage vB_EamM_Bosolaphorus	Jumbo phage related to phiKZ	Pseudo.1	1e-200	DYDGD
AUG86011.1	MG655267.1	GCA_002957735.1	2060126	Viruses;Duplodnaviria;Heunggongvirae;Uroviricota;Caudoviricetes;Agricanvirus;Agricanvirus ray;Erwinia phage vB_EamM_Bosolaphorus	Jumbo phage related to phiKZ	PhiKZ_nvRNAP	1e-200	DHDMD
QBP07272.1	MK514281.1	GCA_004521635.1	2530026	Viruses;Duplodnaviria;Heunggongvirae;Uroviricota;Caudoviricetes;Agricanvirus;Agricanvirus ray;Erwinia phage Rebecca	Jumbo phage related to phiKZ	Pseudo.1	1e-200	DYDGD
QBP07330.1	MK514281.1	GCA_004521635.1	2530026	Viruses;Duplodnaviria;Heunggongvirae;Uroviricota;Caudoviricetes;Agricanvirus;Agricanvirus ray;Erwinia phage Rebecca	Jumbo phage related to phiKZ	PhiKZ_nvRNAP	1e-200	DHDMD
AHI60313.1	KF806589.1	GCA_000914635.1	1429768	Viruses;Duplodnaviria;Heunggongvirae;Uroviricota;Caudoviricetes;Agricanvirus;Agricanvirus Ea3570;Erwinia phage Ea35-70	Jumbo phage related to phiKZ	Pseudo.1	1e-200	DYDGD
AHI60373.1	KF806589.1	GCA_000914635.1	1429768	Viruses;Duplodnaviria;Heunggongvirae;Uroviricota;Caudoviricetes;Agricanvirus;Agricanvirus Ea3570;Erwinia phage Ea35-70	Jumbo phage related to phiKZ	PhiKZ_nvRNAP	1e-200	DHDMD
YP_009004955.1	NC_023557.1	GCF_000914635.1	1429768	Viruses;Duplodnaviria;Heunggongvirae;Uroviricota;Caudoviricetes;Agricanvirus;Agricanvirus Ea3570;Erwinia phage Ea35-70	Jumbo phage related to phiKZ	Pseudo.1	1e-200	DYDGD
YP_009005015.1	NC_023557.1	GCF_000914635.1	1429768	Viruses;Duplodnaviria;Heunggongvirae;Uroviricota;Caudoviricetes;Agricanvirus;Agricanvirus Ea3570;Erwinia phage Ea35-70	Jumbo phage related to phiKZ	PhiKZ_nvRNAP	1e-200	DHDMD
AUG86271.1	MG655268.1	GCA_002957745.1	2060127	Viruses;Duplodnaviria;Heunggongvirae;Uroviricota;Caudoviricetes;Agricanvirus;Agricanvirus desertfox;Erwinia phage vB_EamM_Desertfox	Jumbo phage related to phiKZ	Pseudo.1	1e-200	DYDGD
AUG86330.1	MG655268.1	GCA_002957745.1	2060127	Viruses;Duplodnaviria;Heunggongvirae;Uroviricota;Caudoviricetes;Agricanvirus;Agricanvirus desertfox;Erwinia phage vB_EamM_Desertfox	Jumbo phage related to phiKZ	PhiKZ_nvRNAP	1e-200	DHDMD
YP_009621905.1	NC_042098.1	GCF_002957745.1	2060127	Viruses;Duplodnaviria;Heunggongvirae;Uroviricota;Caudoviricetes;Agricanvirus;Agricanvirus desertfox;Erwinia phage vB_EamM_Desertfox	Jumbo phage related to phiKZ	Pseudo.1	1e-200	DYDGD
YP_009621964.1	NC_042098.1	GCF_002957745.1	2060127	Viruses;Duplodnaviria;Heunggongvirae;Uroviricota;Caudoviricetes;Agricanvirus;Agricanvirus desertfox;Erwinia phage vB_EamM_Desertfox	Jumbo phage related to phiKZ	PhiKZ_nvRNAP	1e-200	DHDMD
ANH52267.2	KU886225.1	GCA_002624325.1	1815986	Viruses;Duplodnaviria;Heunggongvirae;Uroviricota;Caudoviricetes;Agricanvirus;Agricanvirus deimos;Erwinia phage vB_EamM_Deimos-Minion	Jumbo phage related to phiKZ	Pseudo.1	1e-200	DYDGD
ANH52328.1	KU886225.1	GCA_002624325.1	1815986	Viruses;Duplodnaviria;Heunggongvirae;Uroviricota;Caudoviricetes;Agricanvirus;Agricanvirus deimos;Erwinia phage vB_EamM_Deimos-Minion	Jumbo phage related to phiKZ	PhiKZ_nvRNAP	1e-200	DHDMD
YP_009605312.1	NC_041972.1	GCF_002624325.1	1815986	Viruses;Duplodnaviria;Heunggongvirae;Uroviricota;Caudoviricetes;Agricanvirus;Agricanvirus deimos;Erwinia phage vB_EamM_Deimos-Minion	Jumbo phage related to phiKZ	Pseudo.1	1e-200	DYDGD
YP_009605371.1	NC_041972.1	GCF_002624325.1	1815986	Viruses;Duplodnaviria;Heunggongvirae;Uroviricota;Caudoviricetes;Agricanvirus;Agricanvirus deimos;Erwinia phage vB_EamM_Deimos-Minion	Jumbo phage related to phiKZ	PhiKZ_nvRNAP	1e-200	DHDMD
