# Supplementary material for: Tail-tape-fused virion and non-virion RNA polymerases of a thermophilic virus with an extremely long tail
Source: Nat Commun. 2024 Jan 5;15:317. doi: 10.1038/s41467-023-44630-z (PMC10770324; doi:10.1038/s41467-023-44630-z)
Supplement: Supplementary file 8 — Supplementary Data 5 [file 41467_2023_44630_MOESM8_ESM.xlsx]

## Sheet: replica_1
Supplementary Data 5. Number of reads in ChIP-seq experiment
Sample	Forward reads	Reverse reads	Number of reads mapped to phage genome	Reads mapped to phage genome, %
P23-45_5min_gp64_replica1	1210096	1210096	84976	3.51113
P23-45_20min_gp64_replica1	1053567	1053567	545514	25.8889
P23-45_40min_gp64_replica1	2358979	2358979	2306520	48.8881
P23-45_5min_gp96_replica1	1782046	1782046	51620	1.44834
P23-45_20min_gp96_replica1	1736952	1736952	378740	10.9024
P23-45_40min_gp96_replica1	1633798	1633798	1082426	33.1261
P23-45_5min_input_gp64_replica1	889345	889345	4530	0.254682
P23-45_20min_input_gp64_replica1	1016182	1016182	251568	12.3781
P23-45_40min_input_gp64_replica1	1006089	1006089	1057952	52.5775
P23-45_5min_input_gp96_replica1	2317374	2317374	5014	0.108183
P23-45_20min_input_gp96_replica1	2061976	2061976	297234	7.2075
P23-45_40min_input_gp96_replica1	2391503	2391503	2435642	50.9228
mapped reads - (total number of reads in a .bam file)
Read length= 76

## Sheet: replica_2
Supplementary Data 5. Number of reads in ChIP-seq experiment
Sample	Forward reads	Reverse reads	Number of reads mapped to phage genome	Reads mapped to phage genome, %
P23-45_5min_gp64	4093867	4093867	219356	2.67908
P23-45_20min_gp64	3068972	3068972	1472302	23.9869
P23-45_40min_gp64	3340056	3340056	4207284	62.9822
P23-45_5min_gp96	2685286	2685286	518008	9.6453
P23-45_20min_gp96	2166917	2166917	935810	21.5931
P23-45_40min_gp96	2462722	2462722	2883772	58.5485
P23-45_5min_input	2564717	2564717	26150	0.509803
P23-45_20min_input	2897822	2897822	1103820	19.0457
P23-45_40min_input	2632214	2632214	3474226	65.9944
mapped reads - (total number of reads in a .bam file)
Read length=151
