# Supplementary material for: Tail-tape-fused virion and non-virion RNA polymerases of a thermophilic virus with an extremely long tail
Source: Nat Commun. 2024 Jan 5;15:317. doi: 10.1038/s41467-023-44630-z (PMC10770324; doi:10.1038/s41467-023-44630-z)
Supplement: Supplementary file 9 — Supplementary Data 6 [file 41467_2023_44630_MOESM9_ESM.xlsx]

## Sheet: Sheet1
Supplementary Data 6. Sequencing quality, read lengths, and mapping metrics for ONT-cappable-seq
RAW READ METRICS
Sample	Total number of reads	Mean read quality score	Mean read length (bp)	Read length N50 (bp)
P23-45_5min, enriched sample	3068408	11.2	294.6	292
P23-45_5min, control sample	12651768	11.2	289.6	288
PROCESSED READ METRICS
Sample	Total number of reads	Mean read quality score	Mean read length (bp)	Read length N50 (bp)	Longest read (bp)
P23-45_5min, enriched sample	2964145	13.2	71.2	76	2936
P23-45_5min, control sample	12372892	13.2	73.9	75	4152
MAPPING METRICS
Sample	Total number of reads	Number of mapped reads	Number of reads mapped to phage	Number of reads mapped to host	Number of reads mapped to in vitro transcribed spike-in	Average percent identity
P23-45_5min, enriched sample	2964145	1264038	54656	1199402	9980	96.1
P23-45_5min, control sample	12372892	5477107	12720	5464141	246	96
