# Supplementary material for: Tail-tape-fused virion and non-virion RNA polymerases of a thermophilic virus with an extremely long tail
Source: Nat Commun. 2024 Jan 5;15:317. doi: 10.1038/s41467-023-44630-z (PMC10770324; doi:10.1038/s41467-023-44630-z)
Supplement: Supplementary file 11 — Source Data [file 41467_2023_44630_MOESM11_ESM.zip]

Archive with 2 entries (2 files):
- NCOMMS-23-21283C Source Data.xlsx
- Source Data Mass Photometry.xlsx
