# Supplementary material for: Tail-tape-fused virion and non-virion RNA polymerases of a thermophilic virus with an extremely long tail
Source: Nat Commun. 2024 Jan 5;15:317. doi: 10.1038/s41467-023-44630-z (PMC10770324; doi:10.1038/s41467-023-44630-z)
Supplement: Supplementary file 11 — Source Data [file 41467_2023_44630_MOESM11_ESM.zip › NCOMMS-23-21283C Source Data.xlsx]

## Sheet: Figure 1b
Figure 1b

## Sheet: Figure 1c,d
	Figure 1c											Figure 1d

## Sheet: Figure 1e
Figure 1b

## Sheet: Figure 2c
Figure 2c
	>TSS1 cctaccatctagcaggcttttattccttta >TSS2 gaaacccctagccccccctttattccttta >TSS3 ccgggtacgggtacggagcttattccttta >TSS4 tacggcgagcacaaaagaactattctttta >TSS5 ctacgcgcacttctagaacttattccttca >TSS6 acagaactgctagcgcttattataccttta >TSS7 ctcatactacgcgcacattttattccttta >TSS10 gctcttgacaagccttttattattctttta >TSS11 ctctgtcctagttagccttttattctttta >TSS12 cttagccctctctttttgcctataccttta >TSS14 tttctttttcctcccttta…	>TSS9 aggccgttataggggcatttaaacagaggg >TSS15 acctctttagtatctaggggcttttagcga >TSS18 gctcaatcggctctataggcttcttattga >TSS20 aactctacatgggtctagaggcttttttgg >TSS21 ttacgagttgagtctagaggcgtactttgg >TSS22 ctcggcaaggttctaggggaactggcgggg >TSS23 gggcaacgagtttctaggggcgttcttcgg	>TTS1 aacggaagagaggaggggcgatgggggaaacccctagccccccctttattcctttactatgcgcacagtctctgtggaggctatagtggaggctcttgtg >TTS2 gcgactactggtggtagttctggccggggggcgtctagcccctcttttttgacctccgtacgccgggtacgggtacggagcttattcctttatggacatc >TTS3 gcgggaggagactggtagggcggtgggggcgttctagcccctccttttttagtgagccgtacggcgagcacaaaagaactattcttttatggccaagctc >TTS4 actggaggcgggcttaggcgtgggggagagggcgctagccctctctttttggggttccatactacgcgcact…

## Sheet: Supplementary Figure 1b
Supplementary Figure 1b

## Sheet: Supplementary Figure 4
	Supplementary Figure 4a	Supplementary Figure 4b	Supplementary Figure 4c	Supplementary Figure 4c	Supplementary Figure 4c	Supplementary Figure 4d
	>TSS1 cctaccatctagcaggcttttattccttta >TSS2 gaaacccctagccccccctttattccttta >TSS3 ccgggtacgggtacggagcttattccttta >TSS4 tacggcgagcacaaaagaactattctttta >TSS5 ctacgcgcacttctagaacttattccttca >TSS6 acagaactgctagcgcttattataccttta >TSS7 ctcatactacgcgcacattttattccttta >TSS10 gctcttgacaagccttttattattctttta >TSS11 ctctgtcctagttagccttttattctttta >TSS12 cttagccctctctttttgcctataccttta >TSS14 tttctttttcctcccttta…	>TSS9 aggccgttataggggcatttaaacagaggg >TSS15 acctctttagtatctaggggcttttagcga >TSS18 gctcaatcggctctataggcttcttattga >TSS20 aactctacatgggtctagaggcttttttgg >TSS21 ttacgagttgagtctagaggcgtactttgg >TSS22 ctcggcaaggttctaggggaactggcgggg >TSS23 gggcaacgagtttctaggggcgttcttcgg	>P1 ctcatactacgcgcacattttattccttta >P2 cgggtacagtaggaactgcttattccttta >P3 ccgggtacgggtacggaggttattccttta >P4 gaaacccctagccccccctttattccttta >P5 cctaccatctagcaggcttttattccttta >P6 gctcttgactagccttttattattctttta >P7 gcttttagtgattcgattcttattccctta >P8 ctacgcgcacttctagaacttattccttca >P9 cgtacggcgagcacaaggactattccttta >P10 gcttgcacaagtacggagcttattccttca >P11 acgaaactcctaaaatgttttattccctta >P12 gttagcc…	>P1 ctcatactacgcgcacattttattccttta >P2 ccgtaggcacaagaacgctttattccttta >P3 ccgggtacgggtacggaggttattccttta >P4 aaacccctagcccccctttttattccttta >P5 cctaccatctagcaggcttttattccttta >P6 cctcttgacaggtcttttattattctttta >P7 taggggctcttagtgattcttattccctta >P8 ctacgcgcacttctagaacttattccttca >P9 cgtacggcgagcacaaggactattccttta >P10 gcttgcacaagtacggagcttattccttca >P11 acgaaactcctaaaatgttttattccctta >P12 gttagcc…	>P1 tagggccttttccggtcttttattccttta >P2 ctccctggacttctcagatttattctctta >P3 tatcggcaaaggttctgaattattctctta >P4 ctggctgacctccggggccttattcttttg >P5 gggggttatacccccttttttattcttttg >P6 tctttttacaaacacagctttattctcttg >P7 gccgaaggccccctcttttttattccgtta >P8 gacggaatatacgtgtatataattctttta >P9 atgagtaaggtagaggctcctatacccttg >P10 cctgtgggagcatgtggagatattccttca	>TTS1 aacggaagagaggaggggcgatgggggaaacccctagccccccctttattcctttactatgcgcacagtctctgtggaggctatagtggaggctcttgtg >TTS2 gcgactactggtggtagttctggccggggggcgtctagcccctcttttttgacctccgtacgccgggtacgggtacggagcttattcctttatggacatc >TTS3 gcgggaggagactggtagggcggtgggggcgttctagcccctccttttttagtgagccgtacggcgagcacaaaagaactattcttttatggccaagctc >TTS4 actggaggcgggcttaggcgtgggggagagggcgctagccctctctttttggggttccatactacgcgcact…

## Sheet: Supplementary Figure 5
Supplementary Figure 2
