# Supplementary material for: Tail-tape-fused virion and non-virion RNA polymerases of a thermophilic virus with an extremely long tail
Source: Nat Commun. 2024 Jan 5;15:317. doi: 10.1038/s41467-023-44630-z (PMC10770324; doi:10.1038/s41467-023-44630-z)
Supplement: Supplementary file 11 — Source Data [file 41467_2023_44630_MOESM11_ESM.zip › Source Data Mass Photometry.xlsx]

## Sheet: gp64_events
movie_indices	frame_indices	x_coords	y_coords	contrasts	masses_kDa
0	5	8.78178	15.1583	-0.00255134	76.4808
0	5	61.3734	19.1104	-0.00235446	70.8017
0	5	41.2526	36.6497	-0.00232315	69.8987
0	5	49.7082	50.0998	-0.00186376	56.6469
0	5	134.646	50.5546	-0.00256309	76.8198
0	5	17.2955	51.0456	-0.00289528	86.4022
0	6	54.0588	43.8866	-0.00266719	79.8227
0	6	114.14	21.2721	-0.00208464	63.0185
0	6	81.5768	43.6075	-0.00298214	88.9079
0	7	74.2474	36.9247	-0.00254564	76.3164
0	7	117.769	27.2073	-0.0024114	72.4441
0	8	116.435	48.1458	-0.00246404	73.9626
0	8	62.2109	9.68704	-0.00207328	62.6907
0	8	104.933	21.5515	-0.00187958	57.1034
0	9	140.031	8.58869	-0.00258557	77.4684
0	9	32.3732	35.6235	-0.00305874	91.1175
0	9	119.724	19.1508	-0.00250328	75.0945
0	10	29.269	13.7038	-0.00307078	91.4647
0	10	79.6785	18.0346	-0.00288897	86.2202
0	10	124.231	45.0698	-0.00248639	74.6075
0	11	15.9497	30.936	-0.00300672	89.617
0	11	101.456	52.5805	-0.00216799	65.4229
0	11	114.732	53.0484	-0.00263279	78.8306
0	11	31.8829	28.622	-0.00227583	68.5334
0	12	94.9765	9.9381	-0.00286294	85.4695
0	12	88.9202	20.2983	-0.00235654	70.8618
0	12	69.0192	24.2813	-0.00256144	76.7722
0	12	53.3262	41.6113	-0.00261216	78.2355
0	13	74.5787	33.0056	-0.00250496	75.1431
0	13	46.2153	47.8708	-0.00230052	69.2456
0	13	131.068	16.3693	-0.00232365	69.913
0	13	16.1712	51.3958	-0.00244847	73.5136
0	14	134.578	45.099	-0.00285034	85.106
0	14	102.999	10.4901	-0.00325333	96.7307
0	14	11.7155	5.14916	-0.00231243	69.5893
0	14	125.352	39.891	-0.00227653	68.5537
0	15	117.986	29.0685	-0.00267756	80.122
0	15	100.552	41.4895	-0.00427034	126.067
0	16	63.815	9.20061	-0.00306279	91.2343
0	16	36.5839	12.9922	-0.00215319	64.9959
0	17	51.2922	10.3644	-0.00262267	78.5387
0	17	40.4354	34.4604	-0.00308008	91.7329
0	18	42.5697	27.6786	-0.00243428	73.1044
0	18	7.70544	28.6821	-0.00255199	76.4998
0	18	69.9427	49.0428	-0.00282852	84.4765
0	18	108.779	48.268	-0.00237315	71.3409
0	18	120.872	50.776	-0.00285484	85.2358
0	19	16.7686	28.0519	-0.00348905	103.53
0	20	85.9915	20.4701	-0.00246033	73.8558
0	20	65.2191	51.0146	-0.00248295	74.5082
0	20	18.7403	16.5499	-0.00271741	81.2715
0	20	84.9028	48.3344	-0.00248599	74.5957
0	21	96.5324	4.5924	-0.00241084	72.4281
0	21	72.5292	43.745	-0.00257075	77.0407
0	22	70.8552	10.8868	-0.00233075	70.1179
0	22	81.5368	10.7429	-0.00254953	76.4286
0	22	118.803	19.9955	-0.00282632	84.4129
0	22	127.866	28.0291	-0.00248466	74.5576
0	22	16.923	36.2531	-0.00277826	83.0268
0	22	134.86	40.1347	-0.00286269	85.4621
0	22	44.8078	16.3854	-0.00258845	77.5513
0	22	81.745	43.9113	-0.00278496	83.22
0	23	52.3581	18.1726	-0.00393417	116.37
0	23	66.3222	23.2195	-0.00213222	64.391
0	24	89.9006	7.0031	-0.00253183	75.9182
0	24	59.9671	16.2259	-0.00245677	73.753
0	24	8.52337	36.2497	-0.00244156	73.3143
0	24	25.0032	34.9763	-0.000792643	25.7493
0	25	136.856	21.1119	-0.00270984	81.0531
0	25	120.462	50.8833	-0.00246455	73.9774
0	25	71.4001	18.88	-0.00189929	57.6718
0	26	91.3468	32.9112	-0.0030751	91.5894
0	26	59.5038	35.3049	-0.0028087	83.9048
0	27	17.4065	17.041	-0.00266791	79.8437
0	27	62.4092	11.7649	-0.00224133	67.5382
0	27	12.9109	37.8326	-0.00215213	64.9654
0	28	57.3939	6.12717	-0.00278576	83.243
0	28	66.9684	18.6345	-0.00234182	70.4371
0	29	8.71394	12.1411	-0.00274382	82.0333
0	29	139.424	14.4157	-0.00237082	71.2736
0	29	112.043	22.4164	-0.00234148	70.4274
0	29	84.0028	52.4597	-0.00232231	69.8744
0	30	79.198	6.83678	-0.00225759	68.0073
0	30	9.16183	22.8433	-0.00274652	82.1112
0	30	88.6063	27.064	-0.00262734	78.6733
0	30	113.656	6.7728	-0.00226381	68.1868
0	31	72.7244	32.777	-0.00273313	81.7249
0	31	19.6367	48.8693	-0.00258468	77.4426
0	33	130.079	10.2728	-0.00273395	81.7487
0	33	26.5042	5.32677	-0.00236774	71.1848
0	33	135.729	36.7965	-0.00296048	88.2829
0	33	28.2111	44.3143	-0.00224738	67.7128
0	33	135.731	30.2924	-0.00276042	82.512
0	33	78.7825	31.5345	-0.00293811	87.6378
0	34	35.8521	6.95138	-0.00264451	79.1684
0	34	48.1188	36.6011	-0.00250239	75.069
0	34	70.8898	38.6584	-0.00261106	78.2035
0	34	57.9023	42.5182	-0.00293882	87.6583
0	35	122.198	49.7705	-0.00255261	76.5176
0	35	114.968	9.564	-0.00228154	68.6982
0	36	141.079	11.9735	-0.00287286	85.7555
0	36	70.7962	27.3256	-0.00268322	80.2852
0	37	111.349	25.122	-0.0029376	87.623
0	37	33.1781	13.4343	-0.00292956	87.3912
0	37	89.4124	48.2125	-0.00108523	34.1893
0	38	92.7445	26.9498	-0.00269443	80.6085
0	38	110.024	49.1172	-0.00226447	68.2057
0	39	58.3236	5.27285	-0.00265789	79.5545
0	39	20.6068	13.1593	-0.00308874	91.983
0	39	117.561	13.4496	-0.00241487	72.5442
0	39	26.9579	11.7847	-0.00289113	86.2825
0	39	28.7479	17.6695	-0.00294595	87.8639
0	39	25.2839	30.1217	-0.00216157	65.2376
0	40	49.5734	24.5005	-0.00296459	88.4015
0	41	16.7305	52.4924	-0.00367737	108.962
0	41	141.133	31.2445	-0.00245289	73.641
0	41	67.6726	38.3359	-0.00261566	78.3363
0	41	30.0488	50.2839	-0.00264751	79.255
0	41	36.5781	22.0231	-0.00270382	80.8796
0	41	102.838	22.6121	-0.00244615	73.4467
0	41	120.93	46.6879	-0.00264314	79.129
0	42	86.3672	31.8371	-0.00271134	81.0963
0	42	9.23295	33.2238	-0.00230703	69.4337
0	42	133.13	43.3517	-0.00266767	79.8365
0	42	94.936	46.5918	-0.00278603	83.2509
0	42	137.494	7.93366	-0.00243766	73.2018
0	42	6.87185	10.7557	-0.00285593	85.2671
0	42	77.0106	48.8536	-0.0021975	66.2741
0	44	117.474	37.5985	-0.00222851	67.1685
0	46	16.1718	4.82071	-0.00227625	68.5458
0	46	126.17	40.1281	-0.00278904	83.3377
0	46	138.568	48.5223	-0.00295811	88.2148
0	46	40.189	50.1808	-0.00262698	78.663
0	46	117.672	21.2332	-0.00225151	67.832
0	47	85.829	9.21046	-0.00263892	79.0074
0	47	75.2619	16.0607	-0.00255771	76.6646
0	47	29.8744	21.0394	-0.00226449	68.2064
0	47	116.204	49.2497	-0.00188833	57.3557
0	47	70.0989	8.28292	-0.00249709	74.9159
0	48	25.9794	10.282	-0.00251209	75.3488
0	48	26.3987	34.7292	-0.0024562	73.7365
0	48	117.419	26.1537	-0.00211391	63.8627
0	48	63.353	45.6225	-0.00240074	72.1368
0	49	70.3365	42.4272	-0.00288758	86.1801
0	50	123.343	44.8544	-0.00269084	80.505
0	50	33.2932	48.0076	-0.00260491	78.0262
0	50	46.1564	5.87525	-0.0023987	72.0778
0	50	27.1677	22.5502	-0.00221652	66.8227
0	51	65.3814	10.5533	-0.00283122	84.5543
0	52	105.728	39.0409	-0.00263645	78.936
0	52	89.0816	29.6153	-0.00209557	63.3337
0	52	45.2038	46.8979	-0.00296255	88.3428
0	52	56.6274	44.1357	-0.00217541	65.637
0	53	57.0585	11.4142	-0.0024911	74.7432
0	53	127.31	39.9992	-0.00273338	81.7322
0	53	75.7939	45.5068	-0.00244287	73.3519
0	54	96.004	4.56816	-0.00220825	66.584
0	54	9.24134	52.8094	-0.00236299	71.0478
0	55	60.0296	27.737	-0.0023866	71.7288
0	55	62.2108	37.4676	-0.00285526	85.2477
0	56	101.239	30.8967	-0.00272553	81.5058
0	57	113.423	9.21612	-0.00272567	81.5097
0	57	75.2671	29.4186	-0.00210708	63.6658
0	57	10.9241	48.8448	-0.00205458	62.1512
0	58	143.643	16.673	-0.00234088	70.41
0	58	76.3778	21.2417	-0.00280986	83.9383
0	58	21.4253	31.9342	-0.00314343	93.5604
0	58	92.4899	43.7471	-0.000937406	29.9252
0	59	104.598	12.7333	-0.00217466	65.6151
0	59	97.6009	15.4362	-0.00267618	80.0821
0	60	140.858	41.8597	-0.00279353	83.4671
0	60	76.4797	46.9007	-0.00282043	84.2433
0	60	134.808	51.1098	-0.00294153	87.7364
0	60	116.794	37.211	-0.00212456	64.1699
0	61	66.5708	12.6828	-0.00351804	104.367
0	61	129.248	29.0456	-0.00230158	69.2764
0	61	58.9124	39.4931	-0.00247044	74.1473
0	61	76.2148	39.7679	-0.00278587	83.2461
0	62	29.3143	25.0821	-0.00297633	88.7402
0	62	18.7032	26.5189	-0.00273417	81.7549
0	64	82.2325	25.6122	-0.00247659	74.3246
0	64	96.3564	38.247	-0.00239097	71.8548
0	64	73.8937	15.1955	-0.00304481	90.7156
0	64	52.3402	19.7999	-0.00232443	69.9356
0	65	70.0844	46.6171	-0.00279111	83.3974
0	65	115.376	26.5928	-0.00481353	141.736
0	65	38.3027	33.7772	-0.00291284	86.9089
0	66	133.15	38.5545	-0.0026142	78.2943
0	67	90.3515	19.9321	-0.00328261	97.5754
0	67	42.3889	22.5249	-0.00263631	78.9321
0	67	71.8513	34.1535	-0.00236182	71.014
0	68	125.523	29.0055	-0.0027889	83.3336
0	68	62.6482	34.1093	-0.00256065	76.7495
0	69	6.77415	24.2549	-0.0026506	79.3443
0	69	56.665	26.388	-0.00299479	89.2728
0	69	90.1259	30.3858	-0.00241233	72.4709
0	69	139.431	50.2837	-0.00221317	66.7262
0	70	23.8653	11.5498	-0.00309187	92.0731
0	70	124.766	21.9367	-0.00323582	96.2255
0	70	57.9972	42.7789	-0.00472277	139.118
0	71	124.589	45.0767	-0.00304375	90.6851
0	71	93.8739	14.5371	-0.00227911	68.6281
0	72	94.6088	20.1307	-0.00276523	82.651
0	72	109.206	44.732	-0.0022343	67.3356
0	73	61.3075	9.12933	-0.00342871	101.79
0	73	103.337	28.237	-0.00204097	61.7587
0	73	20.6876	43.7944	-0.00235723	70.8817
0	74	61.8834	24.8278	-0.00265531	79.4801
0	75	41.6772	23.9806	-0.00241222	72.4678
0	75	61.9318	42.2457	-0.00201995	61.1523
0	75	55.4798	6.27582	-0.002309	69.4905
0	75	111.165	41.2911	-0.00226363	68.1815
0	76	48.2023	9.72357	-0.002359	70.9327
0	76	53.3253	23.0043	-0.00285618	85.2745
0	77	83.3977	27.7315	-0.00223311	67.3013
0	77	141.842	28.8604	-0.00326947	97.1963
0	77	19.79	16.9335	-0.0024837	74.5298
0	77	74.3665	25.968	-0.00276372	82.6074
0	77	100.13	31.4447	-0.00234358	70.488
0	77	51.1596	38.9239	-0.0029842	88.9672
0	77	28.7013	43.4243	-0.00247106	74.1652
0	78	8.1084	49.3968	-0.00256822	76.968
0	78	93.4592	32.7174	-0.00202935	61.4236
0	79	77.9092	5.04204	-0.00270198	80.8263
0	79	79.3362	10.9759	-0.00257933	77.2882
0	79	37.8985	43.8924	-0.00255954	76.7175
0	79	86.3052	9.92456	-0.00281734	84.1541
0	79	55.5381	44.7913	-0.00258104	77.3377
0	80	12.5678	18.9229	-0.0023902	71.8326
0	80	114.155	28.2981	-0.00264171	79.0877
0	81	36.3109	15.8918	-0.00297645	88.7439
0	81	94.4428	17.8758	-0.00277005	82.7898
0	81	24.1484	21.6049	-0.00237687	71.4481
0	81	26.0128	30.7089	-0.00246079	73.869
0	81	120.656	33.9036	-0.0027782	83.025
0	81	92.1249	37.7262	-0.00231991	69.805
0	81	13.1882	43.9944	-0.00184079	55.9843
0	83	12.1841	9.33213	-0.00218694	65.9696
0	83	102.967	33.2825	-0.00262865	78.711
0	83	30.0636	51.9821	-0.00258847	77.552
0	84	141.858	19.9306	-0.00529219	155.544
0	84	93.1784	34.7991	-0.00280493	83.7961
0	84	81.3274	42.7659	-0.00261229	78.2392
0	84	75.9535	37.7837	-0.00240403	72.2315
0	85	106.925	6.79022	-0.00229465	69.0764
0	85	83.8193	5.22771	-0.00185132	56.2881
0	85	55.1555	13.0542	-0.00514509	151.301
0	85	132.166	30.0857	-0.00281022	83.9487
0	85	144.008	33.3947	-0.00325181	96.6868
0	86	10.1873	31.642	-0.00263914	79.0137
0	86	17.449	27.9397	-0.00265553	79.4866
0	87	119.864	36.4039	-0.00246605	74.0206
0	87	96.8057	21.5355	-0.0021332	64.4193
0	87	130.804	36.1919	-0.00228204	68.7127
0	88	69.014	5.19882	-0.00261906	78.4343
0	88	4.70109	10.2219	-0.00205154	62.0638
0	88	4.62565	26.4135	-0.0025668	76.927
0	88	63.4067	29.8592	-0.00265431	79.4513
0	88	59.863	48.8848	-0.00246573	74.0115
0	88	89.844	34.3577	-0.00263039	78.7612
0	89	99.0523	5.15003	-0.00240082	72.1392
0	89	11.18	22.4097	-0.00556838	163.511
0	89	132.098	47.3794	-0.00293085	87.4285
0	90	14.2915	42.5419	-0.00229612	69.119
0	90	11.0844	52.5609	-0.0022766	68.5557
0	90	49.9578	19.4224	0.00094421	-30.1214
0	91	121.776	9.90345	-0.00282049	84.2449
0	91	112.232	20.2405	-0.00281665	84.1342
0	91	60.3197	18.2438	-0.00258979	77.5901
0	92	20.6074	27.4964	-0.00281991	84.2283
0	92	73.4743	10.5004	-0.00247517	74.2838
0	92	5.36695	44.5027	-0.00265231	79.3934
0	93	39.2901	46.1386	-0.00239959	72.1037
0	94	61.7832	53.1288	-0.00534054	156.939
0	94	14.7221	27.7031	-0.00256586	76.8998
0	94	46.2432	36.968	-0.00236082	70.9852
0	94	131.274	11.4015	-0.00195658	59.3245
0	94	86.2201	26.3784	-0.00232479	69.9458
0	94	134.683	44.5824	-0.00262998	78.7495
0	95	70.2287	42.9776	-0.00237092	71.2764
0	95	123.322	47.0193	-0.00245155	73.6023
0	95	29.1382	16.2162	-0.00289045	86.2629
0	95	14.8897	52.7173	-0.00235614	70.8501
0	95	99.2476	53.032	-0.00250383	75.1105
0	96	144.321	20.9403	-0.0033919	100.728
0	97	141.348	35.1729	-0.00275044	82.2243
0	97	58.2614	28.5799	-0.0023682	71.1981
0	97	118.341	10.6128	-0.00104815	33.1197
0	97	85.8194	41.0209	-0.0026422	79.1018
0	98	24.3099	13.4778	-0.00218003	65.7701
0	98	42.5283	41.2279	-0.00219878	66.3109
0	98	37.8947	51.924	-0.00231255	69.5927
0	98	51.6889	49.8089	-0.00236938	71.2321
0	98	69.3313	52.4163	-0.00247449	74.2642
0	99	106.483	52.7201	-0.00279427	83.4886
0	100	52.3076	42.0384	-0.0026866	80.3827
0	100	31.6489	34.9385	-0.00241028	72.412
0	100	101.568	48.9904	-0.00438795	129.46
0	101	106.338	18.1594	-0.00377723	111.843
0	101	70.815	36.3756	-0.00223992	67.4978
0	101	74.7316	29.6715	-0.00242615	72.8696
0	102	122.929	4.66489	-0.00215797	65.1339
0	102	46.607	32.1675	-0.00260273	77.9633
0	103	17.6412	45.9198	-0.002696	80.6539
0	103	11.0311	49.3978	-0.00270238	80.8379
0	104	117.26	47.2635	-0.00252636	75.7603
0	104	31.1116	50.8217	-0.00257067	77.0385
0	104	140.865	7.46261	-0.00215791	65.1321
0	105	62.3013	8.28726	-0.00265898	79.586
0	105	86.583	22.6101	-0.00263233	78.8173
0	105	38.6558	30.7729	-0.00249201	74.7696
0	105	54.9827	51.3479	-0.0023321	70.1567
0	106	10.7621	16.0575	-0.00238947	71.8118
0	106	112.922	51.0079	-0.00223208	67.2716
0	107	60.2687	23.8985	-0.00267491	80.0456
0	107	88.071	44.0523	-0.00217632	65.663
0	108	44.0775	11.4492	-0.00233296	70.1816
0	108	83.994	39.3725	-0.00276445	82.6284
0	109	70.0301	33.7227	-0.00256981	77.0136
0	109	125.867	24.4582	-0.00262745	78.6763
0	109	50.8531	53.2926	-0.00320062	95.2103
0	109	36.7624	49.573	-0.00287033	85.6827
0	110	76.7152	32.3584	-0.00354087	105.025
0	110	125.927	40.4075	-0.00280794	83.8829
0	110	23.9869	45.62	-0.00267995	80.191
0	110	103.348	5.03924	-0.00292808	87.3485
0	110	72.5477	49.1969	-0.00222456	67.0546
0	111	26.6781	50.8605	-0.00280091	83.6802
0	112	42.9674	17.3097	-0.00334082	99.2545
0	113	7.33109	48.6223	-0.00278248	83.1484
0	114	51.4036	28.3773	-0.00341327	101.344
0	114	95.1667	21.2486	-0.00261344	78.2722
0	114	95.608	44.9767	-0.00230247	69.3021
0	115	13.5877	27.2826	-0.00262039	78.4727
0	115	8.75364	15.0756	-0.00210704	63.6645
0	116	102.799	9.53728	-0.00267479	80.0419
0	116	20.1315	15.698	-0.00215149	64.9469
0	116	52.7847	36.1776	-0.00242011	72.6954
0	116	28.3638	9.92538	-0.00247644	74.3205
0	116	20.6011	49.8097	-0.0023206	69.8249
0	117	129.324	27.9192	-0.00265879	79.5806
0	118	76.8621	53.1095	-0.00285581	85.2636
0	118	72.0969	23.7681	-0.00248805	74.6553
0	118	134.982	16.6014	-0.00292113	87.1479
0	118	121.326	24.4236	-0.00259411	77.7146
0	119	91.3598	24.2357	-0.00250218	75.063
0	119	80.1935	32.7828	-0.00254307	76.2423
0	120	80.5378	17.237	-0.00428749	126.562
0	120	66.629	22.3207	-0.00184442	56.089
0	121	41.1876	21.6851	-0.0030896	92.0076
0	121	128.199	48.3973	-0.0024977	74.9337
0	122	29.1073	41.6894	-0.00286029	85.3931
0	122	52.7007	11.5435	-0.00277964	83.0665
0	122	28.4204	12.678	-0.00260059	77.9016
0	122	11.1247	30.6803	-0.00261301	78.2599
0	122	53.483	23.1141	-0.00210839	63.7036
0	122	54.7714	41.2842	-0.00249037	74.7221
0	123	83.3542	6.77507	-0.00240438	72.2417
0	123	85.1579	42.33	-0.00277767	83.0098
0	123	46.7206	43.6116	-0.00190762	57.9121
0	123	122.108	44.0446	-0.00223268	67.2888
0	124	98.0554	19.9723	-0.002408	72.3463
0	124	97.9041	30.1711	-0.00254373	76.2615
0	125	113.572	29.9323	-0.00287656	85.8622
0	125	15.8502	36.7919	-0.00281527	84.0944
0	126	4.65815	12.1895	-0.00259247	77.6675
0	126	144.072	33.1318	-0.00233341	70.1946
0	126	66.7361	37.5425	-0.00194383	58.9565
0	126	141.541	39.2805	-0.00303102	90.3179
0	127	6.07688	37.7811	-0.0029921	89.1952
0	127	21.1011	40.1668	-0.0026368	78.9463
0	128	59.4638	43.1236	-0.00291726	87.0364
0	128	108.223	9.29623	-0.00428479	126.484
0	128	4.93948	45.1207	-0.00247536	74.2893
0	128	49.9493	13.1673	-0.00250181	75.0523
0	129	65.0612	31.7203	-0.00333012	98.9457
0	129	57.9783	12.3483	-0.00242573	72.8575
0	129	13.1802	44.12	-0.00254959	76.4306
0	130	82.7392	27.9108	-0.00285124	85.1319
0	130	138.024	9.83759	-0.00295686	88.1786
0	130	87.7971	36.8758	-0.00240285	72.1977
0	130	111.352	40.5663	-0.00307233	91.5096
0	130	98.8168	45.1061	-0.00240385	72.2264
0	130	115.434	7.35439	-0.00268461	80.3254
0	132	75.5033	47.5272	-0.00338218	100.448
0	132	88.4832	27.7908	-0.00226002	68.0774
0	133	123.979	18.3132	-0.00222152	66.9669
0	133	41.0632	44.6467	-0.00288023	85.9682
0	135	97.3944	19.5523	-0.0046759	137.766
0	135	134.744	48.0573	-0.00261501	78.3175
0	135	109.264	15.8181	-0.00246724	74.0549
0	135	87.3553	46.5711	-0.00472256	139.112
0	136	51.6561	14.1289	-0.00254827	76.3923
0	137	83.1533	10.1891	-0.00292328	87.21
0	137	80.8622	44.3906	-0.00224774	67.7233
0	137	25.4547	4.56034	-0.00238181	71.5906
0	137	6.78865	46.9003	-0.00292105	87.1457
0	138	51.8999	22.9538	-0.00269965	80.759
0	138	57.6831	22.935	-0.0021323	64.3932
0	139	69.6658	42.2165	-0.00295485	88.1208
0	139	53.5507	8.19714	-0.00254781	76.3793
0	139	135.576	22.6584	-0.00298935	89.1158
0	140	129.628	8.36185	-0.00255023	76.4488
0	140	101.161	28.6915	-0.00284635	84.9909
0	141	126.248	14.9407	-0.00275947	82.4847
0	141	22.4131	25.0439	-0.00215168	64.9522
0	141	74.2027	24.8482	0.00184247	-56.0328
0	141	115.727	39.2704	-0.00269988	80.7657
0	142	30.3632	17.224	-0.0028936	86.3539
0	142	86.1719	18.617	-0.00264719	79.2459
0	142	29.9601	24.3444	-0.00262838	78.7033
0	142	133.463	6.77277	-0.00236653	71.15
0	142	19.6508	9.48066	-0.00250262	75.0756
0	142	140.951	28.7744	-0.00245132	73.5957
0	143	25.7966	34.2719	-0.0023034	69.3289
0	143	6.72221	15.3435	-0.00272434	81.4712
0	143	77.771	23.9272	-0.00194844	59.0897
0	144	87.4769	10.3883	-0.0021572	65.1115
0	144	8.54033	43.0633	-0.00386133	114.269
0	144	90.7439	52.6525	-0.00298	88.8462
0	144	85.4399	44.5633	-0.00305563	91.0278
0	145	12.9443	14.4249	-0.00262943	78.7334
0	145	105.957	38.5259	-0.00264037	79.0492
0	145	98.321	39.6514	-0.00243943	73.2528
0	145	71.9896	20.3959	-0.00254384	76.2645
0	145	12.4423	27.4752	-0.00251703	75.4913
0	145	86.8763	38.3657	-0.00312524	93.0357
0	146	81.1968	15.0835	-0.0027325	81.7066
0	146	36.2009	35.2886	0.0010445	-33.0145
0	147	96.0063	20.5954	-0.00247099	74.1633
0	148	133.962	40.5427	-0.00240591	72.2858
0	148	32.8335	7.33911	-0.00293938	87.6743
0	148	51.0793	7.8772	-0.00249966	74.9902
0	148	33.3598	14.1848	-0.00275756	82.4297
0	148	46.1675	20.8394	-0.0025566	76.6327
0	148	108.452	13.4543	0.00124893	-38.9115
0	148	131.465	51.7071	-0.00264439	79.165
0	149	29.8613	32.4731	-0.00249204	74.7705
0	150	142.826	47.0342	-0.00279179	83.4171
0	150	38.0165	11.6119	-0.00262548	78.6196
0	150	71.1237	37.1886	-0.00222824	67.1608
0	150	136.053	46.3849	-0.0029032	86.6307
0	151	81.1388	47.0765	-0.00239523	71.9778
0	152	90.6169	5.09559	-0.00283916	84.7835
0	152	7.947	13.2688	-0.00283183	84.5721
0	152	137.79	25.1125	-0.00239952	72.1015
0	152	96.3344	36.7372	-0.00224058	67.5166
0	152	27.3083	41.8693	-0.002348	70.6152
0	152	79.3097	33.855	-0.002776	82.9615
0	153	115.911	11.0183	-0.00230209	69.291
0	153	43.4933	34.9364	-0.0021326	64.402
0	153	65.8462	40.1107	-0.00318237	94.6837
0	153	100.836	42.0731	-0.00217262	65.5564
0	153	74.0128	48.8673	-0.00265174	79.3771
0	154	12.5195	7.40585	-0.0022895	68.928
0	154	101.572	5.80066	-0.00232118	69.8418
0	155	109.833	18.9198	-0.00286245	85.4552
0	155	26.0304	52.8187	-0.00239002	71.8276
0	155	20.8996	34.4998	-0.00195549	59.2931
0	155	41.2658	46.7768	-0.0023396	70.373
0	156	25.027	27.5462	-0.00310638	92.4918
0	157	54.1013	43.3536	-0.00295794	88.2097
0	157	67.666	21.7397	-0.00291625	87.0073
0	157	119.006	35.3504	-0.00266094	79.6425
0	157	99.0594	50.1061	-0.00267873	80.1556
0	158	113.467	4.84534	-0.00264306	79.1268
0	158	135.904	14.9221	-0.00262608	78.637
0	159	43.991	7.39642	-0.00483245	142.282
0	160	126.108	19.4193	-0.00257602	77.193
0	160	105.913	9.06831	-0.00263078	78.7724
0	160	19.9364	9.60049	-0.00224955	67.7754
0	160	119.715	22.5452	-0.00280562	83.816
0	160	127.356	48.3969	-0.00254329	76.2489
0	160	132.919	49.0814	-0.00318916	94.8795
0	161	131.871	10.7187	-0.00117549	36.7929
0	161	106.821	23.0509	-0.00262852	78.7072
0	161	90.9302	42.6788	-0.00258312	77.3976
0	161	44.292	49.0724	-0.00251345	75.3879
0	161	15.6882	50.6158	-0.00232337	69.9049
0	161	58.5774	42.7486	-0.00224268	67.5773
0	162	13.0018	31.8093	-0.00258797	77.5377
0	162	137.849	45.1054	-0.00337832	100.336
0	162	63.0327	47.4279	-0.00255118	76.4763
0	162	79.8558	44.7906	-0.00253649	76.0526
0	163	137.884	38.7536	-0.00281921	84.208
0	164	18.1704	14.1088	-0.002535	76.0096
0	164	76.5276	35.2221	-0.00247495	74.2774
0	164	86.4116	47.3905	-0.00330715	98.2832
0	164	79.1811	5.27029	-0.00196247	59.4943
0	164	47.0982	33.541	-0.00255152	76.4861
0	165	53.7873	9.06933	-0.0024734	74.2328
0	165	144.409	14.9746	-0.00270498	80.9129
0	165	137.149	22.9353	-0.00261885	78.4285
0	165	32.6704	27.7687	-0.00238224	71.603
0	165	126.018	28.8486	-0.00245684	73.7549
0	165	40.799	48.8594	-0.00246496	73.9893
0	165	106.014	27.3557	-0.00213966	64.6055
0	165	65.4398	34.8829	-0.00200316	60.6679
0	166	11.5855	24.8013	-0.00226328	68.1715
0	166	17.8369	32.2946	-0.00186259	56.6132
0	166	63.1209	8.29099	-0.002584	77.423
0	166	107.03	46.3555	-0.00284548	84.9657
0	167	108.636	12.9572	-0.0021738	65.5905
0	167	97.7881	17.9153	-0.00261728	78.3832
0	167	36.7313	24.7067	-0.00236905	71.2227
0	168	139.877	28.4722	-0.00278336	83.1737
0	168	26.228	17.9122	-0.00212683	64.2355
0	168	42.1493	18.271	-0.00230576	69.397
0	169	5.49032	14.2837	-0.00269978	80.7628
0	169	140.992	39.2033	-0.00248761	74.6427
0	171	61.1007	37.3552	-0.00227541	68.5214
0	171	61.2977	19.7762	-0.00300979	89.7055
0	171	104.966	42.8104	-0.00303272	90.367
0	172	54.6409	21.2464	-0.00252519	75.7268
0	172	29.7653	53.1529	-0.00263377	78.8587
0	172	91.5811	39.1887	-0.00225315	67.8794
0	172	112.221	45.0127	-0.0023484	70.627
0	172	45.9799	50.6247	-0.00223494	67.354
0	172	20.8484	50.8849	-0.00259366	77.7018
0	173	17.824	33.7001	-0.00266162	79.6622
0	173	67.9283	29.9703	-0.00260059	77.9015
0	173	69.1374	50.2027	-0.00258587	77.477
0	174	138.5	22.2784	-0.00276289	82.5833
0	175	60.1088	7.12617	-0.00274347	82.0231
0	175	109.759	12.6896	-0.00239038	71.8378
0	175	48.381	32.2234	-0.00237219	71.3131
0	175	111.865	40.0179	-0.00241621	72.5831
0	175	13.3363	24.0733	-0.00260925	78.1514
0	175	106.464	28.6219	-0.00310089	92.3332
0	175	54.6899	47.0782	-0.00222665	67.1148
0	176	65.9983	13.7238	-0.00251556	75.4489
0	176	53.495	28.8366	-0.00280063	83.6721
0	177	15.8941	18.4236	-0.00228964	68.9321
0	177	107.436	44.5862	-0.00237933	71.5192
0	177	36.7428	6.06428	-0.00200563	60.7394
0	177	95.3196	9.93891	-0.00296895	88.5274
0	178	24.3301	32.4288	-0.00267371	80.011
0	178	18.051	24.6935	-0.00235825	70.9111
0	179	72.9756	46.378	-0.00230829	69.4698
0	179	109.207	34.4951	-0.00291072	86.8476
0	180	63.6774	19.8095	-0.00307608	91.6176
0	180	118.419	21.6049	-0.00250482	75.1392
0	180	5.79911	34.6854	-0.00256866	76.9807
0	181	112.292	6.80447	-0.00294793	87.921
0	181	35.9879	11.1736	-0.00246688	74.0447
0	181	52.8088	24.8259	-0.00256675	76.9255
0	182	125.217	41.5827	-0.00221617	66.8125
0	182	107.077	14.0786	-0.00256873	76.9826
0	182	101.952	19.3106	-0.00315964	94.0282
0	182	50.3254	47.4878	-0.00276483	82.6394
0	182	41.506	33.3215	-0.00250936	75.2701
0	182	140.587	43.4404	-0.00294245	87.7629
0	183	126.94	20.0173	-0.00309163	92.0662
0	183	107.754	19.1746	-0.00203917	61.7067
0	183	58.2672	51.5507	-0.00219632	66.2399
0	184	58.092	44.0196	-0.00236637	71.1453
0	185	39.6587	27.9675	-0.00300145	89.465
0	185	78.118	5.32756	-0.00225394	67.9021
0	185	50.6205	11.0105	-0.0026222	78.5249
0	185	77.1623	40.8695	-0.00240941	72.3867
0	185	38.8235	35.8819	-0.00208279	62.9652
0	186	18.9689	17.2068	-0.00254467	76.2887
0	186	5.32328	31.4465	-0.00231275	69.5986
0	186	122.42	46.1664	-0.00348889	103.526
0	187	13.0175	11.5369	-0.00273279	81.7151
0	187	66.6383	32.4873	-0.00251538	75.4436
0	188	86.2272	25.0228	-0.00263136	78.7893
0	188	20.0903	30.3004	-0.00260128	77.9217
0	188	94.3838	36.782	-0.00239858	72.0746
0	189	12.3888	20.6702	-0.00287982	85.9562
0	189	23.1782	21.6235	-0.00257762	77.2391
0	189	137.284	44.8349	-0.00217055	65.4967
0	190	120.725	5.56368	-0.00231047	69.5327
0	190	34.7156	35.728	-0.00253141	75.9061
0	191	23.4	8.63458	-0.00277941	83.06
0	191	43.0915	16.1922	-0.00197821	59.9483
0	191	77.391	19.1708	-0.00329635	97.9715
0	192	96.8118	11.8723	-0.00252421	75.6983
0	192	94.0018	44.033	-0.00266063	79.6336
0	192	110.359	52.6619	-0.00274633	82.1058
0	193	73.4838	53.3335	-0.00271765	81.2783
0	194	119.783	26.4053	-0.00239865	72.0764
0	194	16.0721	51.7465	-0.00287585	85.8418
0	194	144.09	36.9346	-0.00234252	70.4573
0	194	53.1088	47.3044	-0.00282416	84.3507
0	194	79.2972	5.5503	-0.00243934	73.2503
0	195	85.8251	26.8605	-0.00242338	72.7897
0	195	41.754	35.9458	-0.00278486	83.217
0	196	118.417	9.20609	-0.00234031	70.3935
0	196	111.756	36.7865	-0.00321646	95.667
0	196	72.0391	30.6781	-0.002325	69.952
0	197	143.556	19.043	-0.00241317	72.4952
0	197	127.814	41.5833	-0.00259952	77.8708
0	197	4.5808	6.03831	-0.00235953	70.9479
0	198	50.9855	6.18244	-0.00158701	48.6639
0	198	139.984	40.0082	-0.00224162	67.5466
0	198	5.90413	45.4751	-0.00233327	70.1906
0	199	93.5256	13.8936	-0.00254207	76.2135
0	199	88.731	48.0861	-0.00260882	78.1391
0	200	95.8311	50.2306	-0.00233358	70.1995
0	200	80.646	53.4635	-0.00244103	73.2991
0	201	25.2977	6.52071	-0.00273357	81.7376
0	201	56.084	25.4631	-0.00308418	91.8513
0	201	40.6165	42.0972	-0.00190116	57.7258
0	202	81.7742	45.268	-0.00232773	70.0306
0	202	12.5217	37.1187	-0.00291751	87.0435
0	203	88.7394	10.769	-0.00265778	79.5514
0	204	112.318	35.948	-0.00252129	75.6142
0	204	20.1291	5.86175	-0.00229519	69.0921
0	204	123.715	13.0663	-0.00293491	87.5455
0	204	33.5716	29.1338	-0.00289671	86.4434
0	205	31.7753	35.2163	-0.00331452	98.4958
0	206	75.0381	33.3108	-0.00295632	88.163
0	206	13.4322	43.6755	-0.00285193	85.1518
0	206	69.5624	49.4684	-0.00238324	71.632
0	207	32.1568	46.3475	-0.00282006	84.2324
0	208	144.243	14.3126	-0.00278384	83.1877
0	208	54.2531	41.1473	-0.00259293	77.6806
0	209	109.861	48.8315	-0.00222313	67.0135
0	209	73.4375	53.2321	-0.00266203	79.6738
0	209	135.051	23.7739	-0.00272917	81.6105
0	210	126.648	19.6643	-0.00250622	75.1793
0	210	97.2265	21.866	-0.00194433	58.9711
0	211	43.9895	37.3056	-0.00263762	78.9699
0	211	108.19	13.8521	-0.00261066	78.1922
0	211	19.9628	48.2193	-0.00239903	72.0873
0	212	141.169	51.5465	-0.00297463	88.6913
0	212	22.5073	18.5538	-0.00240929	72.3833
0	212	49.8091	28.0518	-0.00264703	79.2413
0	212	106.078	28.2196	-0.00264424	79.1608
0	213	101.527	15.1087	-0.00237807	71.4829
0	213	65.9076	10.2903	-0.0028289	84.4874
0	213	115.8	14.4586	-0.00235623	70.8529
0	214	137.439	5.13559	-0.00276729	82.7101
0	214	64.6471	15.5333	-0.00208832	63.1246
0	215	126.053	38.3848	-0.00260442	78.0121
0	215	107.677	40.7995	-0.00270276	80.849
0	215	47.8257	8.4437	-0.00260269	77.9621
0	215	67.8112	13.4467	0.00180707	-55.0116
0	216	82.3839	17.0166	-0.00222891	67.1801
0	217	41.1782	15.5586	-0.00443404	130.79
0	217	41.2421	25.1542	-0.00220326	66.4401
0	217	16.0676	40.6979	-0.00228377	68.7626
0	217	116.761	36.4167	-0.00284191	84.8627
0	217	69.3143	44.8382	-0.00468388	137.997
0	218	69.6197	30.7913	-0.00265641	79.5118
0	218	104.83	48.431	-0.0022424	67.5694
0	219	118.93	7.2628	-0.00254657	76.3435
0	219	31.2219	28.354	-0.00228578	68.8205
0	219	66.4913	35.7865	-0.00292609	87.2912
0	220	20.4848	51.4129	-0.00247384	74.2455
0	220	61.9674	43.3312	-0.00262018	78.4667
0	221	11.7467	15.6605	-0.00242825	72.9302
0	222	61.5007	26.267	-0.00258171	77.3571
0	223	43.9324	22.6297	-0.00251933	75.5575
0	223	116.405	27.5292	-0.00525148	154.37
0	223	4.82458	28.632	-0.00237139	71.29
0	223	90.5881	10.0387	-0.00189309	57.493
0	224	72.7537	49.1976	-0.00244656	73.4584
0	224	12.8171	47.3495	-0.00275793	82.4401
0	224	99.3973	48.7534	-0.00259203	77.6547
0	225	95.372	35.1666	-0.00192705	58.4725
0	225	90.0643	43.3266	-0.00265855	79.5735
0	225	7.44119	45.6809	-0.00215985	65.1881
0	225	6.50547	52.2647	-0.00278492	83.219
0	226	45.9413	29.2667	-0.00256268	76.808
0	226	92.1704	18.5343	-0.00282099	84.2592
0	226	70.7039	21.9065	-0.00248448	74.5522
0	226	69.5842	39.4419	-0.00259589	77.7662
0	226	47.4441	17.8262	-0.00247544	74.2914
0	227	6.79792	15.3011	-0.00240963	72.3932
0	227	37.3202	22.9777	-0.00256102	76.7601
0	227	83.7456	25.0472	-0.00243581	73.1484
0	227	30.0447	50.4202	-0.00263307	78.8385
0	228	75.9159	33.6403	-0.00328033	97.5095
0	229	130.593	17.1684	-0.00228901	68.9138
0	229	61.6791	36.2843	-0.00235185	70.7265
0	229	134.842	50.5466	-0.00268034	80.202
0	229	28.906	7.47164	-0.0020645	62.4376
0	229	70.4912	17.2239	-0.00226216	68.1391
0	230	58.2623	48.1265	-0.00305144	90.907
0	230	24.0745	27.4716	-0.00231387	69.6309
0	230	33.9135	40.1798	-0.00262141	78.5023
0	231	108.438	47.4772	-0.00261726	78.3824
0	231	40.5407	50.0183	-0.0026952	80.6309
0	231	78.4106	51.5652	-0.00262981	78.7446
0	232	125.907	5.32887	-0.00258382	77.4179
0	232	124.696	31.9189	-0.00237684	71.4472
0	232	134.603	14.5886	-0.00258102	77.337
0	232	50.8573	22.7295	-0.00236285	71.0436
0	233	100.884	26.4587	-0.00273981	81.9175
0	234	57.908	6.58412	-0.00230975	69.512
0	235	94.6685	10.288	-0.0025542	76.5635
0	235	25.7812	41.4524	-0.00261504	78.3186
0	235	100.896	41.9855	-0.00258101	77.3369
0	235	89.9211	46.6053	-0.00274878	82.1764
0	235	35.7284	52.9447	-0.00247431	74.2588
0	236	84.8739	7.84483	-0.00270135	80.8081
0	236	56.5195	52.281	-0.00251781	75.5136
0	236	107.189	23.0057	-0.00222613	67.1
0	236	114.574	27.7734	-0.00234273	70.4632
0	237	7.32139	24.5148	-0.00268878	80.4455
0	237	32.604	11.5326	-0.00241672	72.5978
0	237	72.4059	30.7579	-0.0024684	74.0885
0	237	118.232	31.004	-0.00283292	84.6035
0	238	62.0312	33.8615	-0.00280641	83.8387
0	238	103.77	35.4893	-0.00272807	81.5791
0	239	109.318	34.2193	-0.00234762	70.6044
0	239	144.245	23.6288	-0.00279604	83.5397
0	240	133.537	29.4939	-0.00251772	75.5112
0	241	78.5557	20.7264	-0.00271748	81.2736
0	241	35.1296	46.6523	-0.00273094	81.6617
0	241	9.24666	49.525	-0.00338277	100.465
0	241	78.8082	12.5866	-0.00218567	65.9327
0	241	137.245	12.4796	-0.00230154	69.2753
0	242	39.4467	21.733	-0.0028931	86.3393
0	242	72.6209	21.5896	-0.0028653	85.5374
0	242	16.0042	25.4422	-0.00238463	71.6722
0	243	116.592	27.421	-0.00270919	81.0345
0	243	36.3049	38.6146	-0.00248092	74.4497
0	243	95.0446	40.6413	-0.00243991	73.2666
0	243	118.236	40.8922	-0.00251205	75.3476
0	243	58.7858	51.1857	-0.00229875	69.1946
0	244	42.7591	13.9559	-0.00254746	76.3691
0	244	78.8356	38.0037	-0.00315346	93.8499
0	244	100.666	44.865	-0.00263979	79.0324
0	244	33.064	6.93382	-0.00216847	65.4367
0	245	65.9691	5.6183	-0.00233505	70.2417
0	245	93.891	23.5549	-0.00279181	83.4176
0	245	48.4503	53.3048	-0.00269309	80.5698
0	246	57.685	36.9751	-0.00286625	85.5649
0	246	59.062	16.5687	-0.00287057	85.6894
0	247	35.079	31.8489	-0.00263667	78.9423
0	247	123.495	44.9281	-0.00272135	81.3852
0	247	128.735	42.0223	-0.00246657	74.0357
0	248	82.2977	46.511	-0.00257197	77.0761
0	248	123.46	30.9477	-0.00252198	75.634
0	249	30.7296	19.392	-0.00315998	94.038
0	249	73.5603	24.6241	-0.00266264	79.6914
0	249	62.3323	5.04273	-0.00200489	60.718
0	249	4.70411	8.45712	-0.00282362	84.3353
0	250	93.8408	6.97376	-0.00231247	69.5906
0	251	55.5882	11.9678	-0.00239377	71.9357
0	251	98.2257	16.1895	-0.00275511	82.359
0	251	75.9217	5.20437	-0.00211792	63.9785
0	251	117.593	15.2914	-0.00252758	75.7955
0	252	81.0002	11.0419	-0.00285846	85.3403
0	252	22.4336	43.9301	-0.00261781	78.3984
0	252	35.8477	9.13613	-0.00117213	36.696
0	253	47.0648	39.1221	-0.00280162	83.7004
0	254	108.561	17.3571	-0.00238663	71.7296
0	255	120.016	4.93969	-0.00270359	80.8728
0	255	11.5821	13.766	-0.00289893	86.5076
0	255	98.0272	22.7158	-0.00293779	87.6285
0	255	141.142	39.8077	-0.00320223	95.2567
0	256	85.2606	12.8672	-0.00227567	68.5289
0	256	49.0103	19.2726	-0.00244948	73.5428
0	256	132.049	25.1253	-0.00275021	82.2177
0	256	52.455	45.7902	-0.00285358	85.1994
0	257	118.736	26.6954	-0.00231375	69.6274
0	257	52.1084	37.1627	-0.00241344	72.503
0	258	48.31	9.71748	-0.00267131	79.9415
0	258	73.4001	37.9474	-0.00249741	74.9254
0	258	20.2699	9.40316	-0.00294629	87.8737
0	258	63.3344	21.9945	-0.00207065	62.6148
0	258	64.6278	51.0199	-0.00289802	86.4813
0	258	72.8825	50.7895	-0.00189149	57.4468
0	259	19.5504	41.5667	-0.00262099	78.49
0	260	19.3958	51.4436	-0.00282268	84.3081
0	260	80.9373	11.6377	-0.00248721	74.631
0	260	66.3248	28.8731	-0.00285934	85.3656
0	261	85.0916	37.2988	-0.00203263	61.5181
0	261	34.2131	48.8226	-0.0028419	84.8625
0	261	88.3118	16.9629	0.00110431	-34.7398
0	262	120.412	16.6396	-0.00256519	76.8805
0	262	40.1846	25.5876	-0.00278129	83.114
0	262	105.128	38.6653	-0.00246001	73.8465
0	262	62.054	42.8316	-0.00232129	69.8449
0	262	52.2291	48.503	-0.00252762	75.7969
0	263	97.8699	26.0946	-0.0028731	85.7626
0	263	52.7285	12.9745	-0.0026899	80.4778
0	263	56.1694	52.414	-0.00240368	72.2214
0	264	59.7127	6.2738	-0.00233326	70.1902
0	264	50.8988	27.7916	-0.00236846	71.2056
0	264	78.3626	48.7933	-0.00256785	76.9573
0	264	82.1527	40.3229	-0.00180795	55.0371
0	265	70.2305	24.5567	-0.00211791	63.978
0	265	124.844	29.1079	-0.00391951	115.947
0	265	131.755	49.7516	-0.00306867	91.4039
0	265	132.63	5.82495	-0.00285993	85.3826
0	265	12.2098	13.9287	0.00104116	-32.9182
0	266	138.956	5.26344	-0.00273459	81.7669
0	266	55.8852	46.3932	-0.00231942	69.791
0	267	95.0341	37.3446	-0.00215597	65.076
0	267	32.3535	43.2267	-0.00249286	74.7939
0	268	69.6101	13.4379	-0.00247557	74.2953
0	268	117.926	19.3274	-0.00290958	86.8147
0	268	33.8611	32.2593	-0.00305473	91.0019
0	268	80.4381	25.5625	-0.0028903	86.2588
0	269	10.6574	18.8938	-0.00204945	62.0033
0	269	52.5667	22.9827	-0.00203329	61.5373
0	270	7.05476	48.8351	-0.00282645	84.4167
0	270	21.9331	28.2209	-0.00203416	61.5623
0	271	29.4922	11.9947	-0.00272469	81.4815
0	271	144.362	14.4445	-0.00290958	86.8149
0	271	112.285	36.4864	-0.00273649	81.8219
0	272	141.043	26.0108	-0.00283428	84.6426
0	272	69.0981	47.5552	-0.00253841	76.1078
0	273	116.465	5.07385	-0.00258647	77.4943
0	274	49.5262	20.9083	-0.00257339	77.117
0	275	37.5284	21.4619	-0.00231423	69.6413
0	276	81.3285	21.8022	-0.00286955	85.66
0	276	78.9445	11.122	-0.00228145	68.6957
0	277	18.0807	6.68597	-0.00232169	69.8564
0	277	30.1215	7.64799	-0.00251644	75.4742
0	277	33.8276	35.7017	-0.00220855	66.5927
0	278	76.1967	52.3554	-0.00220518	66.4957
0	278	51.6517	29.5863	-0.00248803	74.6546
0	279	129.095	12.5789	-0.00225776	68.0124
0	279	95.1471	13.1077	-0.00245363	73.6624
0	279	44.6012	15.2987	-0.00216618	65.3707
0	279	15.0444	24.7252	-0.00192926	58.5363
0	280	117.398	26.3161	-0.00265403	79.4433
0	280	111.809	43.9801	-0.0029382	87.6404
0	280	48.397	25.2325	-0.00250235	75.0678
0	281	83.2264	44.4862	-0.0029175	87.0433
0	281	126.792	24.0473	-0.00241378	72.5129
0	281	77.4096	38.073	-0.00282322	84.3236
0	281	134.864	7.36163	-0.00246539	74.0015
0	281	81.6823	16.9827	-0.00107757	33.9685
0	281	71.23	29.1932	-0.0024106	72.4212
0	282	54.7466	6.14912	-0.00258415	77.4275
0	282	124.375	44.9407	-0.00263309	78.8391
0	282	15.7837	29.0421	-0.00225918	68.0533
0	283	138.735	26.9453	-0.0029126	86.902
0	283	38.571	39.4731	-0.0026707	79.924
0	284	70.6726	39.6164	-0.00338367	100.49
0	284	7.58247	51.9825	-0.00270698	80.9706
0	284	6.14656	11.8808	-0.00244856	73.516
0	285	95.4329	14.902	-0.00228047	68.6675
0	286	82.3123	9.05605	-0.00334912	99.4939
0	286	77.6368	15.1944	-0.0022971	69.1471
0	286	28.0513	32.2113	-0.00260363	77.9894
0	286	126.759	37.8446	-0.00287726	85.8826
0	286	24.3112	53.1593	-0.00281423	84.0644
0	287	44.7827	49.814	-0.00254651	76.3416
0	287	93.2445	23.5717	-0.0027606	82.5172
0	287	125.914	51.0745	-0.00270818	81.0052
0	287	133.338	36.4277	-0.00243136	73.0199
0	288	17.0181	13.6892	-0.00330754	98.2943
0	288	45.467	17.9103	-0.00269896	80.7391
0	289	94.1657	6.21714	-0.00215946	65.1768
0	289	97.5071	28.956	-0.00261738	78.3859
0	290	24.7224	11.4042	-0.00285228	85.1618
0	290	32.8475	22.223	-0.00274828	82.1619
0	290	72.5438	13.0549	-0.00270164	80.8164
0	291	112.691	26.9764	-0.00222427	67.0463
0	291	27.5908	46.703	-0.00289928	86.5177
0	291	97.5962	16.0864	-0.00256679	76.9266
0	292	55.8789	19.0052	-0.00309547	92.177
0	292	67.0798	31.5678	-0.00362979	107.59
0	292	138.778	12.0045	-0.0027889	83.3337
0	292	74.8004	33.117	-0.00258037	77.3183
0	293	133.332	11.7406	-0.00236875	71.2139
0	293	103.019	31.3477	-0.00340483	101.101
0	293	112.653	40.892	-0.00298448	88.9753
0	293	77.6873	22.3416	-0.00241738	72.6166
0	293	11.1715	36.1666	-0.00261717	78.3798
0	294	133.403	34.1984	-0.00376882	111.601
0	295	14.4817	16.9545	0.0022066	-66.5365
0	297	45.247	13.3369	-0.0024346	73.1136
0	298	64.5936	14.9524	-0.0023281	70.0414
0	298	104.083	5.77151	-0.00274534	82.0772
0	298	43.6738	32.9017	-0.00225281	67.8695
0	298	84.2161	38.7247	-0.00499506	146.973
0	298	123.006	19.5337	-0.0019993	60.5568
0	300	92.5578	13.2404	-0.00486094	143.104
0	300	71.4391	25.0824	-0.00263686	78.9479
0	300	93.6067	32.6235	-0.00278612	83.2536
0	300	56.7737	47.2269	-0.00264902	79.2987
0	300	5.61054	48.0288	-0.00257638	77.2033
0	300	112.926	51.8592	-0.00272726	81.5556
0	301	47.9104	25.1067	-0.00290097	86.5665
0	301	8.7352	26.7259	-0.00257967	77.2982
0	301	13.2463	53.2085	-0.00199295	60.3736
0	301	41.1861	19.6487	-0.00252556	75.7373
0	302	132.314	6.52293	-0.00287532	85.8266
0	302	36.5887	30.2736	-0.00244208	73.3293
0	302	16.0041	38.02	-0.00388493	114.95
0	303	136.501	49.2198	-0.00249043	74.7241
0	303	49.3468	36.9598	-0.0026229	78.5451
0	303	82.0862	45.6828	-0.00243212	73.042
0	303	67.8168	45.7205	-0.00249231	74.7781
0	304	25.5861	27.6976	-0.00300947	89.6961
0	304	88.8254	39.4934	-0.00273502	81.7794
0	305	88.2479	21.6964	-0.00276612	82.6766
0	308	66.4877	10.0912	-0.00249043	74.7239
0	308	33.4146	40.778	-0.0023485	70.6298
0	308	122.649	46.9525	-0.00222329	67.0179
0	308	114.747	15.7333	-0.00259857	77.8433
0	310	125.906	36.9186	-0.00310529	92.4602
0	310	53.3276	38.3199	-0.00214398	64.7301
0	310	74.1731	23.6652	-0.00271808	81.2906
0	311	107.084	35.3551	-0.00273511	81.7822
0	311	117.776	26.1292	-0.0021952	66.2076
0	311	37.4233	38.4756	-0.00256943	77.0028
0	312	60.052	13.6014	-0.00288015	85.9659
0	312	97.691	13.5284	-0.00248193	74.4787
0	313	142.96	23.6671	-0.00225868	68.0388
0	313	90.138	27.5418	-0.00236248	71.033
0	313	49.3656	28.7324	-0.00229992	69.2284
0	313	11.2133	31.7264	-0.00217647	65.6673
0	313	86.4372	42.9535	-0.0026695	79.8894
0	314	25.2984	26.4327	-0.00209465	63.3073
0	314	120.253	32.0461	-0.00305015	90.8697
0	314	62.6468	47.7168	-0.00256924	76.9972
0	315	22.3129	5.23814	-0.00261106	78.2036
0	315	74.1532	5.96253	-0.00260986	78.169
0	315	105.685	12.7314	-0.00228704	68.8568
0	315	11.2189	37.1365	-0.00249614	74.8886
0	316	49.0324	8.22564	-0.0026148	78.3117
0	316	136.473	12.7286	-0.00245073	73.5786
0	316	84.8508	15.3628	-0.00284697	85.0088
0	316	17.9602	28.1914	-0.00266166	79.6634
0	316	106.14	52.8431	-0.00214881	64.8695
0	317	38.0484	14.9713	-0.00262762	78.6813
0	317	34.1911	34.9249	-0.00209563	63.3355
0	319	101.88	36.6591	-0.00235833	70.9134
0	319	69.2571	52.2988	-0.00267077	79.926
0	319	132.553	30.8898	-0.00245433	73.6826
0	319	48.0041	50.4751	-0.00253699	76.0671
0	320	65.5984	41.9085	-0.00423772	125.126
0	320	129.811	46.6502	-0.00260154	77.929
0	321	117.766	33.5606	-0.00253813	76.0999
0	321	27.6469	35.8792	-0.00272022	81.3525
0	322	16.0517	30.2005	-0.00275999	82.4998
0	323	76.0136	41.2139	-0.00285766	85.3172
0	323	43.5924	48.7659	-0.00226942	68.3488
0	324	124.614	37.9567	-0.00251829	75.5277
0	324	47.4524	5.47741	-0.00267348	80.0042
0	324	141.716	5.76134	-0.000994996	31.5864
0	325	35.3736	48.3214	-0.00347296	103.066
0	326	110.757	12.6067	-0.0029221	87.1758
0	326	10.059	24.9502	-0.00247737	74.3471
0	326	119.972	25.7814	-0.00291648	87.0138
0	326	27.8473	15.1058	-0.0028184	84.1847
0	327	4.66977	12.8722	-0.00283988	84.8043
0	327	60.3767	15.6234	-0.0025808	77.3308
0	327	29.3235	25.4236	-0.00289767	86.4712
0	327	11.5943	37.8038	-0.00259784	77.8222
0	327	137.105	19.2728	-0.00268675	80.3871
0	328	35.9747	6.70971	-0.00220454	66.4772
0	328	67.2159	46.1497	-0.00254822	76.3908
0	329	120.159	35.7897	-0.00244401	73.3849
0	329	88.0175	41.0981	-0.00295185	88.034
0	330	133.399	13.9021	-0.00268256	80.266
0	330	17.5713	36.973	-0.0028747	85.8087
0	331	140.858	36.5418	-0.00299724	89.3434
0	331	21.1595	41.278	-0.00327513	97.3595
0	333	41.2912	13.3143	-0.0025888	77.5615
0	333	19.084	16.2684	-0.00275717	82.4182
0	333	7.53009	33.6146	-0.00278637	83.2607
0	333	56.1291	46.4431	-0.00253267	75.9424
0	333	133.954	19.4779	-0.00275339	82.3093
0	334	135.746	9.48644	-0.00240372	72.2226
0	334	112.053	28.806	-0.00262881	78.7157
0	334	72.6952	48.5108	-0.00258487	77.4482
0	334	98.6712	50.2471	-0.000950976	30.3166
0	335	142.298	8.48646	-0.0030771	91.6472
0	335	127.198	17.3746	-0.0024157	72.5684
0	335	64.283	22.8567	-0.00259533	77.7498
0	335	124.608	33.7546	-0.00241889	72.6603
0	335	125.861	25.5432	-0.00289518	86.3994
0	336	35.1615	24.9364	-0.00244434	73.3944
0	336	22.4129	8.63311	-0.00277451	82.9186
0	336	97.3035	25.3145	-0.00278372	83.1841
0	336	70.5638	26.3806	-0.00247756	74.3528
0	336	71.9694	17.7548	-0.00223666	67.4038
0	337	56.6365	32.4895	-0.00244036	73.2797
0	337	66.8224	18.3894	-0.00201603	61.0392
0	338	87.6716	12.2879	-0.003364	99.9232
0	338	19.5262	25.2006	-0.00282981	84.5136
0	338	40.7748	7.3493	-0.00214101	64.6446
0	338	37.0955	33.3056	-0.00260549	78.0429
0	340	18.7496	43.8252	-0.00299601	89.3079
0	340	24.9639	36.0985	-0.00240339	72.2133
0	341	133.995	38.0981	-0.00268125	80.2284
0	341	19.787	53.3646	-0.00259576	77.7622
0	341	95.1142	18.4692	-0.00233391	70.2089
0	342	83.6832	35.2904	-0.00262618	78.6398
0	342	6.73889	40.4989	-0.00266492	79.7572
0	342	98.7215	6.23229	-0.00254363	76.2585
0	342	31.6623	34.571	-0.00232773	70.0305
0	342	34.016	40.1122	-0.00226106	68.1074
0	343	68.9573	42.8079	-0.00248082	74.4467
0	344	56.9312	21.6681	-0.00264973	79.3191
0	345	115.231	18.0213	-0.00262098	78.4898
0	345	106.061	52.8968	-0.00284331	84.9031
0	345	60.4633	6.55529	-0.00178411	54.3492
0	345	8.38736	50.3498	-0.00244415	73.389
0	346	82.473	4.77326	-0.00269099	80.5095
0	346	86.2785	26.6386	-0.00260587	78.054
0	346	117.722	28.0604	-0.00253592	76.0362
0	346	18.0953	45.7387	-0.00246635	74.0295
0	347	32.2168	25.2118	-0.00268733	80.4038
0	348	129.615	35.6233	-0.0026415	79.0819
0	348	105.187	41.637	-0.00217745	65.6956
0	349	79.3979	38.3734	-0.00237294	71.3347
0	350	126.257	17.0035	-0.00246767	74.0675
0	350	26.8494	29.0218	-0.00215063	64.922
0	351	77.1558	28.0473	-0.00257329	77.1141
0	351	24.5584	5.14549	-0.00258526	77.4596
0	351	71.3367	26.9176	-0.00277129	82.8258
0	352	98.8206	46.1976	-0.0027041	80.8874
0	352	39.7782	9.74938	-0.00206625	62.488
0	353	51.5033	8.98053	-0.00281547	84.1001
0	353	121.836	39.1687	-0.00260403	78.0009
0	353	26.6306	22.0097	-0.00259803	77.8276
0	353	47.0448	43.2413	-0.00264123	79.0739
0	353	87.2615	49.2096	-0.00242307	72.7809
0	354	58.3386	21.8945	-0.00283285	84.6015
0	354	50.3938	26.8167	-0.00389579	115.263
0	354	57.4218	12.7004	-0.00234562	70.5468
0	354	111.646	9.12922	-0.00271239	81.1266
0	355	73.0377	7.03973	-0.00265468	79.4618
0	356	143.658	26.6386	-0.00232491	69.9493
0	357	73.3928	51.7233	-0.00436217	128.716
0	357	62.0543	14.1123	-0.00259452	77.7265
0	357	74.9097	35.358	-0.00252632	75.7591
0	357	119.374	6.44778	-0.00298956	89.1221
0	359	11.2415	11.9616	-0.00256749	76.947
0	359	16.205	50.7428	-0.0023983	72.0664
0	359	128.832	38.4922	-0.0028779	85.9009
0	360	137.761	42.1296	-0.00419946	124.023
0	360	89.7115	49.9118	-0.00226885	68.3323
0	361	119.784	14.9839	-0.00218505	65.9148
0	361	82.749	18.6035	-0.00396515	117.264
0	361	10.8688	35.4779	-0.00285781	85.3214
0	361	114.91	35.1546	-0.00255472	76.5784
0	361	100.191	36.1308	-0.00236741	71.1753
0	361	51.677	40.9258	-0.00280579	83.8209
0	362	41.1885	14.7403	-0.00277036	82.7988
0	362	79.3929	9.81284	-0.00209332	63.269
0	362	13.3383	43.3277	-0.00242894	72.9502
0	363	59.331	41.9496	-0.00204994	62.0174
0	363	109.149	11.9724	-0.00111641	35.0887
0	364	37.4369	24.492	-0.00268344	80.2916
0	365	129.565	31.3959	-0.00265847	79.5712
0	366	30.587	16.0437	-0.00251019	75.2939
0	366	33.6333	52.6671	-0.00528788	155.42
0	366	92.7186	11.756	-0.00208317	62.9761
0	367	97.775	17.4463	-0.0029969	89.3335
0	367	69.3716	49.6986	-0.00261121	78.208
0	367	102.269	25.437	-0.002207	66.5481
0	368	132.82	6.29248	-0.00363153	107.64
0	368	15.8678	28.7922	-0.00234945	70.6571
0	368	55.7269	47.0568	-0.00272804	81.5782
0	369	56.8656	4.91087	-0.00234369	70.491
0	369	34.5853	36.3521	-0.00250331	75.0955
0	369	22.3098	40.6335	-0.00222571	67.0879
0	370	39.9527	17.8155	-0.00226066	68.096
0	371	72.5427	15.419	-0.00260462	78.0178
0	371	126.438	41.0744	-0.00257682	77.216
0	371	41.2455	43.1154	-0.00189657	57.5932
0	372	117.478	41.3274	-0.0029079	86.7664
0	373	77.1995	30.57	-0.00287146	85.7152
0	373	62.6196	14.4363	-0.0024886	74.6712
0	373	42.1093	27.3196	0.000970311	-30.8744
0	374	125.89	22.7123	-0.00305713	91.0711
0	374	43.7608	13.6377	-0.00259747	77.8116
0	375	98.4321	24.033	-0.00235379	70.7824
0	375	44.4016	19.5958	-0.00258357	77.4107
0	375	5.5959	48.3693	-0.00228054	68.6693
0	375	114.21	49.1407	-0.00206227	62.373
0	376	80.2857	32.5138	0.00165469	-50.6161
0	376	103.727	4.78133	-0.00246475	73.9832
0	377	27.6307	12.6469	-0.00348124	103.305
0	378	91.9618	41.6879	-0.00273295	81.7197
0	378	103.844	49.1537	-0.00224447	67.629
0	379	90.814	13.0183	-0.00263807	78.9829
0	379	105.261	53.1093	-0.00213902	64.5871
0	380	78.0974	27.1528	-0.00268238	80.2609
0	380	56.9587	42.0685	-0.00223349	67.3123
0	381	27.3805	39.805	-0.00255873	76.694
0	381	54.841	19.0548	-0.00211134	63.7888
0	382	59.2861	6.38162	-0.00231702	69.7217
0	382	38.9891	12.4102	-0.00230946	69.5036
0	382	111.105	44.4979	-0.00272675	81.5409
0	383	119.834	22.6297	-0.00246779	74.0707
0	383	122.947	45.5984	-0.00246439	73.9729
0	384	18.8006	49.2466	-0.00242667	72.8848
0	385	15.4101	41.5306	-0.0027274	81.5597
0	385	5.69392	44.1825	-0.00244891	73.5262
0	385	74.8003	12.1635	-0.00269907	80.7423
0	386	12.1679	9.94287	-0.00255811	76.6763
0	386	7.96748	18.0125	-0.00234591	70.555
0	387	128.421	23.1425	-0.00271172	81.1073
0	387	134.297	33.3189	-0.00377026	111.642
0	387	109.214	33.6541	-0.00269513	80.6288
0	387	136.318	45.6661	-0.00300229	89.4892
0	388	91.0074	5.75759	-0.00284807	85.0406
0	388	42.5052	35.0268	-0.00226215	68.139
0	388	60.2363	37.5385	-0.0020634	62.4058
0	388	132.824	50.8761	-0.00296999	88.5575
0	389	19.3255	15.8366	-0.00311079	92.6188
0	389	26.6256	36.4632	-0.00252996	75.8641
0	390	13.7541	35.5381	-0.00274205	81.9823
0	390	98.6365	9.74271	-0.0023454	70.5404
0	390	102.917	49.6285	-0.00245415	73.6775
0	392	56.1974	37.3778	0.00101329	-32.1141
0	393	98.5879	4.82985	-0.00265635	79.5101
0	393	82.4525	11.6601	-0.00228613	68.8308
0	393	65.7111	30.6665	-0.00308628	91.912
0	393	139.487	30.0623	-0.00260561	78.0465
0	393	95.4411	37.2251	-0.00248933	74.6923
0	393	25.9236	30.9712	-0.00259874	77.8482
0	394	102.383	19.6281	-0.00363039	107.607
0	394	45.7504	49.9122	-0.00262476	78.5987
0	395	16.7754	25.4619	-0.0029158	86.9941
0	395	87.6457	26.8083	-0.00281244	84.0127
0	395	20.3898	34.9413	-0.00286774	85.6079
0	395	122.197	6.73619	-0.00237528	71.4024
0	396	32.4848	25.8373	-0.00253986	76.1497
0	397	117.96	10.7403	-0.00243868	73.2313
0	397	143.32	21.7676	-0.0021105	63.7645
0	397	141.096	39.5434	-0.0021984	66.3001
0	398	53.8387	19.4791	-0.00268371	80.2992
0	398	5.70029	48.5492	-0.0028702	85.679
0	398	42.3291	25.9943	-0.00238861	71.7867
0	399	130.157	38.4407	-0.00252907	75.8385
0	400	80.1103	49.5019	-0.00241949	72.6776
0	400	91.6639	49.2608	-0.00258636	77.4912
0	400	59.9027	34.0291	-0.00212263	64.1143
0	401	84.3009	21.0315	-0.00214496	64.7584
0	401	42.0429	46.5628	-0.00332352	98.7554
0	401	83.5851	30.5529	-0.0021688	65.446
0	402	106.604	12.6355	-0.00248523	74.5738
0	402	103.95	18.3785	-0.00283873	84.7711
0	402	61.6697	22.5411	-0.0025995	77.8701
0	402	11.3159	27.4509	-0.00227606	68.5402
0	402	105.95	28.9084	-0.00282346	84.3305
0	402	90.3029	42.5378	-0.00243319	73.0728
0	403	127.014	10.9736	-0.00288645	86.1477
0	403	65.2028	17.4323	-0.00237028	71.2581
0	403	96.3261	28.2347	-0.00801056	233.958
0	403	60.3153	44.5099	-0.00250466	75.1343
0	404	125.942	36.5151	-0.00288419	86.0824
0	404	70.3285	50.3935	-0.00266278	79.6957
0	404	114.288	9.07288	-0.00199493	60.4306
0	405	37.3092	44.7321	-0.00256178	76.7821
0	405	55.6326	16.4035	-0.00261737	78.3856
0	405	111.521	30.5821	-0.00306986	91.4384
0	405	138.185	28.0361	-0.00257701	77.2214
0	406	109.801	24.5509	-0.00364006	107.886
0	406	73.5847	31.8417	-0.00281076	83.9642
0	406	17.8259	46.8392	-0.00238605	71.7129
0	407	78.7187	16.8884	-0.0025412	76.1886
0	407	45.4567	47.6961	-0.0028176	84.1614
0	408	12.11	19.0592	-0.00293697	87.605
0	408	113.819	17.4356	-0.00250133	75.0382
0	409	14.7182	31.3461	-0.00305935	91.1352
0	409	8.67725	33.9708	-0.0025116	75.3347
0	410	95.3247	17.0153	-0.00270448	80.8984
0	410	73.8882	20.3684	-0.0035002	103.852
0	410	45.887	41.2615	-0.00277943	83.0604
0	410	53.9	50.7119	-0.002616	78.3462
0	411	77.3974	31.81	-0.00245218	73.6205
0	412	139.982	7.90546	-0.00208436	63.0105
0	413	62.2818	25.1775	-0.00289401	86.3655
0	414	129.525	5.30296	-0.00275056	82.2276
0	414	82.7798	43.551	-0.0025897	77.5874
0	414	89.5218	45.2351	-0.00287493	85.8154
0	415	40.004	41.9021	-0.00234772	70.6072
0	415	63.3149	48.5588	-0.00230185	69.2841
0	415	62.4844	37.8375	-0.00279864	83.6146
0	416	37.3195	15.2822	-0.00253059	75.8823
0	416	133.861	27.0144	-0.00273908	81.8965
0	416	56.1992	28.9363	-0.00264111	79.0704
0	416	11.1713	29.9723	-0.002353	70.7597
0	416	75.9706	11.1549	-0.00259469	77.7313
0	416	26.1944	26.5578	-0.00230602	69.4043
0	417	86.796	15.9364	-0.00255363	76.547
0	417	90.6896	51.2849	-0.00256413	76.85
0	417	39.1153	33.8162	-0.00250971	75.2801
0	418	93.4488	22.7303	-0.00241612	72.5804
0	418	111.08	44.3565	-0.00258605	77.4823
0	418	49.5288	29.3294	-0.00269309	80.57
0	419	122.971	19.5843	-0.00291625	87.0071
0	419	123.573	34.5499	-0.00287644	85.8588
0	419	113.418	22.9272	-0.00230598	69.4032
0	419	20.618	24.7017	-0.00222446	67.0517
0	419	140.14	27.0051	-0.00286055	85.4005
0	420	74.644	5.74844	-0.00254123	76.1893
0	420	31.1922	27.3264	-0.00290344	86.6378
0	420	91.4414	29.7752	-0.00210147	63.5039
0	421	12.2633	24.1681	-0.0021943	66.1817
0	421	69.2741	37.9659	-0.00266198	79.6725
0	422	108.504	24.1454	-0.00241693	72.6038
0	422	76.1636	35.2689	-0.00267655	80.0927
0	422	104.693	39.7933	-0.00278994	83.3636
0	423	28.7855	36.7328	-0.00219918	66.3225
0	424	133.915	41.1588	-0.00300596	89.595
0	424	24.4468	4.94862	-0.00190415	57.812
0	424	84.5244	14.3776	-0.00279615	83.5427
0	425	62.6457	31.5263	-0.00264181	79.0908
0	426	18.0946	43.5473	-0.00264157	79.0838
0	426	49.5407	5.89623	-0.00233578	70.2629
0	426	83.123	43.1179	-0.00286005	85.3861
0	427	141.409	19.8473	-0.00184259	56.0361
0	427	4.72085	37.8669	-0.002231	67.2403
0	427	111.613	46.3282	-0.00230242	69.3005
0	428	119.672	22.2372	-0.00230205	69.29
0	428	24.5013	31.3394	-0.00290764	86.7589
0	428	125.23	24.0364	-0.0024858	74.5905
0	428	100.513	50.1308	-0.0026332	78.8424
0	429	107.155	38.0003	-0.00328743	97.7143
0	429	128.258	6.72003	-0.00244054	73.2847
0	430	68.3552	37.8577	-0.00272637	81.5298
0	430	143.62	51.2619	-0.00219234	66.1251
0	431	56.377	29.7705	-0.00237211	71.3108
0	432	76.0158	7.81699	-0.00308995	92.0178
0	432	75.6202	36.2867	-0.00275873	82.4634
0	433	87.1596	45.4901	-0.00281981	84.2254
0	434	101.71	12.666	-0.0022706	68.3826
0	434	30.6407	39.7531	-0.00295792	88.2093
0	435	141.846	25.386	-0.00252938	75.8476
0	435	26.0405	9.26117	-0.00293337	87.501
0	436	122.134	30.0635	-0.00291445	86.9553
0	436	16.7467	41.6561	-0.00255181	76.4946
0	436	41.9671	49.4103	-0.00256564	76.8936
0	436	24.7896	51.7309	-0.00252542	75.7333
0	437	70.4669	19.2512	-0.00334771	99.4532
0	437	10.4232	31.8882	-0.00292775	87.3391
0	437	40.97	24.4577	-0.00234285	70.4667
0	437	88.3898	22.0026	-0.00210681	63.6581
0	437	66.9813	35.9951	-0.00270018	80.7743
0	438	87.2566	31.7276	-0.00256288	76.8138
0	438	25.7897	21.3697	-0.00228806	68.8864
0	439	18.566	37.2763	-0.00282811	84.4647
0	439	17.7312	47.0534	-0.00312769	93.1065
0	439	100.079	53.5028	-0.00298756	89.0642
0	439	63.8793	16.2824	0.00088744	-28.4838
0	439	92.0415	23.5177	-0.00210518	63.6111
0	439	45.9183	39.944	-0.00257825	77.2572
0	440	139.507	38.1452	-0.00444092	130.988
0	440	47.9774	13.1051	-0.00246047	73.8597
0	440	28.5037	13.9877	-0.00230503	69.3758
0	440	17.1448	30.7744	-0.00273164	81.682
0	440	77.9559	46.3241	-0.00296396	88.3833
0	440	138.425	52.9772	-0.00296456	88.4008
0	443	91.6439	19.8056	-0.00229332	69.0382
0	444	108.162	25.8711	-0.00280574	83.8195
0	444	83.3947	16.5246	-0.00254314	76.2445
0	444	73.6083	52.2539	-0.00271067	81.0772
0	444	135.127	49.2886	-0.0020542	62.1403
0	445	134.898	30.0416	-0.00276147	82.5425
0	445	22.6054	18.2146	-0.00283602	84.6928
0	445	70.12	48.7828	-0.00233137	70.1357
0	446	96.6201	33.2471	-0.00256494	76.8734
0	446	121.202	44.9921	-0.00286168	85.4332
0	446	36.1196	31.0335	-0.00253269	75.943
0	447	37.8134	17.2371	-0.00201758	61.084
0	447	26.8538	38.3019	-0.00422639	124.8
0	447	109.054	13.8719	-0.00254332	76.2496
0	447	11.2379	31.8035	-0.00182226	55.4499
0	448	122.155	18.8708	-0.00232542	69.9641
0	448	126.039	33.3823	-0.00257264	77.0955
0	448	14.2266	50.5417	-0.00243666	73.173
0	448	43.6044	53.0347	-0.00270896	81.0278
0	450	91.7315	18.856	-0.00235694	70.8733
0	451	138.152	53.3514	-0.0025064	75.1847
0	452	136.364	16.781	-0.00250046	75.0132
0	452	83.2572	25.8449	-0.00326486	97.0632
0	452	62.5778	31.2569	-0.00249868	74.9618
0	452	54.7127	44.8983	0.000767218	-25.0159
0	453	72.984	33.8025	-0.00222267	67
0	453	30.5797	34.7767	-0.00276966	82.7787
0	453	112.41	21.437	-0.00234372	70.4918
0	454	20.0009	27.4789	-0.00297051	88.5723
0	454	113.674	33.1277	-0.00226711	68.2821
0	454	86.5195	34.8169	-0.0025681	76.9646
0	454	66.4093	36.3692	-0.0028883	86.201
0	454	95.1855	51.4737	-0.0026342	78.871
0	455	31.7433	51.027	-0.00251161	75.3348
0	455	130.922	14.6718	-0.0017856	54.3923
0	457	81.177	18.9797	-0.00308319	91.8228
0	457	22.1281	38.5451	-0.00256061	76.7484
0	457	134.231	47.7829	-0.00283555	84.6794
0	457	129.697	19.1887	-0.00236395	71.0756
0	458	55.8819	9.92042	-0.00266439	79.7421
0	458	106.911	9.78235	-0.00257427	77.1424
0	458	14.6881	35.3724	-0.00264961	79.3156
0	458	45.3402	52.0255	-0.00296093	88.2961
0	458	96.9925	17.1141	-0.00262926	78.7286
0	458	36.7597	18.3264	-0.00251027	75.2963
0	459	70.3131	21.7499	-0.00240716	72.3219
0	459	141.103	27.7107	-0.00245455	73.689
0	459	124.109	23.1288	-0.00251072	75.3092
0	460	68.2329	28.5757	-0.00246194	73.9021
0	460	87.27	21.6217	-0.0024086	72.3636
0	461	69.646	52.3675	-0.00230629	69.4121
0	461	47.3791	32.9799	-0.00261541	78.3292
0	462	88.1849	41.1173	-0.00259324	77.6896
0	462	80.2716	43.4075	-0.00233982	70.3795
0	464	15.7221	41.962	-0.00260606	78.0593
0	464	40.7405	50.1632	-0.00264112	79.0708
0	465	77.6704	51.8346	-0.00223074	67.2329
0	466	85.7669	24.947	-0.00207079	62.6189
0	467	57.8048	29.0151	-0.00249328	74.8061
0	467	26.7673	7.71119	-0.00259752	77.8131
0	467	52.9396	37.3932	-0.0026925	80.5528
0	467	89.4522	48.172	-0.00252865	75.8263
0	467	67.1409	21.2927	-0.00243721	73.1887
0	468	6.66466	8.06498	-0.00250687	75.1982
0	468	5.07948	36.1061	-0.00206017	62.3126
0	468	61.7868	33.7765	-0.00263057	78.7663
0	469	98.6221	17.3492	-0.00262703	78.6644
0	469	67.9999	43.7676	-0.00262031	78.4705
0	469	133.824	50.8898	-0.00244046	73.2826
0	469	80.9826	53.138	-0.00243179	73.0324
0	470	107.904	32.6562	-0.00278281	83.1579
0	471	91.5689	8.70031	-0.00268735	80.4043
0	471	124.572	30.5417	-0.00260662	78.0755
0	471	29.3294	21.0301	-0.0029449	87.8336
0	471	119.571	50.222	-0.00295133	88.0191
0	472	49.4592	20.9452	-0.0025947	77.7316
0	472	139.098	40.1083	-0.00219119	66.092
0	473	10.9181	25.0413	-0.00248277	74.5031
0	473	26.2523	32.5811	-0.00222442	67.0507
0	474	57.6695	38.2736	-0.00290718	86.7455
0	474	123.689	46.5949	-0.00281325	84.036
0	474	24.4009	50.7964	-0.00301274	89.7906
0	475	9.71039	8.66782	-0.0024882	74.6597
0	475	117.94	14.7642	-0.00281131	83.9801
0	475	37.4598	40.4243	-0.00273652	81.8228
0	475	127.697	11.0797	-0.00278168	83.1253
0	476	139.959	50.3184	-0.00238347	71.6386
0	477	129.183	22.2059	-0.00279036	83.3757
0	477	54.0128	5.47845	-0.00261961	78.4502
0	477	42.506	41.7822	-0.00231213	69.5806
0	477	31.756	43.0336	-0.00244459	73.4015
0	477	45.7434	8.13509	-0.00188703	57.3181
0	477	125.58	31.7681	-0.00270177	80.8204
0	478	109.261	8.08614	-0.00264295	79.1237
0	478	7.62029	28.7442	-0.00260576	78.0507
0	478	143.865	53.2796	-0.00222385	67.0343
0	478	26.7692	7.51064	-0.00257739	77.2325
0	478	130.136	28.538	-0.00308032	91.74
0	479	50.4061	27.5486	-0.00256765	76.9515
0	480	98.2109	14.0235	-0.00267546	80.0613
0	480	88.6774	45.6613	-0.00274793	82.1519
0	481	8.17806	7.41428	-0.0022868	68.8499
0	481	69.0161	38.0914	-0.00236081	70.9849
0	481	111.225	45.5673	-0.00261743	78.3874
0	481	43.6201	52.5556	-0.00231987	69.8038
0	482	6.01687	12.5435	-0.00281606	84.1171
0	482	117.428	44.5228	-0.00255133	76.4806
0	483	85.9389	36.5988	-0.00209819	63.4092
0	483	18.0392	17.7073	-0.00261115	78.2062
0	483	128.408	52.7909	-0.00343046	101.84
0	484	115.932	30.2771	-0.00269339	80.5786
0	484	50.4355	48.0916	-0.00238261	71.6137
0	485	37.2823	49.5158	-0.00280003	83.6548
0	485	39.8579	12.5215	-0.00261536	78.3278
0	485	75.7568	11.3548	-0.0023137	69.626
0	486	94.3578	8.09924	-0.00231126	69.5556
0	486	116.268	11.486	-0.00213218	64.3898
0	486	25.8887	13.6791	-0.00210622	63.641
0	486	67.109	16.2432	-0.00237485	71.3898
0	487	98.4719	32.1734	-0.0020803	62.8933
0	487	71.0496	36.4377	-0.00245221	73.6213
0	488	39.2836	18.6277	-0.00269201	80.5388
0	488	27.2264	43.0262	-0.00263622	78.9295
0	490	125.841	7.54916	-0.00267604	80.078
0	490	6.3595	25.1142	-0.00237549	71.4085
0	490	90.6753	6.01743	-0.00259507	77.7425
0	491	106.156	52.4189	-0.00245968	73.8368
0	492	55.6556	8.55403	-0.00236676	71.1564
0	492	25.9624	22.7129	-0.00246919	74.1114
0	493	103.618	13.8993	-0.0029338	87.5135
0	494	63.9405	15.0004	-0.0028042	83.7749
0	494	35.5289	19.8644	-0.00251234	75.3559
0	494	7.1716	20.0367	-0.00245522	73.7082
0	494	84.0244	47.2725	-0.00315883	94.0046
0	495	5.87792	13.3041	-0.00274283	82.0047
0	495	89.4364	39.7422	-0.00229364	69.0472
0	496	111.404	37.369	-0.00252647	75.7637
0	497	68.322	20.0739	-0.00398355	117.795
0	497	93.489	33.9609	-0.00279348	83.4659
0	497	105.984	48.6904	-0.00289265	86.3265
0	497	126.458	40.9007	-0.00261405	78.2899
0	498	60.9197	10.5444	-0.00281579	84.1092
0	498	142.495	27.8112	-0.00297478	88.6955
0	498	138.175	15.0442	-0.00250276	75.0795
0	498	125.224	28.4023	-0.00255591	76.6128
0	498	74.8122	17.0556	-0.00258725	77.5169
0	499	114.493	23.4704	-0.00255384	76.553
0	499	14.6745	28.6683	-0.00221696	66.8355
0	499	42.5041	37.2844	-0.00242398	72.8072
0	500	36.5405	7.92158	-0.002515	75.4328
0	500	59.0264	47.7651	-0.00269278	80.561
0	500	125.393	7.01494	-0.00260508	78.0312
0	500	29.0959	15.4408	-0.00253151	75.9088
0	501	51.3104	18.0124	-0.00246948	74.1197
0	501	21.6717	14.0038	-0.00256243	76.8008
0	502	6.06966	5.9569	-0.00245993	73.8443
0	502	94.6222	7.8066	-0.00287037	85.6839
0	503	15.7477	20.8272	-0.00298738	89.059
0	503	131.461	31.88	-0.0025366	76.0557
0	503	64.9534	49.9272	-0.00394952	116.813
0	503	33.141	28.2339	-0.00248058	74.4398
0	504	25.3568	19.0094	-0.00206637	62.4916
0	504	72.2029	24.3538	-0.00240238	72.184
0	505	101.662	47.9703	-0.00450785	132.919
0	505	76.3842	13.2498	-0.00256173	76.7806
0	505	107.941	22.2508	-0.00271143	81.0989
0	505	98.0544	32.8207	-0.00264036	79.0489
0	505	26.3079	31.2625	-0.00222716	67.1297
0	506	45.5112	35.3818	-0.00238485	71.6785
0	506	125.201	35.1709	-0.00233137	70.1356
0	506	110.162	52.5566	-0.00235642	70.8582
0	507	23.1827	44.7476	-0.00260969	78.1641
0	509	58.2931	23.9226	-0.00268901	80.4522
0	509	16.537	49.6881	-0.00263016	78.7547
0	509	97.8382	25.7895	-0.00268473	80.3289
0	509	80.4052	34.6104	-0.00251442	75.4158
0	509	134.113	37.8909	-0.00192375	58.3775
0	510	16.4721	20.0608	-0.00182956	55.6605
0	511	38.2245	37.2928	-0.00233725	70.3052
0	511	54.8798	16.9986	-0.00265749	79.5431
0	511	111.054	35.6282	-0.0028305	84.5337
0	512	120.467	37.4502	-0.00273513	81.7825
0	513	66.8243	25.9186	-0.00245215	73.6197
0	513	104.995	38.3609	-0.00271551	81.2165
0	513	63.088	42.9654	-0.00284538	84.9628
0	513	9.61328	10.97	-0.00241084	72.428
0	513	23.3141	41.6184	-0.0024673	74.0567
0	514	91.3954	23.0192	-0.0027102	81.0634
0	515	54.3466	48.3266	-0.00304093	90.6037
0	515	142.005	51.7083	-0.00262241	78.5309
0	516	44.1128	47.9261	-0.00263448	78.8794
0	516	50.1845	17.5223	-0.00248969	74.7027
0	516	100.428	20.0666	-0.00250343	75.0988
0	516	53.2356	27.1036	-0.0023643	71.0855
0	517	90.0221	28.2405	-0.00268293	80.2769
0	517	116.072	32.9212	-0.00255329	76.5373
0	517	50.0801	44.4185	-0.00287835	85.914
0	517	104.171	51.8638	-0.00322501	95.9137
0	518	8.80697	6.70127	-0.00304497	90.7203
0	519	59.2746	26.1637	-0.00271437	81.1837
0	519	74.2852	39.0545	-0.00225359	67.892
0	519	128.103	46.0389	-0.00287421	85.7945
0	520	103.252	22.6437	-0.00272634	81.529
0	521	113.932	40.1848	-0.00265781	79.5522
0	522	125.46	19.486	-0.00263174	78.8002
0	522	122.365	43.8453	-0.00292269	87.193
0	523	140.476	23.9445	-0.0026108	78.1961
0	523	106.044	27.4011	-0.00259876	77.8489
0	523	83.3324	50.5423	-0.00242422	72.814
0	524	77.194	26.8059	-0.00302041	90.0118
0	524	99.1374	27.1441	-0.00247041	74.1464
0	524	110.606	29.1929	-0.00281942	84.2141
0	524	101.169	36.2936	-0.00245062	73.5756
0	524	72.7495	51.1816	-0.00282385	84.3417
0	525	18.5995	32.6375	-0.00249527	74.8635
0	525	126.112	7.42914	-0.0026589	79.5836
0	525	11.707	13.4358	-0.0026145	78.303
0	525	110.355	19.4226	-0.00211326	63.844
0	525	131.308	24.1856	-0.0024987	74.9625
0	528	11.6742	50.247	-0.00230879	69.4842
0	529	6.94849	28.8189	-0.00257555	77.1794
0	529	90.481	33.0209	-0.00280393	83.7674
0	530	129.436	10.8721	-0.00231939	69.7901
0	530	137.497	40.6352	-0.00245999	73.8459
0	530	43.1395	49.1581	-0.00261092	78.1996
0	530	128.666	52.1023	-0.00263951	79.0243
0	531	89.5117	52.061	-0.00220989	66.6316
0	531	93.5195	39.7292	-0.00261101	78.2023
0	532	77.8327	24.5572	-0.002582	77.3653
0	534	27.1997	33.7956	-0.00260458	78.0167
0	534	39.0054	30.3612	-0.00196884	59.6779
0	534	25.8747	40.1484	-0.00256553	76.8902
0	535	9.37446	22.0551	-0.00260441	78.0118
0	535	141.464	17.5991	-0.00296562	88.4314
0	535	67.837	20.659	-0.00262864	78.7106
0	535	58.1178	40.7751	-0.0027812	83.1116
0	535	106.009	42.0488	-0.00182957	55.6606
0	536	44.0542	11.8987	-0.00247365	74.2399
0	536	97.2968	24.658	-0.00293593	87.575
0	536	62.9977	43.8343	-0.00280288	83.7368
0	536	128.46	45.3115	-0.0026686	79.8635
0	536	129.375	53.0759	-0.00286107	85.4154
0	537	60.4845	9.83748	-0.00283931	84.7877
0	537	33.853	10.3748	-0.00249672	74.9054
0	537	43.1719	40.0561	-0.00221897	66.8933
0	537	103.391	45.3045	-0.00242441	72.8197
0	538	73.5292	26.8655	-0.00312822	93.1219
0	538	141.769	29.3277	-0.00262886	78.7171
0	540	36.4576	5.95556	-0.00259683	77.7933
0	540	5.82085	41.9541	-0.0021355	64.4854
0	540	75.7406	7.65745	-0.00280309	83.7429
0	541	121.813	7.97706	-0.0024103	72.4126
0	541	137.432	13.2494	-0.00287914	85.9366
0	541	49.9311	14.8506	-0.002749	82.1827
0	541	64.835	30.2769	-0.00270847	81.0136
0	542	23.2033	45.2698	-0.00257325	77.113
0	542	40.7773	35.4741	-0.00259538	77.7513
0	543	76.9549	15.1518	-0.00231548	69.6772
0	544	9.88416	7.13395	-0.00252494	75.7195
0	544	16.1684	43.5891	-0.00242308	72.7812
0	545	42.9802	12.0441	-0.00228135	68.6927
0	545	94.008	13.2702	-0.00308534	91.8849
0	545	23.1538	22.3435	-0.00244513	73.4173
0	545	58.5838	50.3915	-0.0023719	71.3049
0	546	34.2421	42.1975	-0.00237027	71.2579
0	546	143.455	47.2384	-0.00232974	70.0887
0	546	54.7726	8.87526	-0.00264436	79.1642
0	547	6.83682	19.2471	-0.00237146	71.2922
0	547	72.617	6.78416	-0.00239837	72.0683
0	547	58.2629	28.9787	-0.00259106	77.6268
0	547	125.369	40.8161	-0.00270518	80.9186
0	548	24.3788	49.2922	-0.00245442	73.6852
0	549	54.2655	12.6033	0.0017505	-53.3798
0	551	78.7586	36.8446	-0.00275937	82.4819
0	551	39.864	10.692	-0.00251919	75.5537
0	551	25.6989	15.7775	-0.00279849	83.6102
0	551	99.063	18.0356	-0.00290084	86.5626
0	551	99.5184	32.0397	-0.00283777	84.7432
0	551	81.9833	44.7613	-0.00277428	82.9118
0	551	120.763	37.6398	-0.00265696	79.5278
0	552	84.4543	33.8944	-0.00257711	77.2242
0	552	12.2294	10.1871	-0.00244334	73.3656
0	552	53.3539	16.2386	-0.00266421	79.7369
0	552	15.0865	19.5411	-0.00274839	82.1651
0	552	50.1687	35.045	-0.00294558	87.8533
0	552	143.237	37.6096	-0.00296874	88.5212
0	552	107.173	51.9402	-0.00261171	78.2224
0	552	116.163	13.1732	-0.00305726	91.0748
0	552	111.365	18.3979	-0.00282195	84.287
0	553	76.9341	4.60063	-0.00235855	70.9197
0	553	24.9945	41.6348	-0.00253189	75.9198
0	553	133.564	7.4871	-0.00205198	62.0763
0	554	111.482	30.5995	-0.00277747	83.0038
0	554	104.081	40.653	-0.00259	77.5961
0	554	50.0688	48.7353	-0.00239449	71.9564
0	555	96.8786	12.8788	-0.00161905	49.5881
0	556	37.7457	49.5308	-0.00271187	81.1116
0	557	16.0053	12.0335	-0.00231375	69.6274
0	558	69.2938	16.8822	-0.00252826	75.8151
0	558	86.3596	35.5191	-0.00266639	79.7998
0	558	45.8792	29.0357	-0.00272589	81.5159
0	558	131.301	12.0666	-0.00208064	62.903
0	559	94.9862	53.2126	-0.00234134	70.4232
0	560	31.2943	17.7445	-0.00291191	86.882
0	561	57.6536	6.66702	-0.00246233	73.9135
0	561	108.377	29.7803	-0.00297731	88.7686
0	561	136.308	29.3615	-0.0023639	71.074
0	561	9.95712	12.5849	-0.00261303	78.2605
0	562	80.9189	26.2883	-0.00282266	84.3075
0	563	5.70357	50.362	-0.0030559	91.0357
0	563	15.5627	43.1853	-0.00208172	62.9341
0	563	115.672	50.3515	0.00105727	-33.3827
0	564	77.1105	29.0795	-0.00255588	76.6118
0	564	41.6418	51.5198	-0.00411846	121.686
0	564	115.895	19.1444	-0.00269724	80.6896
0	565	137.696	21.8623	-0.00348333	103.365
0	565	111.064	22.2224	-0.0022477	67.7223
0	566	50.1846	46.7837	-0.00209255	63.2468
0	567	136.761	7.89891	-0.00270122	80.8044
0	567	29.3861	10.3319	-0.00231849	69.7643
0	567	21.7893	29.9085	-0.00256848	76.9754
0	567	115.7	34.2859	-0.00244138	73.3091
0	568	129.773	38.6753	-0.00288833	86.2017
0	569	77.2445	18.4426	-0.00228208	68.714
0	569	91.329	18.1113	-0.00276938	82.7707
0	569	91.5292	34.2175	-0.00299543	89.2912
0	569	135.212	19.661	-0.002192	66.1153
0	570	26.1796	39.2821	-0.00233179	70.1477
0	570	30.8038	50.8555	-0.00294741	87.9059
0	571	39.7744	18.5608	-0.00236999	71.2498
0	571	114.578	8.35334	-0.00221711	66.8397
0	571	83.42	27.0796	-0.00264896	79.297
0	571	125.762	11.1221	-0.00272191	81.4013
0	571	33.508	45.4325	-0.00252195	75.6331
0	573	13.4881	49.6881	-0.00260678	78.0801
0	575	99.1674	47.4603	-0.00258585	77.4764
0	575	100.8	15.2307	-0.00256064	76.7491
0	578	64.8876	9.28792	-0.0029185	87.072
0	578	32.2635	15.5942	-0.00214228	64.6812
0	578	43.5217	31.2104	-0.0024261	72.8684
0	579	73.0347	6.90807	-0.00279499	83.5095
0	579	9.96516	17.1697	-0.00313552	93.3322
0	579	15.9704	39.1609	-0.00257356	77.1219
0	580	123.482	12.1832	-0.00275331	82.307
0	581	87.7428	7.67104	-0.00240112	72.1477
0	582	101.465	47.7093	-0.00240271	72.1936
0	582	27.5983	14.2698	-0.00278549	83.2353
0	582	37.2519	28.0067	-0.00274435	82.0484
0	582	36.434	38.1271	-0.00271185	81.1111
0	583	139.516	35.9511	-0.00294749	87.9084
0	584	105.763	10.1525	-0.00256105	76.7612
0	585	137.677	8.46053	-0.00284536	84.9624
0	585	23.3052	24.4854	-0.00226465	68.2111
0	585	134.166	41.6426	-0.00226726	68.2864
0	585	59.5688	25.9388	-0.00226876	68.3296
0	586	73.9459	24.1354	-0.0026984	80.723
0	586	132.657	50.1476	-0.00268171	80.2417
0	587	17.9181	15.9107	-0.00262764	78.6819
0	587	7.97567	38.3277	-0.00271383	81.168
0	587	47.5576	9.4669	-0.00236607	71.1366
0	587	101.894	20.6033	-0.00267658	80.0938
0	588	99.8088	15.3488	-0.00267415	80.0236
0	588	56.3133	47.9056	-0.00218557	65.9298
0	588	30.0296	52.9071	-0.0025229	75.6607
0	588	126.265	52.5887	-0.00212129	64.0757
0	590	103.63	43.5293	-0.00261078	78.1956
0	590	138.128	27.3902	-0.00275818	82.4476
0	591	32.5405	16.9472	-0.00251992	75.5746
0	591	127.186	43.1564	-0.0020981	63.4067
0	592	71.9659	32.6497	-0.00248578	74.5897
0	592	10.8505	47.324	-0.00251925	75.5553
0	592	85.1639	15.2597	-0.00268584	80.3607
0	592	66.1441	20.0084	-0.00253395	75.9792
0	593	9.45267	53.3433	-0.00257276	77.0989
0	593	37.7718	10.6484	-0.00241981	72.6868
0	593	25.1137	51.2961	-0.00296414	88.3886
0	593	116.253	21.2463	-0.00252846	75.821
0	594	102.453	12.0682	-0.0029586	88.2289
0	594	18.0025	13.4767	-0.00207108	62.6274
0	594	62.3562	12.0114	-0.000764198	24.9288
0	594	4.95017	15.9329	-0.00223771	67.4339
0	594	48.7658	37.3422	-0.00227287	68.4483
0	594	73.8644	42.0967	-0.00287364	85.7782
0	595	75.0505	5.09258	-0.00264087	79.0635
0	596	122.384	8.08817	-0.00248764	74.6433
0	596	30.9353	37.2678	-0.0023902	71.8327
0	597	29.3792	5.33175	-0.00254505	76.2995
0	598	99.3557	7.33729	-0.00499394	146.941
0	598	121.501	39.5948	-0.00239907	72.0887
0	598	5.84767	47.2798	-0.0026646	79.748
0	599	39.0625	50.4207	-0.0023315	70.1395
0	599	119.661	24.8354	-0.00224855	67.7466
0	600	13.4287	51.584	-0.00296972	88.5496
0	601	52.3518	52.0228	-0.00223839	67.4535
0	602	87.4973	29.0996	-0.0026782	80.1405
0	602	40.2187	40.0265	-0.0024871	74.6279
0	602	24.3512	51.345	-0.00252928	75.8446
0	603	28.2551	7.43064	-0.00298117	88.88
0	603	75.8966	32.6945	-0.00303894	90.5463
0	603	71.2553	16.1984	-0.00249159	74.7573
0	603	52.8774	26.1987	-0.00292815	87.3504
0	604	60.049	7.877	-0.0040737	120.395
0	604	25.3969	14.7959	-0.0023981	72.0605
0	604	40.5126	18.1249	-0.00277029	82.7969
0	604	140.72	49.4465	-0.00254057	76.1701
0	605	15.1949	30.3701	-0.0044523	131.316
0	605	121.762	49.9013	-0.00250532	75.1535
0	606	22.537	8.60631	-0.00267602	80.0776
0	607	130.72	30.4746	-0.00270727	80.9789
0	608	26.0032	20.656	-0.0024574	73.7711
0	608	102.629	32.0945	-0.00232938	70.0783
0	609	131.134	4.68809	-0.00264162	79.0853
0	609	47.5867	23.8387	-0.0024532	73.65
0	610	140.643	8.40935	-0.00253259	75.9402
0	610	111.993	22.895	-0.00271363	81.1624
0	610	19.0237	26.529	-0.00275442	82.3391
0	610	114.778	34.7332	0.000831668	-26.875
0	611	49.7701	29.5231	-0.00301529	89.8641
0	612	5.16305	13.4274	-0.00248789	74.6506
0	612	122.395	42.8532	-0.0027914	83.4059
0	613	85.2558	29.2203	-0.00267072	79.9246
0	613	142.026	32.7434	-0.00242757	72.9106
0	614	77.8724	41.8573	-0.00472313	139.129
0	614	34.4686	21.2014	-0.00259144	77.6376
0	614	55.772	17.6678	-0.00246078	73.8685
0	615	118.927	14.4309	-0.00227546	68.5229
0	615	71.8023	41.4511	-0.00244074	73.2905
0	615	72.5878	33.4525	-0.00227104	68.3955
0	615	96.1328	35.3046	-0.00249523	74.8623
0	617	30.0964	10.9349	-0.00265667	79.5193
0	617	110.016	22.4926	-0.00203611	61.6187
0	617	41.552	15.9923	-0.00192109	58.3008
0	618	8.81263	12.9365	-0.00264757	79.2569
0	618	35.417	38.9569	-0.00206447	62.4365
0	618	141.952	36.4418	-0.00282315	84.3217
0	619	95.8965	14.3406	-0.00258364	77.4127
0	620	80.3259	11.9883	-0.00254448	76.283
0	620	20.9548	40.5608	-0.00510225	150.065
0	621	23.5399	14.4256	-0.00250678	75.1955
0	621	50.218	16.3307	-0.00268009	80.195
0	621	78.5145	37.373	-0.00214383	64.7259
0	621	108.321	44.1651	-0.00248392	74.5362
0	621	76.137	49.5465	-0.00269246	80.5517
0	622	92.3548	16.9942	-0.00273275	81.714
0	622	85.9249	33.4656	-0.00233051	70.1107
0	622	7.30999	44.1594	-0.0029139	86.9394
0	625	25.9455	23.8744	-0.002727	81.548
0	626	134.805	17.2952	-0.00237663	71.4413
0	626	55.8851	35.8466	-0.00248411	74.5416
0	626	73.0147	46.3764	-0.00271049	81.0718
0	626	54.0722	10.6158	-0.00266653	79.8038
0	626	39.4589	17.1277	-0.00217222	65.5447
0	627	20.1228	27.9336	-0.00234908	70.6467
0	627	18.4938	39.3564	-0.00235089	70.6987
0	627	14.1913	34.2622	-0.00228279	68.7342
0	628	6.0805	30.2832	-0.00213764	64.5473
0	628	129.543	16.6492	-0.00238767	71.7596
0	629	14.996	8.4214	-0.00192666	58.4613
0	630	135.895	5.93483	-0.0025029	75.0836
0	630	34.9912	18.2512	-0.00223909	67.4736
0	630	79.9034	33.3395	-0.00251061	75.306
0	630	23.8292	47.608	-0.002053	62.1058
0	631	8.20853	16.1072	-0.00238259	71.6133
0	631	42.3024	50.2919	-0.00278701	83.279
0	632	140.986	39.0569	-0.00184943	56.2336
0	633	73.0461	40.882	-0.00393113	116.283
0	634	64.591	44.7107	-0.00274368	82.0291
0	634	81.8754	46.1274	-0.0029637	88.3758
0	634	103.08	53.1254	-0.00269651	80.6687
0	635	125.707	4.64867	-0.002549	76.4134
0	636	80.8489	12.5041	-0.00254697	76.3548
0	636	129.755	12.5912	-0.00280936	83.9239
0	637	140.286	46.8177	-0.00531933	156.327
0	637	142.924	33.9855	-0.00184811	56.1955
0	638	131.347	5.87419	-0.00283359	84.6227
0	638	16.4121	11.2747	-0.00289407	86.3674
0	639	49.207	11.2908	-0.00222607	67.0983
0	640	29.2114	32.0087	-0.00217095	65.5083
0	640	68.374	21.7489	-0.00200418	60.6974
0	642	138.192	9.12299	-0.00247613	74.3115
0	644	58.4783	5.98533	-0.00241491	72.5455
0	644	14.345	38.2124	-0.0023954	71.9828
0	644	44.3915	53.1409	-0.00252467	75.7115
0	645	30.2846	37.821	-0.00237596	71.4218
0	645	77.474	7.40393	-0.00299665	89.3264
0	645	6.37397	52.0236	-0.00269732	80.6919
0	645	100.916	33.1646	-0.00332738	98.8667
0	645	34.6283	45.3738	-0.00249895	74.9697
0	646	114.657	20.093	-0.00269569	80.645
0	646	30.6547	52.7727	-0.00223382	67.3218
0	647	96.627	37.7744	-0.00278465	83.2111
0	647	121.598	47.5756	-0.00239496	71.97
0	647	137.321	48.0843	-0.00223258	67.2861
0	648	23.0736	21.1986	-0.0025166	75.4788
0	648	74.8494	29.4086	-0.0025299	75.8626
0	650	115.451	25.763	-0.00246689	74.045
0	650	81.8012	33.3202	-0.00236887	71.2175
0	651	23.3388	34.6351	-0.00290075	86.5601
0	651	74.4685	39.3472	-0.00255482	76.5813
0	651	87.7778	52.8956	-0.00287507	85.8192
0	651	62.4201	5.38328	-0.00240798	72.3457
0	651	135.253	7.86454	-0.00223127	67.2481
0	651	12.861	46.9029	-0.00210551	63.6205
0	652	30.7295	44.1539	-0.00268037	80.2028
0	652	121.301	16.0597	-0.00203496	61.5854
0	653	65.4441	29.6744	-0.00250284	75.0821
0	653	123.122	42.4607	-0.00289404	86.3665
0	653	45.0165	44.5871	-0.00273252	81.7072
0	653	23.2855	27.8173	-0.0021854	65.925
0	654	38.2285	32.933	-0.00241977	72.6857
0	654	85.7961	44.8712	-0.00273762	81.8546
0	655	72.0656	13.4133	-0.00100105	31.7611
0	655	76.0652	25.293	-0.00212318	64.1301
0	655	94.3393	35.1425	-0.00297816	88.7931
0	656	123.499	9.48889	-0.0026221	78.5221
0	656	130.717	10.6251	-0.00293027	87.4117
0	656	114.174	37.2457	-0.00237964	71.5281
0	658	54.5167	10.1976	-0.00280118	83.6878
0	658	127.403	16.9224	-0.00270621	80.9484
0	658	11.433	50.3946	-0.00259057	77.6126
0	658	96.3172	51.4492	-0.00249049	74.7256
0	659	32.5055	8.57041	-0.00266744	79.83
0	660	71.2198	26.4695	-0.0034014	101.002
0	660	58.2482	18.6954	-0.00254601	76.3273
0	661	62.1772	4.82754	-0.00228825	68.8919
0	661	25.3931	7.68576	-0.00301256	89.7853
0	661	30.5035	18.4784	-0.00233922	70.3622
0	663	61.82	14.0361	-0.0021208	64.0616
0	663	79.625	16.2503	-0.00248836	74.6643
0	663	27.9677	38.2625	-0.000875314	28.1341
0	663	20.1543	44.6582	-0.00250072	75.0209
0	664	60.5239	30.9087	-0.00274348	82.0236
0	664	91.3384	52.7074	-0.00215842	65.1468
0	666	35.3756	40.9017	-0.0025984	77.8385
0	667	129.562	8.08622	-0.00207486	62.7364
0	667	32.0885	9.07773	-0.00252132	75.6149
0	667	35.5488	20.8994	-0.00263066	78.769
0	669	133.32	16.2561	-0.00227447	68.4944
0	669	121.262	21.5546	-0.00250707	75.2039
0	669	37.0008	29.7637	-0.00266391	79.7283
0	669	55.4656	39.6341	-0.00256603	76.9047
0	670	92.3139	12.8764	-0.00272396	81.4605
0	670	125.007	6.63549	-0.00242188	72.7466
0	671	129.709	28.8699	-0.00246455	73.9774
0	671	91.4051	23.4698	-0.00236807	71.1943
0	671	138.436	47.1848	-0.00263116	78.7835
0	673	98.631	25.3767	-0.00247549	74.2929
0	673	47.1378	46.4553	-0.002535	76.0098
0	674	52.9738	21.0671	-0.0025923	77.6624
0	674	24.1631	42.2173	-0.00278277	83.1567
0	674	45.5194	31.4132	-0.00245075	73.5794
0	675	8.75896	10.1022	-0.00240105	72.1458
0	675	48.2213	4.90085	-0.00245134	73.5964
0	675	20.7095	32.6954	-0.00210799	63.6922
0	676	112.416	42.4631	-0.0025398	76.1481
0	676	54.4996	11.3395	-0.00277599	82.9613
0	676	99.6788	43.9608	-0.00297578	88.7244
0	677	26.0602	4.70802	-0.00260985	78.1688
0	677	70.5245	21.4219	-0.0026018	77.9366
0	678	13.278	20.0234	-0.00303251	90.3607
0	678	32.149	5.94637	-0.00257139	77.0593
0	678	30.3766	16.9132	-0.0024527	73.6354
0	678	60.2716	21.9175	-0.00221144	66.6763
0	679	41.0338	33.996	-0.00268461	80.3253
0	679	91.7497	20.5721	-0.0030209	90.0259
0	679	25.8958	28.6379	-0.00258287	77.3904
0	679	65.2934	10.943	0.000757596	-24.7383
0	679	108.078	43.3757	-0.00242845	72.9362
0	680	44.5638	49.6093	-0.00221712	66.8401
0	681	117.164	9.11902	-0.00260783	78.1104
0	681	36.3677	19.0534	-0.00204588	61.9005
0	682	129.477	8.84981	-0.00328403	97.6161
0	682	47.6621	45.9349	-0.00232682	70.0046
0	683	98.6683	27.3969	-0.00427306	126.146
0	683	90.544	40.9698	-0.00259	77.5961
0	684	108.062	37.9931	-0.00265261	79.4023
0	684	7.6392	43.325	-0.00260719	78.0922
0	685	12.4368	22.3497	-0.00236699	71.1632
0	685	44.8691	7.26791	-0.00252412	75.6958
0	685	10.58	36.7952	-0.00234232	70.4515
0	685	73.3738	7.80256	-0.0027432	82.0154
0	685	69.6651	12.0305	-0.00244407	73.3866
0	686	93.0176	9.18794	-0.00278276	83.1565
0	686	122.31	27.8399	-0.00245046	73.5711
0	686	111.652	51.1773	-0.00245838	73.7995
0	687	51.4588	22.5766	-0.0027094	81.0404
0	687	93.2458	52.234	-0.00236501	71.1061
0	688	28.2947	48.731	-0.00272784	81.5724
0	689	82.7941	14.4988	-0.00272975	81.6275
0	689	30.4013	22.1543	-0.00266516	79.7644
0	689	12.7205	43.3019	-0.00232998	70.0957
0	689	106.766	44.2648	-0.00293345	87.5033
0	690	96.2639	20.9695	-0.00250998	75.288
0	690	101.584	26.7516	-0.00242892	72.9497
0	690	39.0906	35.1414	-0.00286348	85.4849
0	691	87.3112	33.1725	-0.00232207	69.8674
0	691	116.439	41.3626	-0.00466107	137.339
0	692	48.9489	44.645	-0.0026799	80.1895
0	692	139.838	32.8824	-0.00262426	78.5845
0	693	61.1019	52.6235	-0.00262537	78.6163
0	695	69.775	18.2119	-0.00238824	71.7762
0	695	134.057	36.4058	-0.0050924	149.781
0	695	27.862	48.4167	-0.00272778	81.5705
0	695	107.5	36.0227	-0.000802532	26.0346
0	697	82.9094	35.9936	-0.00297376	88.6662
0	697	39.4307	35.6805	-0.00217893	65.7383
0	697	81.9911	51.6433	-0.00216303	65.2798
0	698	140.28	4.96461	-0.00266355	79.7178
0	698	107.279	52.1098	-0.00275812	82.4458
0	698	131.008	9.8072	-0.00267448	80.0332
0	698	76.1407	33.3622	-0.00246025	73.8533
0	698	89.817	47.9808	-0.00228529	68.8066
0	698	144.453	52.6633	-0.00298391	88.959
0	699	135.31	45.4775	-0.00289644	86.4357
0	699	35.7107	19.0031	-0.00218887	66.025
0	699	113.665	37.8893	-0.00197196	59.7682
0	701	95.752	49.058	-0.0021397	64.6068
0	701	21.4576	5.53628	-0.00203821	61.6793
0	702	75.4224	38.8067	-0.00272021	81.3523
0	702	70.985	50.4798	-0.00235317	70.7644
0	703	83.5053	5.33167	-0.00245871	73.8089
0	703	16.6415	8.10132	-0.00264116	79.0719
0	703	11.1681	32.5189	-0.00187373	56.9344
0	703	43.4483	40.5575	-0.00277652	82.9766
0	703	127.409	49.7046	-0.00198284	60.082
0	704	34.1276	14.5829	-0.00308833	91.9711
0	704	43.9006	6.91024	-0.00256068	76.7505
0	706	62.0793	46.1404	-0.00261293	78.2576
0	707	15.3872	21.2655	-0.00247803	74.3662
0	707	28.4545	22.8635	-0.00253086	75.8901
0	707	29.527	38.0898	-0.00317098	94.3552
0	707	73.662	45.2805	-0.00228926	68.921
0	707	82.3248	35.2177	-0.00231841	69.7618
0	707	140.445	44.7638	-0.00122003	38.0777
0	708	108.526	52.0214	-0.00210587	63.6308
0	709	125.151	35.1741	-0.00263717	78.9569
0	710	92.3628	39.248	-0.00226065	68.0957
0	710	52.153	36.5022	-0.000866877	27.8907
0	711	85.104	16.5858	-0.00228838	68.8955
0	711	71.441	18.3398	-0.00258501	77.4522
0	711	6.51151	26.9033	-0.00238848	71.783
0	712	138.105	17.3207	-0.000882586	28.3438
0	713	7.55948	50.5124	-0.00267374	80.0117
0	714	30.3616	6.8875	-0.0024402	73.2749
0	714	80.5747	17.7918	-0.00248801	74.6542
0	714	131.697	30.2901	-0.00275993	82.4981
0	714	63.9586	44.9742	-0.00222752	67.1399
0	715	16.1667	29.0171	-0.00324828	96.5851
0	716	114.507	8.99132	-0.00275439	82.3382
0	717	79.7946	27.8	-0.00290304	86.6261
0	717	133.582	43.7261	-0.0024734	74.2328
0	717	100.33	39.8946	-0.0024367	73.1741
0	717	122.393	39.9397	-0.00274848	82.1676
0	718	105.921	52.2045	-0.00215521	65.0542
0	718	63.7641	51.4362	-0.00258305	77.3955
0	719	19.9034	39.8536	-0.00206234	62.3751
0	719	11.3922	48.0717	-0.00277036	82.799
0	720	72.1996	13.3405	-0.00304622	90.7564
0	720	58.7774	26.1356	-0.00223825	67.4495
0	721	117.546	15.3787	-0.00258092	77.3344
0	721	85.1471	46.8228	-0.00272358	81.4495
0	721	100.805	46.0103	-0.00263771	78.9724
0	722	98.2255	24.6331	-0.00535637	157.395
0	723	39.209	42.9698	-0.0023747	71.3856
0	724	18.5486	13.3096	-0.00237141	71.2907
0	724	72.1632	20.3537	-0.00297321	88.6503
0	725	89.0162	26.0531	-0.00225687	67.9866
0	726	41.7645	19.2746	-0.00227579	68.5325
0	727	110.096	43.1514	-0.0031488	93.7155
0	727	58.1373	48.6752	-0.00264845	79.2822
0	728	50.7502	7.59179	-0.00235214	70.7347
0	728	55.4813	13.3608	-0.00486765	143.298
0	728	28.9526	35.1055	-0.00235981	70.9561
0	728	26.3427	52.9372	-0.00221027	66.6425
0	729	104.786	13.6485	-0.00277386	82.8999
0	729	126.419	27.969	-0.00290895	86.7968
0	729	131.63	6.8322	-0.00263692	78.9498
0	729	21.3621	45.8215	-0.00266337	79.7126
0	730	31.7928	52.2382	-0.00255291	76.5262
0	731	36.0427	20.0783	-0.00202766	61.3747
0	731	59.1961	35.2111	-0.0026958	80.6481
0	732	25.7708	7.40368	-0.00248851	74.6685
0	732	54.4386	41.6434	-0.00275241	82.2812
0	734	110.935	17.1726	-0.0025238	75.6864
0	735	44.4072	44.3549	-0.00277802	83.0197
0	735	72.6828	20.231	-0.00280545	83.811
0	735	110.114	43.8493	-0.00257382	77.1295
0	735	77.1075	16.1698	-0.0029502	87.9867
0	736	130.177	50.2536	-0.00269566	80.6441
0	736	55.8439	52.078	-0.00222461	67.056
0	737	13.8379	8.10055	-0.00326571	97.0878
0	737	4.90651	33.0933	-0.0024895	74.6971
0	737	106.594	43.0699	0.00162725	-49.8245
0	738	80.176	32.4549	-0.00244505	73.4149
0	739	7.74141	10.6227	-0.00217952	65.7554
0	739	25.2793	47.8943	-0.00227328	68.4601
0	739	58.2766	20.2384	-0.00212228	64.1042
0	740	113.62	38.4281	-0.00266749	79.8315
0	740	64.0851	40.2786	-0.00239029	71.8353
0	741	90.5645	17.2217	-0.0024697	74.1259
0	741	92.8268	49.4989	-0.00229762	69.1621
0	741	16.5227	26.8003	-0.00235929	70.9412
0	742	121.165	11.5987	-0.00270591	80.9398
0	742	100.291	41.2079	-0.00243789	73.2083
0	742	86.7395	49.9836	-0.00283242	84.5891
0	744	118.539	45.3329	-0.00279086	83.3902
0	744	108.882	42.1934	-0.00295332	88.0765
0	745	131.811	8.2964	-0.00280604	83.8281
0	745	99.1511	6.49572	-0.00228382	68.7639
0	746	10.035	38.366	-0.00324012	96.3497
0	747	121.379	33.4226	-0.00258955	77.583
0	747	40.9668	38.4621	-0.0027471	82.128
0	748	60.0763	50.2765	-0.00328317	97.5913
0	748	83.9281	34.1991	-0.0026044	78.0114
0	748	30.0141	36.8495	-0.00222121	66.958
0	749	76.6451	13.9711	-0.00282532	84.3842
0	750	82.4556	9.93554	-0.00265055	79.3427
0	750	11.9324	24.7384	-0.00194667	59.0387
0	750	107.338	31.8281	-0.00308216	91.7932
0	750	79.1366	41.1323	-0.00253135	75.9045
0	750	139.254	44.5913	-0.00258056	77.3239
0	751	87.3182	44.9971	-0.00270697	80.9704
0	752	99.392	28.3027	-0.00290103	86.5681
0	752	37.8784	47.5559	-0.00277399	82.9035
0	752	35.4194	13.7523	-0.00229487	69.0828
0	753	56.7605	34.5255	-0.00264331	79.1339
0	754	121.826	13.3405	-0.00258855	77.5545
0	754	87.6189	14.7652	-0.002449	73.5288
0	755	45.5147	14.6357	-0.00277897	83.0473
0	756	44.2689	41.3076	-0.00262267	78.5386
0	756	65.3308	43.0606	-0.00230898	69.4897
0	757	33.5304	10.7191	-0.00210609	63.6373
0	757	128.422	17.004	-0.00254532	76.3073
0	758	139.116	7.80787	-0.00309301	92.1061
0	758	44.2312	5.33416	-0.00235284	70.7551
0	759	84.1062	7.59417	-0.00120993	37.7863
0	759	51.47	13.5942	-0.00258255	77.3811
0	760	6.44917	5.34341	-0.00285212	85.1572
0	760	67.3105	34.5625	-0.00250069	75.0199
0	761	7.00261	13.8367	-0.0022203	66.9318
0	761	102.191	26.3752	-0.00199614	60.4657
0	761	98.8828	31.533	-0.00271824	81.2955
0	762	80.6883	23.2819	-0.00246028	73.8543
0	762	88.9022	46.1716	-0.00260973	78.1652
0	763	61.4317	33.1176	-0.00239356	71.9295
0	763	119.042	35.2306	-0.00247805	74.3668
0	764	45.8625	5.35088	-0.0028795	85.9471
0	764	17.368	16.7637	-0.00299119	89.1689
0	764	74.7958	47.9664	-0.00278046	83.0902
[truncated: 14,077 more rows]

## Sheet: gp96_1050 aa_events
movie_indices	frame_indices	x_coords	y_coords	contrasts	masses_kDa
0	5	50.0321	46.5999	-0.00390982	115.668
0	6	144.264	12.2526	-0.0045145	133.11
0	6	96.0182	15.5054	-0.00412582	121.899
0	7	69.1443	40.3969	-0.00402319	118.938
0	7	54.1144	17.2655	-0.00363611	107.772
0	7	96.0077	42.2162	-0.00315217	93.8125
0	8	128.544	40.731	-0.00414624	122.488
0	8	55.4104	40.624	-0.00449077	132.426
0	9	109.424	26.3169	-0.00475801	140.135
0	11	116.605	53.5174	-0.00451755	133.198
0	11	42.5313	15.6232	-0.00204335	61.8273
0	13	140.716	47.54	-0.00465265	137.096
0	14	63.4739	44.6283	-0.00433784	128.015
0	14	44.267	51.7926	-0.00416752	123.102
0	15	20.3908	16.2483	-0.00422852	124.861
0	16	111.356	18.7483	0.00122012	-38.0803
0	16	108.637	25.5356	0.000934206	-29.8329
0	16	126.206	47.6428	-0.00472674	139.233
0	17	76.8893	43.0458	-0.00396911	117.378
0	17	5.31713	44.4286	-0.0046926	138.248
0	18	92.2307	42.9689	-0.00461141	135.906
0	18	144.148	25.0355	-0.00211374	63.8578
0	19	48.6356	34.7106	-0.00429218	126.697
0	20	132.481	14.6259	-0.00128459	39.9402
0	20	99.0889	24.1079	-0.00431045	127.224
0	20	20.6555	43.9028	-0.00478652	140.957
0	20	65.3097	48.936	-0.00420983	124.322
0	21	30.2514	45.9759	-0.00455424	134.257
0	21	19.4975	15.7085	-0.00392219	116.025
0	22	116.33	19.5989	-0.00421315	124.418
0	23	25.8174	15.4739	-0.0044792	132.092
0	24	51.6986	39.2232	-0.00393742	116.464
0	25	6.53822	17.0293	-0.00355586	105.458
0	25	132.148	17.702	0.001166	-36.5192
0	26	16.3436	9.05918	-0.00433499	127.932
0	26	96.1087	28.5523	-0.00272643	81.5316
0	26	10.2245	45.1893	-0.00377779	111.859
0	26	110.861	51.2621	-0.00390192	115.44
0	26	144.186	16.9083	0.00116779	-36.571
0	27	134.556	48.0418	-0.00413406	122.136
0	27	16.4457	42.8995	-0.00399434	118.106
0	28	28.9962	42.6713	-0.00462359	136.257
0	28	9.95276	52.1388	-0.00401059	118.575
0	29	48.517	47.8861	-0.00383001	113.366
0	30	39.2851	28.6259	-0.00398506	117.838
0	31	60.4139	15.4278	-0.00380148	112.543
0	31	120.515	18.7862	-0.00476871	140.444
0	31	112.957	23.0888	-0.00410935	121.424
0	32	122.33	5.04639	-0.00401845	118.802
0	32	90.0993	16.6691	-0.0043544	128.492
0	32	44.1835	22.3174	-0.00456828	134.662
0	32	107.093	36.3816	-0.00469148	138.216
0	33	67.506	10.7952	-0.00454142	133.887
0	34	20.403	37.6461	-0.0041121	121.503
0	34	35.6769	40.7294	-0.00359842	106.685
0	35	99.9295	49.9008	-0.00383957	113.641
0	35	133.751	51.4168	-0.00396812	117.35
0	36	89.376	34.7334	-0.00429832	126.874
0	37	80.2072	7.69498	-0.00347063	102.999
0	38	76.9684	36.0983	-0.004075	120.433
0	38	12.5324	23.3685	-0.00401157	118.603
0	39	59.2824	7.78826	-0.00422843	124.859
0	39	69.8087	41.7757	-0.00404036	119.433
0	39	140.707	9.45556	-0.00420406	124.156
0	40	100.284	44.5636	-0.00418725	123.671
0	41	119.559	40.867	-0.00107757	33.9685
0	42	135.727	7.89938	-0.00406011	120.003
0	43	65.4844	31.6814	-0.00388004	114.809
0	43	69.5571	37.826	-0.00356705	105.78
0	44	18.6993	28.5021	-0.0038956	115.258
0	44	111.304	47.2729	-0.00409855	121.112
0	45	18.0876	18.9543	-0.0043962	129.698
0	46	8.14406	21.0089	-0.00456505	134.569
0	48	66.7381	26.1716	-0.00454637	134.03
0	48	98.1548	30.3051	-0.0040561	119.887
0	48	10.6411	46.7093	-0.00444044	130.974
0	48	32.4149	37.028	0.000883085	-28.3582
0	49	32.9368	13.3009	-0.00433244	127.859
0	51	138.266	16.6747	-0.00421344	124.426
0	52	122.094	17.894	-0.00430122	126.958
0	52	14.8307	26.828	-0.00458188	135.054
0	52	60.4732	26.7681	0.000942425	-30.07
0	53	35.2129	18.2323	-0.00451467	133.116
0	53	120.977	31.3216	-0.00406674	120.194
0	53	31.0562	51.2162	-0.00457458	134.844
0	54	120.347	23.0299	-0.00398537	117.847
0	55	65.0001	34.8404	-0.0042884	126.589
0	55	141.075	23.4042	-0.00455725	134.344
0	55	43.3422	34.4475	-0.00104771	33.107
0	56	87.913	48.6845	-0.00445436	131.376
0	57	54.8876	42.3874	-0.00435631	128.547
0	58	22.3058	20.2255	-0.00388801	115.039
0	58	47.8969	39.5619	-0.00413861	122.268
0	59	90.7645	25.3264	-0.00405388	119.823
0	60	19.0902	45.4087	-0.00280314	83.7445
0	61	142.834	18.8351	-0.00386461	114.364
0	61	98.4185	16.138	-0.00325761	96.8541
0	61	142.183	27.5726	-0.00468865	138.134
0	62	122.09	28.5132	-0.00331718	98.5724
0	63	52.2567	28.394	-0.00432445	127.628
0	63	96.3126	48.7932	-0.00460467	135.712
0	64	137.134	14.7265	-0.000914266	29.2577
0	64	35.1678	49.8022	0.0010457	-33.0489
0	65	118.414	27.901	-0.00349836	103.799
0	66	82.5091	40.4689	-0.000966273	30.7579
0	68	101.255	21.997	-0.00391398	115.788
0	69	96.1689	46.2898	-0.00432838	127.742
0	69	96.4932	19.8689	-0.00434852	128.323
0	70	24.0339	8.49332	-0.00288234	86.0289
0	70	14.3554	30.068	-0.00434336	128.174
0	70	116.093	14.9507	-0.00462115	136.187
0	70	109.764	29.8156	-0.00415924	122.863
0	70	9.98541	52.743	-0.00376081	111.369
0	70	93.9542	5.96573	-0.00440153	129.852
0	71	89.8739	11.4522	-0.00484974	142.781
0	71	62.021	32.7301	-0.00398406	117.809
0	71	127.773	38.2847	-0.00418679	123.658
0	72	9.68498	21.5149	-0.00408987	120.862
0	72	51.1078	38.4269	0.000880239	-28.2761
0	73	141.15	22.5223	-0.00415773	122.819
0	74	27.786	14.9126	-0.00415123	122.632
0	74	65.9732	19.3257	-0.00379793	112.44
0	75	112.503	43.4515	-0.00455959	134.411
0	78	21.9999	53.1243	-0.00462322	136.247
0	78	141.121	47.3503	-0.00445479	131.388
0	79	68.4256	33.3331	-0.00447348	131.927
0	79	100.597	43.8923	-0.00370145	109.657
0	79	68.7977	22.418	-0.000999506	31.7165
0	81	47.2835	10.2943	-0.00414181	122.36
0	81	129.239	37.4169	-0.00386182	114.283
0	82	120.743	4.92721	-0.00472567	139.202
0	83	104.639	26.4985	-0.00425145	125.522
0	83	32.7025	27.441	-0.00396425	117.238
0	83	46.4192	32.4402	0.000952394	-30.3575
0	85	139.04	23.7204	-0.00424328	125.287
0	85	131.908	29.3428	-0.00419816	123.985
0	86	29.391	10.3754	-0.00384107	113.685
0	86	124.823	49.3532	-0.00437106	128.973
0	87	127.913	23.5462	-0.00430836	127.164
0	87	22.3913	48.3107	-0.00441534	130.25
0	87	132.445	15.5203	-0.00459068	135.308
0	91	126.702	34.1256	-0.00406583	120.168
0	91	83.5059	46.8397	-0.00444989	131.247
0	92	70.0308	48.2433	-0.00441497	130.24
0	92	28.037	19.0748	-0.00424285	125.274
0	93	31.6406	28.3723	-0.00410307	121.242
0	94	86.5168	31.915	-0.00483792	142.44
0	94	89.874	8.38387	0.00097022	-30.8717
0	96	111.071	21.8517	-0.00395323	116.92
0	96	100.672	34.993	-0.00438316	129.322
0	97	98.3804	8.16763	-0.00462131	136.192
0	97	133.769	8.30837	-0.00442122	130.42
0	99	81.8054	15.7597	-0.00482404	142.04
0	99	56.4899	7.73653	-0.00425683	125.678
0	99	37.0743	22.1039	-0.0042726	126.133
0	99	15.0495	24.9356	-0.00394065	116.557
0	99	140.033	42.3894	-0.00404074	119.445
0	100	84.8855	38.099	-0.00400271	118.348
0	100	60.1816	41.3368	-0.0044232	130.477
0	101	50.869	47.8685	0.000906826	-29.0431
0	102	11.8417	22.6395	-0.00398004	117.693
0	102	93.5917	30.1549	-0.00420464	124.172
0	102	40.1995	32.2706	-0.00459662	135.479
0	104	43.8578	26.8716	-0.00463623	136.622
0	104	28.5525	24.1432	-0.00391605	115.848
0	105	118.801	15.6171	-0.00375756	111.276
0	106	50.1337	5.05006	-0.0046069	135.776
0	106	95.3084	5.92164	-0.00452012	133.273
0	110	94.2633	32.6337	-0.00447872	132.079
0	110	88.338	52.4822	-0.00394744	116.753
0	111	19.5258	49.4847	-0.00410157	121.199
0	112	44.0105	27.8597	-0.00418199	123.519
0	112	96.1971	7.72796	-0.00448802	132.347
0	113	120.041	37.4774	-0.00453436	133.683
0	113	31.1108	44.3428	-0.00865755	252.622
0	113	5.10153	16.3824	0.00124424	-38.7762
0	114	88.3232	10.5094	-0.0043942	129.64
0	115	73.3317	30.7706	-0.00422842	124.858
0	115	55.3063	44.0938	-0.00422708	124.82
0	115	37.887	18.7097	-0.00439412	129.638
0	116	106.321	34.0467	-0.00522838	153.703
0	117	132.705	28.3819	-0.00505838	148.799
0	117	5.51276	39.4936	-0.0044123	130.162
0	118	82.8707	8.17875	-0.00447221	131.891
0	118	21.6229	21.5172	-0.00452229	133.335
0	119	103.038	40.263	-0.00612036	179.433
0	119	117.844	25.5282	-0.00465329	137.114
0	119	144.504	27.6415	-0.00414296	122.393
0	120	65.739	35.6252	-0.00414528	122.46
0	121	45.2802	51.651	-0.00383492	113.507
0	123	98.4877	23.4196	-0.00405964	119.99
0	124	78.7507	19.2464	-0.00426454	125.9
0	124	136.312	27.8801	-0.00449513	132.552
0	125	19.8486	44.9789	-0.00477399	140.596
0	125	108.43	20.7823	-0.00425606	125.656
0	125	107.258	51.9323	-0.00473528	139.479
0	126	139.583	6.62052	-0.00396655	117.304
0	126	98.0566	9.67231	-0.00464164	136.778
0	126	105.225	44.8903	-0.00379745	112.426
0	127	104.624	9.52861	-0.00489079	143.965
0	127	125.627	24.6874	-0.00429163	126.682
0	127	140.139	45.2985	-0.00440755	130.025
0	128	58.5639	22.7529	-0.00454648	134.033
0	129	127.873	36.2596	-0.00440589	129.978
0	129	23.8355	30.7658	-0.00440665	129.999
0	131	13.246	17.378	-0.00427281	126.139
0	131	109.18	20.1519	-0.00428517	126.495
0	132	71.2676	5.73084	-0.0043461	128.253
0	132	68.7299	44.9969	-0.00430255	126.997
0	133	53.7844	32.5633	-0.00390605	115.559
0	133	98.6629	18.3557	-0.00470174	138.512
0	133	48.6511	30.4894	-0.00424758	125.411
0	133	112.181	51.9141	-0.00358015	106.158
0	134	91.4522	32.1161	-0.00441088	130.122
0	135	46.0705	24.0638	-0.0041231	121.82
0	136	70.7138	12.0117	-0.00409398	120.98
0	136	63.5675	38.0163	-0.00418584	123.63
0	137	115.303	14.0957	-0.00426842	126.012
0	137	94.5914	41.9919	-0.00471014	138.754
0	137	102.906	50.4109	-0.00408399	120.692
0	137	56.3964	16.8852	-0.00421751	124.544
0	138	99.0482	24.7187	-0.00427623	126.237
0	139	85.8177	53.2084	-0.00438042	129.243
0	139	122.436	21.8766	-0.00453325	133.651
0	139	35.6505	36.9462	-0.00379421	112.333
0	140	20.9846	36.3437	-0.00426273	125.848
0	142	19.6974	42.9475	-0.00698138	204.271
0	142	125.345	4.83151	-0.00414968	122.587
0	142	110.263	53.028	-0.00423931	125.172
0	144	130.19	21.2147	-0.00318368	94.7216
0	147	127.656	35.233	-0.00467275	137.675
0	147	26.1342	52.4839	-0.00458511	135.148
0	148	81.0899	25.1697	-0.00393818	116.486
0	148	131.843	30.3884	-0.00467106	137.627
0	148	45.1823	45.7193	-0.00451493	133.123
0	149	30.478	18.8848	-0.00430706	127.127
0	149	68.0996	19.9359	-0.00472676	139.234
0	149	107.922	28.2706	-0.00413475	122.156
0	149	94.8637	20.699	-0.00423915	125.168
0	150	14.1955	48.4735	-0.00403022	119.141
0	150	13.2854	36.7222	-0.00366295	108.547
0	152	100.843	9.09673	-0.00432594	127.671
0	152	81.3209	15.7584	-0.00374622	110.949
0	154	9.86212	12.187	-0.0059304	173.954
0	155	18.6969	26.9734	-0.00480245	141.417
0	155	36.9461	37.323	-0.0026854	80.348
0	155	92.2482	47.8481	-0.00304829	90.816
0	156	29.107	32.4606	-0.00405046	119.725
0	157	91.7848	32.4992	-0.00450273	132.771
0	157	132.147	34.1416	-0.00419596	123.922
0	158	80.0805	11.1937	-0.00437292	129.027
0	158	12.3757	32.3474	-0.00374964	111.047
0	158	31.9143	52.7544	-0.00475681	140.1
0	159	59.8519	48.1758	-0.00417677	123.368
0	160	10.0903	49.032	-0.00427401	126.173
0	162	92.2495	7.48749	-0.00489231	144.009
0	163	13.6978	13.9812	-0.00401116	118.591
0	164	114.522	9.56365	-0.00431169	127.26
0	164	125.441	30.1313	-0.00446031	131.547
0	164	119.247	39.154	-0.00479699	141.259
0	164	64.554	36.7244	0.000944812	-30.1388
0	165	30.6418	39.7239	-0.00445529	131.402
0	165	28.1987	45.2447	-0.004576	134.885
0	167	124.705	23.3833	-0.0044755	131.985
0	167	132.497	39.0648	-0.00399736	118.193
0	168	43.1913	6.08625	-0.003934	116.365
0	168	36.8426	37.9601	-0.00454956	134.122
0	169	6.20568	47.348	-0.00385852	114.188
0	170	42.7721	15.0055	-0.00436227	128.719
0	170	128.999	46.7944	-0.0045094	132.963
0	171	77.503	16.0166	-0.00379586	112.381
0	172	118.31	21.0882	-0.004075	120.433
0	172	23.3741	25.307	-0.00445747	131.466
0	174	56.6135	33.2962	-0.00394494	116.681
0	175	129.36	11.4893	-0.00462577	136.32
0	176	59.3802	11.146	-0.00433287	127.871
0	176	38.1689	28.8949	-0.0042579	125.709
0	176	46.0739	37.4974	-0.00477707	140.685
0	176	130.982	46.4574	-0.00456074	134.444
0	178	53.1461	6.10058	-0.00435037	128.376
0	178	24.2546	35.5027	-0.0038838	114.917
0	179	64.5006	15.57	-0.00400409	118.387
0	180	126.253	32.6389	-0.00451342	133.079
0	181	142.191	23.9821	-0.00393023	116.256
0	182	113.907	17.1658	-0.00474473	139.752
0	183	138.072	41.085	-0.00872819	254.659
0	184	44.5439	20.6285	-0.00311967	92.8751
0	185	44.1693	42.5459	-0.00408606	120.752
0	185	93.0703	53.0768	-0.00485718	142.995
0	186	100.335	38.2094	-0.00443928	130.941
0	186	57.0937	49.9575	-0.00446368	131.644
0	187	70.0497	10.6901	-0.00419764	123.97
0	187	99.0293	21.2483	-0.00392844	116.205
0	187	21.1718	52.7919	-0.00440043	129.82
0	187	109.672	52.7143	-0.0039884	117.935
0	187	9.41815	16.2466	-0.00392043	115.974
0	188	86.1768	41.5144	-0.00410464	121.288
0	188	81.566	9.81504	-0.00393829	116.489
0	189	132.941	25.8353	-0.00410512	121.302
0	189	123.486	30.8328	-0.00486854	143.323
0	190	138.187	38.2979	-0.00396892	117.373
0	190	70.8358	15.8849	-0.00451444	133.109
0	190	4.75945	38.9469	-0.0045381	133.791
0	190	93.3338	44.0848	-0.00371976	110.185
0	191	79.7639	31.0434	-0.00428775	126.57
0	191	46.0784	11.6146	-0.00429842	126.878
0	192	133.86	44.3371	-0.00427828	126.297
0	194	96.7102	24.8358	-0.00436926	128.921
0	194	103.049	16.126	-0.00429328	126.729
0	196	27.3464	22.1422	-0.0035197	104.414
0	196	30.942	35.6545	-0.002921	87.1442
0	197	77.1063	21.0272	-0.00471282	138.831
0	197	35.916	28.4909	-0.00484359	142.604
0	197	92.6557	33.5489	-0.00413401	122.135
0	198	136.501	14.9182	-0.00449445	132.532
0	199	106.347	19.8171	-0.00407853	120.535
0	199	55.6805	41.5932	-0.00455157	134.18
0	199	93.5479	16.3628	-0.00427891	126.315
0	199	34.6495	35.6299	-0.00366515	108.61
0	199	104.719	44.2077	0.00107558	-33.9108
0	200	37.4657	14.8163	-0.00383323	113.458
0	200	126.775	22.6348	0.00084441	-27.2426
0	200	119.788	45.1241	-0.00420665	124.23
0	201	139.242	53.3432	-0.00420614	124.215
0	202	32.4485	23.3671	-0.00416939	123.156
0	202	96.8439	21.4369	-0.00458443	135.128
0	204	64.3768	31.9595	-0.00439383	129.63
0	205	50.0155	23.8156	0.00116881	-36.6002
0	205	7.1209	51.0067	-0.00376361	111.45
0	205	5.11742	13.967	0.000792766	-25.7529
0	207	78.6856	45.4427	-0.00447678	132.022
0	208	115.354	37.5223	-0.00426832	126.009
0	208	19.4905	21.0343	-0.00445464	131.384
0	209	6.8988	10.2024	0.000824123	-26.6574
0	210	41.8565	25.3918	-0.00371065	109.923
0	211	26.4015	12.8913	-0.0043215	127.543
0	211	94.5546	44.7161	-0.00866607	252.867
0	211	121.521	52.2337	-0.00450601	132.866
0	211	64.976	47.4985	-0.000938062	29.9441
0	212	101.61	6.38477	-0.00455977	134.417
0	213	41.6022	28.465	-0.00382871	113.328
0	214	129.609	37.6373	-0.00462054	136.169
0	214	43.848	48.2037	-0.00449672	132.598
0	216	62.1702	16.2467	-0.00430474	127.06
0	216	16.4298	36.8553	-0.00307317	91.5338
0	217	110.224	19.596	-0.00463849	136.687
0	218	142.384	8.81892	-0.00442052	130.4
0	218	95.5795	10.0206	-0.00403247	119.206
0	218	97.3382	31.627	-0.00437831	129.182
0	218	73.7164	49.0876	-0.00503517	148.13
0	219	19.9038	38.6075	-0.00371922	110.17
0	220	132.157	29.2007	-0.0042544	125.608
0	220	112.547	7.46206	-0.00418404	123.578
0	220	70.9712	44.0129	-0.00452055	133.285
0	221	102.875	43.7099	-0.00414875	122.56
0	222	93.9844	36.6013	-0.00434429	128.201
0	222	70.966	23.1928	-0.00408517	120.726
0	223	45.5644	22.9692	-0.0036692	108.727
0	224	77.7012	22.1444	-0.00457125	134.748
0	225	28.3941	11.1185	-0.00432947	127.773
0	225	22.8158	39.7647	-0.00245622	73.7371
0	225	118.658	7.70206	-0.00380965	112.778
0	226	34.9904	14.4962	-0.00467693	137.796
0	226	57.7342	20.6467	-0.00473879	139.581
0	226	66.7464	25.3197	-0.00430805	127.155
0	226	8.52465	34.3057	-0.00462134	136.192
0	226	55.113	37.1667	0.00110181	-34.6677
0	228	135.779	19.8359	-0.00426628	125.95
0	228	36.0561	6.76405	-0.00438401	129.347
0	229	130.91	32.905	-0.00265203	79.3854
0	230	25.7157	22.9203	-0.00420881	124.292
0	230	125.418	28.1776	-0.00459241	135.358
0	230	19.792	46.0637	-0.00466423	137.43
0	230	142.595	27.5306	-0.00430878	127.176
0	231	24.7351	52.5225	-0.00447707	132.031
0	231	48.7422	23.5955	-0.00454865	134.096
0	231	138.936	51.9112	-0.0041663	123.066
0	232	110.883	5.5775	-0.004321	127.529
0	232	66.2601	41.1803	-0.00457722	134.92
0	232	142.39	47.2793	-0.00447592	131.998
0	232	134.716	49.1665	-0.00418848	123.706
0	233	71.4645	22.1663	-0.00501375	147.512
0	233	44.4479	33.3105	-0.00396041	117.127
0	233	58.3588	35.2966	-0.00325864	96.8839
0	234	121.685	24.9923	-0.0041012	121.188
0	235	134.59	23.3837	-0.00477837	140.722
0	235	85.9291	19.3977	-0.00426363	125.874
0	236	69.9132	46.9507	-0.00442591	130.555
0	237	14.3103	25.376	-0.00440786	130.035
0	239	7.34907	43.694	-0.00418149	123.505
0	239	48.371	15.8506	-0.00434122	128.112
0	241	20.3472	16.8095	-0.00378189	111.978
0	241	76.8248	6.48866	-0.00407833	120.529
0	241	43.5957	13.8315	-0.00378618	112.101
0	244	85.0399	29.5828	-0.00451236	133.049
0	244	33.3277	34.393	-0.00417426	123.296
0	245	73.2674	35.721	-0.00404206	119.483
0	247	117.04	31.518	-0.00404985	119.707
0	247	102.834	47.6793	-0.004631	136.471
0	248	136.966	45.6241	-0.00388106	114.838
0	249	51.0072	31.4762	-0.00465326	137.113
0	249	140.746	12.9068	-0.00450647	132.879
0	251	72.3785	15.0579	-0.00418847	123.706
0	251	140.717	44.7305	-0.00420942	124.31
0	252	33.8795	42.2646	-0.00415697	122.797
0	252	39.7269	49.8124	-0.00437782	129.168
0	252	5.92782	20.2646	-0.00358821	106.391
0	253	124.634	46.4992	-0.00432425	127.623
0	253	104.47	38.6819	-0.0044727	131.905
0	255	70.3868	11.0762	-0.0036309	107.622
0	256	56.4393	6.70223	-0.00417773	123.396
0	257	44.348	48.5377	-0.00402493	118.988
0	257	89.3771	50.3762	-0.00450501	132.837
0	262	7.48268	44.7951	-0.00421613	124.504
0	263	29.2176	38.7655	-0.00404993	119.709
0	264	139.938	49.3033	-0.00445725	131.459
0	265	30.3936	18.518	-0.00453177	133.609
0	265	110.906	15.0662	-0.00431153	127.256
0	266	94.06	28.6707	-0.000916894	29.3335
0	266	136.162	34.9007	-0.00451738	133.194
0	267	120.868	7.60959	-0.00102492	32.4497
0	268	96.1707	15.8119	-0.00463895	136.7
0	268	56.3606	8.34591	-0.00397891	117.661
0	268	77.6442	10.5124	-0.00369433	109.452
0	269	86.4813	44.627	-0.00419586	123.919
0	269	8.13557	37.9688	-0.00501093	147.431
0	273	124.605	18.7947	-0.00409708	121.07
0	274	74.7157	19.1787	-0.00385309	114.032
0	274	102.134	28.2767	-0.00427319	126.15
0	274	9.79263	43.7355	-0.00399704	118.184
0	275	35.6491	11.201	-0.00397555	117.564
0	276	48.2209	50.7795	-0.00438661	129.421
0	277	24.8927	27.3826	-0.00448843	132.359
0	278	111.5	49.0743	-0.00412276	121.811
0	279	68.5774	40.7322	-0.00470055	138.477
0	281	66.8101	24.1335	-0.00441841	130.339
0	281	75.387	40.1866	-0.00467135	137.635
0	281	45.3081	52.901	-0.00382209	113.137
0	282	9.903	5.26749	-0.00389853	115.342
0	282	137.737	11.2758	-0.00408238	120.646
0	282	124.271	38.5278	-0.00409629	121.047
0	283	137.643	32.1991	-0.00399685	118.178
0	284	34.3407	18.4853	-0.00432457	127.632
0	284	87.5219	49.4022	-0.000884394	28.396
0	285	81.9047	36.1702	-0.00402631	119.028
0	285	65.9876	49.1146	-0.0047605	140.207
0	286	38.2721	35.1134	-0.00444247	131.033
0	289	107.887	23.6323	-0.0043099	127.209
0	289	6.76581	27.4241	-0.00357203	105.924
0	290	139.029	18.08	-0.00418961	123.739
0	290	62.3088	21.6783	-0.00445596	131.422
0	290	44.9272	44.6412	-0.000792024	25.7315
0	291	77.7842	29.0901	-0.00383388	113.477
0	291	33.5274	38.4215	-0.00374979	111.052
0	293	20.8526	13.9618	-0.00429366	126.74
0	294	130.228	13.6889	-0.00450072	132.713
0	295	17.6027	29.5665	-0.00408043	120.589
0	295	31.5493	33.9025	-0.00391962	115.951
0	295	125.015	23.5071	-0.00457361	134.816
0	296	78.2566	9.93349	-0.00389649	115.283
0	296	104.107	31.7709	-0.00415402	122.712
0	296	86.0912	20.0751	-0.0043325	127.86
0	296	72.4277	26.3801	-0.0044045	129.937
0	296	81.7467	31.9667	-0.00417228	123.239
0	299	10.7596	15.4911	-0.00400684	118.467
0	299	124.444	29.8324	-0.00102722	32.5159
0	300	43.1413	19.0332	-0.00441242	130.166
0	301	56.166	11.4668	-0.00438488	129.372
0	302	13.1077	50.3302	-0.00851633	248.548
0	303	69.8366	14.8711	-0.00393264	116.326
0	304	85.1309	40.872	-0.00422766	124.836
0	305	25.6996	24.9039	-0.00424723	125.401
0	305	34.853	27.5306	-0.00479698	141.259
0	306	12.7103	21.1435	-0.0042952	126.785
0	307	71.824	40.385	-0.00418919	123.727
0	308	90.3112	14.2803	-0.00444784	131.188
0	308	17.4132	28.124	-0.00431715	127.418
0	308	132.184	36.6217	-0.0041738	123.283
0	308	52.5991	48.1061	-0.00450927	132.96
0	309	63.602	25.9066	-0.00439066	129.538
0	311	71.3589	45.5575	-0.00422431	124.74
0	311	90.2444	31.1914	-0.00425674	125.675
0	311	40.4247	43.6272	-0.00414665	122.5
0	312	23.1351	43.2767	-0.0043431	128.166
0	313	23.7026	36.0896	-0.00451644	133.167
0	313	29.9948	37.3357	-0.00459169	135.337
0	315	11.2159	14.2145	-0.00188084	57.1397
0	315	47.163	24.738	-0.00330203	98.1354
0	315	6.18397	33.3791	-0.00475231	139.97
0	316	86.4541	37.1627	-0.00446373	131.646
0	317	43.4429	22.0165	-0.0041589	122.853
0	317	130.629	29.5483	-0.00418046	123.475
0	318	14.0707	46.6977	-0.00377565	111.798
0	318	69.2943	47.9596	0.00104486	-33.0248
0	319	25.8812	12.6087	-0.0038918	115.148
0	319	54.9251	42.7757	-0.00459373	135.396
0	320	83.8144	32.6397	-0.00678156	198.507
0	321	19.0121	25.0187	-0.00392572	116.126
0	321	52.4897	36.8071	-0.00416809	123.118
0	321	20.3373	39.1521	-0.00414139	122.348
0	322	102.479	8.02197	-0.00427845	126.301
0	322	65.5583	33.8844	-0.00390469	115.52
0	322	111.105	40.3997	-0.000955546	30.4485
0	322	8.1679	21.9919	-0.00401849	118.803
0	323	107.74	14.084	-0.00453651	133.746
0	324	37.6046	15.7583	-0.00390082	115.408
0	325	143.067	20.5116	-0.00405498	119.855
0	325	32.7838	24.1384	-0.00417334	123.269
0	326	38.5268	24.7052	-0.00427041	126.069
0	327	11.9322	41.6287	-0.00415901	122.856
0	327	106.799	43.2947	-0.00189982	57.6871
0	329	108.716	25.2619	-0.00449349	132.504
0	329	67.4491	45.3366	-0.00424753	125.41
0	329	130.973	17.3224	-0.00415053	122.611
0	330	48.6704	37.4265	0.000925242	-29.5743
0	331	113.894	50.3686	-0.00428277	126.426
0	331	138.188	13.8864	-0.00453323	133.651
0	331	34.857	34.983	-0.00445657	131.44
0	332	112.48	5.72673	-0.00426438	125.896
0	332	88.8235	26.4971	-0.00428011	126.349
0	332	120.805	46.6326	-0.00432031	127.509
0	332	39.3196	4.41057	-0.00439694	129.719
0	333	141.901	5.59383	-0.00374297	110.855
0	333	91.5329	36.1447	-0.00406495	120.143
0	333	21.2443	21.6037	-0.00431117	127.245
0	333	108.532	46.0051	-0.00472673	139.233
0	333	13.1206	13.7492	-0.00380466	112.634
0	334	101.2	51.668	-0.0042084	124.281
0	335	57.5799	39.2689	-0.00423687	125.102
0	336	114.547	19.5587	-0.00421644	124.513
0	336	49.9428	27.4558	-0.00414611	122.484
0	337	142.949	37.4312	-0.00426679	125.965
0	340	43.2092	27.717	-0.00455251	134.207
0	340	98.4443	34.7383	-0.00427875	126.31
0	342	50.2541	14.3603	-0.00477765	140.701
0	344	44.7183	18.5586	-0.00423815	125.139
0	344	80.5001	50.2651	-0.00416572	123.05
0	344	116.375	52.5826	-0.0039958	118.148
0	344	142.36	7.29081	-0.00337701	100.298
0	344	5.27679	21.291	-0.00618628	181.335
0	344	73.0464	33.2469	-0.00109017	34.3319
0	344	139.407	32.8452	-0.00104361	32.9886
0	345	74.3318	9.47876	-0.00640924	187.767
0	345	99.4495	23.5085	-0.0045939	135.401
0	345	8.14118	28.8974	-0.00410169	121.202
0	346	33.789	50.4549	-0.00443387	130.785
0	348	139.062	6.74002	-0.00516061	151.748
0	348	109.864	31.4213	-0.00460124	135.613
0	349	144.029	26.0703	-0.0037296	110.469
0	349	53.1046	13.9881	-0.00393014	116.254
0	350	121.75	31.7721	-0.00465212	137.08
0	350	64.835	45.472	-0.00471883	139.005
0	351	57.351	42.868	-0.00420393	124.152
0	352	23.4817	38.736	-0.00379212	112.273
0	354	45.4207	6.15738	-0.00451484	133.12
0	354	82.8779	4.78693	-0.00398724	117.901
0	354	45.6227	12.7562	-0.00459595	135.46
0	356	115.261	45.6071	-0.00352146	104.465
0	357	6.59734	19.6539	-0.00462752	136.371
0	358	59.1846	14.0146	-0.00391552	115.832
0	359	97.0694	36.9878	-0.00407399	120.404
0	359	72.6874	18.1489	-0.00445128	131.287
0	359	133.211	49.2713	-0.00482596	142.095
0	360	33.5972	28.6552	-0.00409614	121.042
0	360	95.5769	23.7513	-0.00414202	122.366
0	360	128.863	44.0429	-0.00449939	132.675
0	361	141.753	15.4587	-0.00430093	126.95
0	361	74.4661	51.8876	-0.00439322	129.612
0	361	138.769	52.4301	-0.00356822	105.814
0	362	42.8205	10.8069	-0.00416151	122.928
0	362	88.0228	39.5017	-0.00421491	124.469
0	363	84.3644	6.77087	-0.00435977	128.647
0	363	123.377	16.6038	-0.00428146	126.388
0	363	30.7641	50.5899	-0.00428756	126.564
0	364	92.5891	17.9613	-0.0043532	128.458
0	364	52.3355	38.3017	-0.00443132	130.711
0	365	107.685	8.50524	-0.00422819	124.852
0	365	18.003	10.8863	-0.00431341	127.31
0	366	4.84253	24.4031	-0.00468562	138.047
0	368	76.2025	29.1426	-0.0039646	117.248
0	369	49.1219	19.912	-0.0037888	112.177
0	369	81.3321	21.5872	-0.00411954	121.718
0	370	72.316	5.80777	-0.00408476	120.714
0	370	144.125	17.7256	-0.00423163	124.951
0	370	93.9764	48.7072	-0.00412528	121.883
0	371	52.2719	6.38888	-0.00396854	117.362
0	371	124.822	14.0853	-0.00427839	126.3
0	371	71.2688	31.0337	-0.00424812	125.426
0	372	138.75	41.6889	-0.00399802	118.212
0	373	4.97423	49.857	-0.00363323	107.689
0	376	114.301	36.3181	-0.00428413	126.465
0	376	14.5679	14.3846	-0.000957729	30.5114
0	377	86.3539	49.5029	-0.00413795	122.249
0	378	43.1752	25.5851	-0.00440293	129.892
0	378	37.1905	30.4393	-0.00380589	112.67
0	379	39.4002	8.18988	-0.00430817	127.159
0	379	63.6213	51.9987	-0.00377833	111.875
0	381	85.78	37.1766	-0.0045309	133.584
0	382	68.5172	23.5219	-0.0040389	119.391
0	383	128.166	37.6741	-0.00463834	136.683
0	384	132.186	20.4004	-0.000895236	28.7087
0	384	44.0114	4.91267	-0.00392032	115.971
0	385	52.9732	36.0671	-0.00451247	133.052
0	385	24.1753	24.4175	-0.00399239	118.05
0	385	110.44	42.003	-0.00425435	125.606
0	385	103.238	51.945	-0.00428164	126.393
0	386	42.2563	22.9872	-0.00456567	134.587
0	386	132.32	34.0927	-0.00438215	129.293
0	388	138.639	7.62276	-0.00417495	123.316
0	388	9.85425	50.8255	-0.00407763	120.509
0	388	86.2316	26.9881	-0.00410705	121.357
0	389	22.5914	16.5313	-0.0042735	126.159
0	389	125.85	17.6601	-0.00430191	126.978
0	392	97.6485	10.8863	-0.00415109	122.628
0	393	33.3494	52.7352	-0.00448745	132.33
0	393	10.8489	36.8525	-0.00397669	117.597
0	394	88.5407	35.5067	-0.00396697	117.316
0	395	26.296	26.6366	-0.00439231	129.586
0	396	42.6007	22.7933	-0.00458509	135.147
0	397	74.4441	16.0838	-0.00438271	129.309
0	398	62.6214	9.929	-0.00423164	124.951
0	399	36.3013	17.3346	-0.00488467	143.788
0	399	62.0032	53.4475	-0.0043906	129.536
0	401	9.76896	5.14418	-0.00404668	119.616
0	402	69.4603	50.7775	-0.00401943	118.83
0	404	73.9311	48.5495	-0.00410678	121.349
0	405	84.9936	5.70011	-0.00431846	127.456
0	406	86.9239	28.2088	-0.00486606	143.252
0	407	117.791	16.1338	0.00104745	-33.0995
0	407	20.7115	19.3103	-0.000870299	27.9894
0	410	7.89328	12.1668	-0.0055355	162.562
0	410	113.287	35.1133	-0.00452564	133.432
0	411	78.1415	13.9702	-0.00465497	137.163
0	412	71.1317	29.8991	-0.0045951	135.435
0	412	12.5877	35.4722	-0.00431684	127.409
0	412	61.8708	52.8915	-0.00470135	138.5
0	416	21.6034	27.7386	-0.00436696	128.854
0	416	26.4534	48.989	-0.00398574	117.858
0	416	57.6144	11.1479	-0.00468888	138.141
0	416	77.226	29.3488	-0.00466852	137.554
0	416	104.41	35.9438	-0.00392941	116.233
0	418	111.662	38.9792	-0.00433937	128.059
0	419	89.9826	4.59387	-0.00359346	106.542
0	421	36.2928	37.4351	-0.00357678	106.061
0	421	12.6772	45.0945	-0.00429708	126.839
0	422	102.028	39.6362	-0.00608472	178.405
0	422	53.1245	8.44804	-0.00421869	124.578
0	423	17.4565	12.8365	-0.00424143	125.233
0	423	14.0864	21.6809	0.00109381	-34.4367
0	423	114.891	44.0364	-0.0047638	140.302
0	424	63.9784	26.4746	-0.00438288	129.314
0	424	54.4714	39.9193	-0.00428531	126.499
0	425	78.2486	29.424	-0.00400758	118.488
0	426	38.2014	21.4032	-0.00382133	113.115
0	428	123.77	18.204	-0.00379706	112.415
0	428	122.287	27.0959	-0.0044926	132.479
0	429	124.124	13.4574	-0.00361576	107.185
0	430	73.8574	18.6519	-0.00452909	133.531
0	432	22.2632	7.85794	-0.00142055	43.8621
0	432	117.623	25.2018	-0.00432367	127.606
0	432	83.1315	47.7573	-0.00407514	120.437
0	433	126.766	18.4913	0.00114509	-35.9161
0	434	90.0339	18.3892	-0.00396159	117.161
0	434	96.7307	28.3157	-0.00401491	118.699
0	435	92.5296	48.9147	-0.00452959	133.546
0	436	37.9677	41.1965	-0.00408682	120.774
0	437	94.838	15.9578	-0.00409826	121.104
0	437	139.729	37.3108	-0.00435078	128.388
0	438	126.035	22.473	-0.00449204	132.463
0	440	109.625	8.9877	-0.00421721	124.535
0	440	127.352	31.263	-0.00740715	216.553
0	441	112.07	35.9585	-0.00416976	123.166
0	442	34.3199	45.6693	-0.00453726	133.767
0	442	33.386	39.4514	-0.00402003	118.847
0	443	24.3827	39.3071	-0.00381057	112.805
0	443	141.715	43.3261	-0.00371797	110.134
0	446	119.848	19.0077	-0.00382325	113.171
0	447	102.978	18.8559	-0.00428638	126.53
0	448	9.0746	7.22087	-0.00434889	128.333
0	448	62.7411	14.4894	-0.0044691	131.801
0	448	79.6679	17.2355	-0.00364496	108.028
0	448	111.17	23.8081	-0.00465348	137.12
0	449	59.4485	21.7782	-0.00406237	120.068
0	451	126.406	41.1369	-0.00363714	107.802
0	451	133.391	33.3833	-0.001126	35.3654
0	452	76.3624	16.7298	-0.00384328	113.748
0	452	51.7227	20.0024	-0.00452035	133.279
0	452	99.6564	20.0403	-0.00409796	121.095
0	453	132.983	23.9976	-0.00469944	138.445
0	453	130.072	7.15108	-0.000971088	30.8968
0	454	6.07528	23.9551	-0.00425669	125.674
0	458	135.408	16.1324	-0.00456403	134.539
0	458	33.8123	17.6862	-0.00422415	124.735
0	458	82.2627	28.7425	-0.00487894	143.623
0	459	91.4534	7.78801	-0.00205972	62.2995
0	459	141.367	52.6382	-0.00425358	125.584
0	460	91.5827	51.0116	-0.00425822	125.718
0	461	132.614	8.37497	-0.00408138	120.617
0	461	118.331	20.4107	-0.00412728	121.941
0	461	12.9908	22.0882	-0.00378347	112.023
0	465	33.0928	20.7364	-0.00457996	134.999
0	466	73.4635	47.6204	-0.00423764	125.124
0	466	135.796	6.94016	-0.00494877	145.638
0	467	102.232	41.1628	-0.00175543	53.5219
0	469	88.7893	46.6719	-0.00423871	125.155
0	470	52.3825	38.6843	-0.00342592	101.709
0	471	19.6609	20.3688	-0.00343607	102.002
0	471	110.944	28.2952	-0.000900428	28.8585
0	472	140.084	24.9789	-0.00465278	137.099
0	472	59.2921	34.9044	-0.00443287	130.756
0	473	135.046	35.3881	-0.00481543	141.791
0	473	49.959	41.958	-0.0037041	109.734
0	473	129.129	8.78753	-0.0039965	118.168
0	474	35.0126	19.4238	-0.00423191	124.959
0	474	96.8253	35.899	-0.0043977	129.741
0	476	6.51129	44.6917	-0.00407734	120.5
0	477	29.3742	8.62509	-0.00391587	115.843
0	477	115.421	11.4123	-0.00444428	131.085
0	477	115.685	40.2562	-0.00459843	135.532
0	477	108.077	43.9054	-0.00450415	132.812
0	478	26.3981	18.0693	-0.00441883	130.351
0	478	58.6448	10.415	-0.00422935	124.885
0	480	99.6502	44.5429	-0.00429852	126.88
0	481	42.1067	22.4505	-0.00429942	126.906
0	482	86.0014	32.189	-0.00414891	122.565
0	482	7.62863	42.9236	-0.00447418	131.948
0	484	96.2657	51.1117	-0.00439211	129.58
0	484	56.1536	39.233	-0.00457539	134.867
0	485	52.0702	21.7074	-0.00478757	140.988
0	485	74.4279	44.0632	-0.00469321	138.266
0	486	109.372	45.3012	-0.00460537	135.732
0	488	37.2846	52.2023	-0.00429421	126.756
0	488	121.379	8.90993	-0.00421565	124.49
0	489	4.77056	7.52398	-0.00393447	116.379
0	489	52.7464	14.8036	-0.0044381	130.907
0	490	13.1111	33.7249	-0.00440326	129.902
0	490	75.1053	20.4023	-0.00381752	113.005
0	490	18.415	42.4174	-0.00426263	125.845
0	490	30.9336	48.6859	-0.00451232	133.048
0	490	42.8745	49.7468	-0.00385617	114.12
0	491	93.5599	6.12035	-0.00437329	129.037
0	493	141.205	26.6653	-0.00474121	139.65
0	493	18.6055	34.0101	-0.00303086	90.3132
0	494	25.6124	51.0663	-0.00417549	123.332
0	495	40.8109	9.7612	-0.00463235	136.51
0	495	118.219	10.1572	-0.00418387	123.573
0	496	99.0887	12.8128	-0.00453127	133.594
0	496	66.7332	27.478	-0.00500352	147.217
0	497	95.4062	22.5972	-0.00446707	131.742
0	497	14.4904	35.3159	-0.00383188	113.42
0	499	70.88	38.0517	-0.00412755	121.949
0	501	65.5543	33.4259	-0.0037547	111.193
0	501	16.2802	44.84	-0.00460574	135.742
0	502	65.1174	7.65752	-0.00442524	130.536
0	502	10.0779	16.4624	-0.0042388	125.158
0	502	46.3004	18.7847	-0.00423847	125.148
0	502	16.6306	21.7152	-0.00413682	122.216
0	502	51.3917	31.4254	-0.00422754	124.833
0	502	64.2796	39.7712	-0.00443637	130.857
0	502	120.9	43.8988	-0.0042731	126.147
0	502	95.5394	48.5254	-0.00424178	125.244
0	503	54.4671	13.3104	-0.00552016	162.12
0	504	137.298	33.2888	-0.00402401	118.962
0	505	105.011	17.8041	-0.00429745	126.85
0	505	132.007	48.5564	-0.00431185	127.265
0	506	97.7278	25.7014	-0.00499463	146.96
0	506	40.8474	52.3792	-0.00405038	119.722
0	507	132.492	7.49892	-0.00400815	118.504
0	508	79.8218	11.1403	-0.00424887	125.448
0	508	23.6452	32.2348	-0.00383756	113.583
0	508	84.0424	36.8703	-0.00387897	114.778
0	508	71.6153	45.4652	-0.00254145	76.1957
0	509	61.2625	6.90464	-0.00451815	133.216
0	509	51.5317	37.2296	-0.00416706	123.088
0	510	110.324	5.98727	-0.00434626	128.258
0	511	17.2614	35.2788	-0.00451091	133.007
0	512	143.083	14.3541	-0.00910902	265.645
0	512	71.8337	4.671	-0.00443821	130.91
0	512	38.0948	53.1869	-0.00368848	109.283
0	513	14.1214	51.7531	-0.00355685	105.486
0	514	75.9341	46.8853	-0.00282629	84.4123
0	516	101.875	27.6401	-0.00078829	25.6238
0	516	137.141	31.4918	-0.00466864	137.557
0	516	23.0273	36.5218	0.0009697	-30.8567
0	516	105	16.9009	-0.000939997	29.9999
0	517	89.8484	34.1671	-0.000811714	26.2994
0	518	81.6042	21.6194	-0.00382318	113.169
0	518	124.936	10.5481	-0.00354126	105.036
0	519	58.6108	22.7165	-0.00414403	122.424
0	520	141.292	48.318	-0.000847074	27.3195
0	522	36.0343	46.2376	-0.00373541	110.637
0	522	84.665	26.2796	-0.00461678	136.061
0	523	24.6789	45.6484	-0.00400528	118.421
0	523	34.9334	9.58473	-0.00416187	122.939
0	524	88.9633	22.1468	-0.00445819	131.486
0	524	97.2764	14.5246	-0.00476731	140.403
0	524	59.1498	45.419	0.00113398	-35.5957
0	525	117.366	14.0367	-0.00440919	130.073
0	525	126.383	33.0666	-0.0043597	128.645
0	525	44.2625	47.9513	-0.00529194	155.537
0	525	112.988	28.9135	0.00108193	-34.0941
0	528	73.7079	47.5036	-0.00422502	124.76
0	529	26.4491	13.6802	-0.004009	118.529
0	530	80.2939	11.8654	-0.00418491	123.603
0	530	25.7097	27.5441	-0.00416623	123.064
0	530	123.037	33.2339	-0.00427919	126.323
0	530	96.3512	16.3216	-0.00386977	114.513
0	531	121.291	24.067	-0.00409756	121.083
0	535	104.861	43.3967	-0.00410327	121.248
0	537	136.645	34.1574	-0.00444569	131.126
0	539	85.5996	13.5585	-0.00407558	120.45
0	539	67.52	16.3973	-0.00417977	123.455
0	539	55.9922	47.8947	-0.00444302	131.049
0	541	127.495	19.785	-0.00456011	134.426
0	541	33.426	21.8665	-0.00432625	127.68
0	543	53.1239	9.34138	-0.00433549	127.947
0	543	21.3571	38.587	-0.00388441	114.935
0	544	131.352	11.9253	-0.00434221	128.141
0	545	55.0117	30.7824	-0.00418247	123.533
0	545	94.9823	45.2534	-0.00413721	122.227
0	546	125.246	42.5536	-0.00277969	83.0679
0	546	131.853	46.8446	-0.00408803	120.809
0	546	138.452	12.5212	-0.00461527	136.017
0	550	138.546	37.3104	-0.00458436	135.126
0	551	8.50778	41.3161	-0.00396055	117.131
0	552	77.5982	47.941	-0.00382042	113.089
0	552	52.8204	19.7813	-0.00469852	138.419
0	552	62.2118	20.9278	-0.00325473	96.7711
0	553	119.717	19.1058	-0.00416807	123.117
0	554	63.1176	5.19788	-0.00429819	126.871
0	555	135.858	16.87	-0.00460601	135.75
0	556	99.521	41.7334	-0.00389865	115.346
0	556	83.5565	28.3771	-0.00478205	140.828
0	556	110.394	50.9435	-0.00423816	125.139
0	557	36.3395	4.65949	-0.00382564	113.24
0	557	89.8197	17.5989	-0.00416448	123.014
0	558	20.1563	13.3136	-0.00417298	123.259
0	558	77.9807	30.3443	-0.00444486	131.102
0	558	61.9993	30.9014	0.000958258	-30.5267
0	561	101.082	44.9464	-0.00399891	118.238
0	562	47.741	33.2703	-0.00393068	116.27
0	562	95.0206	27.3948	-0.00455334	134.231
0	563	32.0462	25.6669	-0.00415174	122.646
0	565	71.1939	18.6445	-0.00556952	163.544
0	565	58.3908	23.0171	-0.0044088	130.061
0	566	56.8829	34.0014	-0.00421701	124.529
0	568	14.5137	13.6582	-0.0045065	132.88
0	568	81.3763	9.96831	-0.00406215	120.062
0	568	87.8046	33.8638	-0.00403494	119.277
0	569	115.942	48.9962	-0.00385322	114.035
0	570	60.1226	18.813	-0.00420692	124.238
0	570	53.242	39.3798	-0.00452531	133.422
0	571	143.566	40.8559	-0.00405859	119.959
0	571	52.318	16.0749	-0.00460647	135.764
0	571	124.882	18.4	-0.00397401	117.52
0	572	44.2756	39.7035	-0.00426933	126.038
0	573	84.2511	53.2365	-0.00453942	133.829
0	574	79.1675	14.7684	-0.0041258	121.898
0	574	7.24811	37.7314	-0.000892141	28.6195
0	575	138.584	19.6512	-0.00460447	135.706
0	575	105.765	52.4598	-0.00467629	137.778
0	576	115.863	26.5234	-0.00409421	120.987
0	576	139.907	47.8378	-0.00420273	124.117
0	578	116.743	12.5554	-0.0047119	138.805
0	578	22.598	52.0316	-0.00358571	106.319
0	579	124.454	31.702	-0.00424024	125.199
0	580	76.1599	28.196	-0.00439536	129.674
0	581	135.814	25.4865	-0.00403884	119.39
0	581	9.18762	34.9944	-0.00432982	127.783
0	581	44.06	21.0963	-0.00409913	121.129
0	583	82.3224	13.4288	-0.00410831	121.393
0	583	48.4678	45.0019	-0.00391229	115.739
0	584	11.7799	48.0367	-0.00491048	144.533
0	585	4.99334	50.0278	-0.00478142	140.81
0	586	31.4839	29.9826	-0.00445716	131.456
0	586	115.991	24.5066	-0.00456382	134.533
0	587	131.612	35.0049	-0.00471994	139.037
0	589	6.61431	19.1503	-0.00427969	126.337
0	589	120.448	7.0202	-0.00424706	125.396
0	590	66.0756	21.3026	-0.00389317	115.188
0	590	114.144	13.2503	-0.00410035	121.164
0	591	41.1557	51.022	-0.00084462	27.2486
0	593	27.0686	28.336	-0.00384505	113.8
0	594	24.5915	10.4625	-0.00366673	108.656
0	597	35.1353	10.0973	-0.00464199	136.788
0	597	119.254	41.7439	-0.00390694	115.585
0	597	89.8832	45.5715	-0.00416248	122.956
0	597	10.8074	45.5619	-0.00412831	121.97
0	598	11.8025	26.4191	-0.00427144	126.099
0	599	38.2217	43.5986	-0.00439263	129.595
0	601	114.326	40.984	-0.0035411	105.032
0	601	94.0896	42.8993	-0.00429944	126.907
0	602	96.8599	20.2251	-0.00439335	129.616
0	602	26.2777	36.3142	-0.00429153	126.679
0	604	22.5224	6.08662	-0.00434408	128.195
0	605	33.7129	11.535	-0.00431631	127.393
0	605	33.2628	51.0573	-0.00374007	110.771
0	606	124.443	23.3641	-0.00396037	117.126
0	607	14.6225	12.8634	-0.00431636	127.395
0	607	32.0714	46.7667	-0.00306355	91.2564
0	608	9.17926	18.7473	-0.00425388	125.593
0	608	85.9248	43.9383	-0.000845373	27.2704
0	609	133.817	38.3793	-0.00436701	128.856
0	609	130.117	19.7062	-0.00477569	140.645
0	609	42.9722	33.5429	-0.00419642	123.935
0	609	136.208	20.2163	-0.00436772	128.876
0	610	94.8616	32.1079	-0.00412031	121.74
0	610	132.588	27.245	-0.00485726	142.998
0	611	106.208	18.5796	-0.00444222	131.026
0	611	35.2982	26.6182	-0.00412211	121.792
0	612	65.2253	26.6364	-0.00421789	124.555
0	613	51.6283	22.6019	-0.00426601	125.943
0	613	44.938	38.7503	-0.00440091	129.834
0	614	58.7661	21.6374	-0.00473156	139.372
0	615	71.3424	11.3306	-0.00416766	123.105
0	617	121.14	32.5837	-0.00328185	97.5533
0	618	116.802	16.998	-0.00464257	136.805
0	619	97.0586	11.6491	-0.0044037	129.915
0	620	8.5729	47.4578	-0.00272534	81.5002
0	621	127.613	17.632	-0.00446128	131.576
0	622	89.3359	20.9488	-0.00434543	128.234
0	622	141.583	25.7174	-0.00491868	144.769
0	623	115.752	5.78425	-0.00388376	114.916
0	623	143.906	47.5627	0.000923535	-29.5251
0	624	95.2059	25.4341	-0.00431853	127.458
0	625	85.5716	41.3882	-0.00442936	130.654
0	626	60.5097	15.6843	-0.00457492	134.854
0	627	81.347	46.1664	-0.00424167	125.24
0	628	42.581	33.6772	-0.00402343	118.945
0	629	46.192	12.3613	-0.0040566	119.902
0	629	118.223	32.0497	-0.00472543	139.195
0	629	73.178	33.1697	-0.00425969	125.76
0	629	21.3523	39.508	-0.004048	119.654
0	629	105.803	48.8797	-0.00343655	102.016
0	630	9.37794	42.9511	-0.00400396	118.384
0	631	114.085	35.9637	-0.00456031	134.432
0	632	109.535	45.366	-0.00437674	129.137
0	632	81.7769	25.778	-0.00409547	121.023
0	633	102.795	50.6383	-0.00311146	92.6383
0	635	96.0751	19.4277	-0.00483892	142.469
0	636	108.558	21.9423	-0.00449339	132.502
0	636	64.8884	32.1709	-0.00222078	66.9454
0	636	21.8172	40.1399	-0.00365086	108.198
0	637	123.387	21.6684	-0.00457326	134.806
0	637	125.465	44.3037	-0.00403121	119.169
0	639	129.173	23.69	-0.00415949	122.87
0	640	83.6482	38.2281	-0.00433402	127.904
0	641	12.1587	8.72111	-0.00369954	109.602
0	641	26.5271	15.7889	-0.00459349	135.389
0	641	57.409	19.1083	-0.00440035	129.818
0	641	82.9231	47.8869	-0.00406345	120.1
0	642	121.849	5.39117	-0.00366656	108.651
0	642	113.752	10.6004	-0.00425173	125.531
0	643	36.2789	39.3236	-0.00398735	117.904
0	643	23.8134	5.30901	-0.00383386	113.477
0	643	13.3099	24.1771	0.000798558	-25.9199
0	645	77.8627	28.7485	-0.00397128	117.441
0	645	128.18	32.8232	-0.0046209	136.18
0	647	96.3234	6.37522	-0.00425011	125.484
0	649	62.0453	14.5521	-0.00372725	110.401
0	650	63.7895	5.05803	-0.00382879	113.33
0	650	110.434	23.6211	-0.00420867	124.288
0	650	50.3645	41.8349	-0.0043194	127.483
0	650	131.856	48.0124	-0.00422498	124.759
0	651	48.9798	25.6555	-0.00418513	123.61
0	652	85.6426	13.15	-0.00422874	124.867
0	652	128.861	20.5026	-0.00411466	121.577
0	652	48.4306	51.4117	-0.00385586	114.111
0	653	18.2729	12.0731	-0.00405145	119.753
0	653	104.885	25.4319	-0.00396649	117.303
0	654	96.1032	53.1793	-0.00377483	111.774
0	654	19.9657	17.2592	-0.00416712	123.09
0	655	34.0336	29.195	-0.00388293	114.892
0	655	24.6898	46.4883	-0.00400057	118.286
0	657	9.71065	21.9281	-0.00431997	127.499
0	658	16.0527	26.5388	-0.00399152	118.025
0	659	46.1247	43.5941	-0.00441812	130.33
0	660	81.5886	4.69429	-0.00443355	130.775
0	660	110.243	8.21604	-0.00443695	130.874
0	660	12.1047	16.437	-0.00430879	127.177
0	660	24.5857	42.7799	-0.00357136	105.905
0	662	65.328	32.5705	-0.00403454	119.266
0	663	5.1688	29.0507	-0.00399253	118.054
0	663	139.957	30.0836	-0.00373994	110.768
0	664	131.915	10.6119	-0.00425789	125.708
0	664	112.524	40.7209	-0.00104734	33.0964
0	665	43.1704	31.0223	-0.00278092	83.1036
0	665	120.088	33.3045	-0.00206287	62.3905
0	665	49.7408	10.4138	-0.00441338	130.194
0	665	64.9101	18.172	-0.0022512	67.823
0	666	94.9453	43.3356	-0.00458565	135.163
0	666	47.377	16.6701	-0.00438795	129.46
0	668	18.2612	45.2752	-0.00433335	127.885
0	668	131.911	23.6997	-0.000954666	30.423
0	671	26.4621	32.0751	-0.00449435	132.529
0	672	115.699	23.9709	-0.00435534	128.519
0	674	92.558	37.1999	-0.00474053	139.631
0	674	16.0877	7.08602	-0.00395467	116.962
0	674	21.215	14.7948	-0.00467613	137.773
0	675	88.9586	42.6564	-0.00468662	138.076
0	676	128.571	10.2962	-0.00442096	130.412
0	676	6.74272	15.1184	-0.00473795	139.556
0	677	126.574	15.7985	-0.0040142	118.679
0	680	72.0361	47.7236	-0.00427955	126.333
0	680	50.8356	7.07966	-0.00418477	123.599
0	681	49.5563	40.5122	-0.00424882	125.447
0	682	72.2926	17.8038	-0.00437705	129.146
0	682	138.98	42.3243	-0.00440235	129.876
0	683	140.666	24.8919	-0.00400881	118.523
0	683	23.9744	34.3742	-0.00463885	136.698
0	683	131.299	35.1812	-0.00403944	119.407
0	683	68.0308	40.9755	-0.00440051	129.822
0	684	57.249	41.1291	-0.0043371	127.993
0	685	83.6325	6.65949	-0.00364715	108.091
0	685	98.4882	44.2119	-0.00375718	111.265
0	685	141.924	48.9743	-0.00417545	123.33
0	686	133.448	30.4376	-0.00406906	120.261
0	687	33.0451	28.1875	-0.00383725	113.574
0	687	109.682	48.7565	-0.00407577	120.455
0	687	135.095	9.24218	-0.00407767	120.51
0	690	50.077	5.82586	-0.00425061	125.498
0	690	77.0428	11.0173	-0.00378233	111.99
0	692	9.22414	11.0765	-0.00447395	131.941
0	692	90.0404	33.5369	-0.00441937	130.366
0	693	135.336	16.2886	-0.00395428	116.95
0	693	82.5082	33.4914	-0.00423272	124.982
0	694	45.7194	15.8297	-0.00423672	125.098
0	694	8.55423	24.7574	-0.00412327	121.825
0	694	117.791	50.8589	-0.00448297	132.201
0	694	140.614	6.33333	-0.00411184	121.495
0	694	41.5667	47.6373	-0.00403135	119.173
0	695	91.5842	45.7286	-0.00439296	129.605
0	695	68.5276	53.0402	-0.00413631	122.201
0	695	107.218	36.6142	-0.00502691	147.892
0	696	52.8643	44.7908	-0.00384353	113.756
0	697	14.3895	31.9157	-0.0038439	113.766
0	698	88.6668	18.1571	-0.00459205	135.348
0	698	77.8558	7.02332	-0.0040101	118.561
0	699	70.9529	16.5444	-0.00429663	126.826
0	700	60.5696	42.8174	-0.00431987	127.496
0	703	38.6029	28.7728	-0.00409551	121.024
0	703	53.1495	51.1428	-0.00444615	131.139
0	704	78.7227	29.7329	-0.00416446	123.013
0	704	21.6069	46.4636	-0.00450461	132.825
0	705	128.844	33.4305	-0.00437539	129.098
0	705	113.092	14.3599	-0.0046178	136.09
0	706	25.329	5.71056	-0.00400457	118.401
0	706	137.964	27.5435	-0.00468917	138.149
0	706	6.93809	38.016	-0.0038539	114.055
0	708	90.9891	9.44733	-0.00438825	129.469
0	708	118.185	11.4241	-0.00266929	79.8833
0	712	53.1134	18.9185	-0.00457597	134.884
0	712	61.1127	34.7083	-0.00428306	126.434
0	712	52.6125	5.64093	-0.00380404	112.616
0	712	126.943	33.6679	-0.00419518	123.899
0	714	22.4519	38.5975	-0.00134343	41.6375
0	714	86.868	9.00858	0.0009345	-29.8414
0	715	68.0199	38.8125	-0.00435308	128.454
0	715	126.918	8.79347	0.000777074	-25.3002
0	716	132.597	19.2109	-0.00409952	121.14
0	719	48.7561	16.9847	-0.00393348	116.35
0	719	122.4	32.7098	-0.0040412	119.458
0	720	134.356	40.4563	-0.00393361	116.354
0	721	131.207	30.9918	-0.00397647	117.59
0	722	79.6604	10.0252	-0.00290262	86.614
0	723	102.591	7.0928	-0.00466302	137.395
0	724	98.8081	36.3868	-0.00455752	134.351
0	724	85.2312	41.291	-0.00332197	98.7107
0	725	58.8504	21.8853	-0.00434816	128.312
0	726	98.0212	23.5276	-0.0040457	119.587
0	726	127.908	34.3869	-0.00436599	128.827
0	727	15.278	18.1042	-0.00487535	143.52
0	728	112.638	11.1215	-0.00417761	123.393
0	728	143.48	31.7512	-0.00386434	114.356
0	729	37.1742	9.24675	-0.00447072	131.848
0	730	104.977	15.9262	-0.00460914	135.841
0	730	119.965	36.706	-0.00429497	126.778
0	731	115.719	20.9449	-0.00429898	126.894
0	731	126.702	37.3731	-0.00387645	114.705
0	734	26.4161	7.21155	-0.00375036	111.068
0	735	13.6491	41.3764	-0.00382464	113.211
0	736	37.8345	26.4235	-0.0068456	200.354
0	737	121.592	39.2016	-0.00491485	144.659
0	737	12.0197	9.2766	-0.00455118	134.169
0	738	23.91	19.3447	-0.0026753	80.0567
0	738	58.3839	20.3079	-0.00443301	130.76
0	738	123.481	26.2563	-0.00421666	124.519
0	739	106.464	36.8559	-0.00388477	114.945
0	739	101.042	51.5177	-0.00433788	128.016
0	740	9.30719	34.4333	-0.00452669	133.462
0	740	40.5839	37.716	-0.00426744	125.984
0	741	97.1246	44.4703	-0.00442423	130.507
0	741	102.069	12.0256	-0.00467831	137.836
0	744	82.4679	6.62685	-0.00401177	118.609
0	744	69.6017	18.0035	-0.00476341	140.291
0	744	137.542	40.2914	-0.00465802	137.251
0	745	115.195	8.73315	-0.00427086	126.083
0	745	109.503	40.429	-0.00457898	134.971
0	745	46.7692	12.1592	-0.00433567	127.952
0	745	95.719	53.2517	-0.00104257	32.9589
0	747	37.9596	40.291	-0.00113002	35.4813
0	750	7.40772	19.3978	-0.00399517	118.13
0	751	105.76	13.7194	-0.00456699	134.625
0	751	139.056	29.0741	-0.00457924	134.978
0	752	82.3703	9.45749	-0.00411464	121.576
0	752	100.251	6.29665	-0.00448124	132.151
0	753	98.2894	44.5135	-0.00417069	123.193
0	753	25.4562	24.2795	-0.00430342	127.022
0	754	141.764	50.0082	-0.00437698	129.144
0	755	108.114	44.7912	-0.0044347	130.809
0	757	144.303	6.6291	-0.00433998	128.076
0	758	5.27253	37.2238	-0.0043315	127.832
0	759	92.8308	43.3584	-0.00429724	126.844
0	759	4.77239	46.0214	-0.00412398	121.846
0	759	76.4665	7.30865	-0.00298764	89.0666
0	761	78.3757	27.8068	-0.00436542	128.81
0	762	71.9983	5.78667	-0.00331149	98.4082
0	763	86.971	42.8066	-0.00211502	63.8947
0	766	107.082	41.0775	-0.00449283	132.485
0	768	12.6099	28.6015	-0.00403293	119.219
0	769	20.1807	27.922	-0.00456499	134.567
0	769	5.28138	37.4909	-0.0041284	121.973
0	770	139.796	14.2156	-0.0044655	131.697
0	771	72.2431	16.9395	-0.0040379	119.362
0	771	5.85578	51.2017	-0.00416084	122.909
0	772	9.78759	10.1936	-0.000869964	27.9797
0	773	78.8928	24.8327	-0.00453092	133.584
0	773	142.192	40.0734	-0.004269	126.029
0	774	118.935	41.5847	-0.00453129	133.595
0	775	18.6365	25.2041	-0.00416569	123.049
0	776	142.777	21.5041	-0.00428718	126.553
0	776	33.1513	41.2564	-0.00398046	117.705
0	778	27.4746	29.2316	-0.00405697	119.913
0	779	49.3041	48.4367	-0.00436247	128.725
0	780	29.4164	40.1405	-0.0037644	111.473
0	782	140.789	14.6103	-0.00431693	127.411
0	782	60.9426	9.52282	-0.00457939	134.982
0	783	36.6973	47.4939	-0.00401187	118.612
0	783	98.4939	24.08	-0.0046873	138.095
0	785	114.084	31.0816	-0.00390777	115.609
0	785	18.2457	48.8202	-0.00424928	125.46
0	787	141.409	23.1505	-0.004125	121.875
0	787	98.72	31.1483	-0.00454826	134.084
0	787	136.84	48.1462	0.000790706	-25.6934
0	791	40.7389	7.1145	-0.00435866	128.615
0	791	12.5874	42.4654	-0.00428583	126.514
0	792	49.5248	40.1087	-0.00465311	137.109
0	792	114.796	45.1511	-0.00413996	122.306
0	793	26.5099	24.2681	-0.00404714	119.629
0	793	132.751	18.4435	-0.0039668	117.312
0	793	130.464	44.2875	-0.00480694	141.546
0	795	64.3971	51.6062	-0.00309172	92.0689
0	796	113.971	16.7251	-0.00442578	130.551
0	797	133.43	5.39758	-0.00668479	195.715
0	798	91.4634	36.7548	-0.000920823	29.4468
0	798	117.886	41.4779	-0.0039779	117.632
0	800	80.7623	9.5091	-0.00398117	117.726
0	800	82.4758	25.5314	-0.0010819	34.0931
0	801	114.791	33.215	-0.00396347	117.216
0	802	98.4177	12.7761	-0.00393881	116.504
0	802	103.838	24.5258	-0.00434537	128.232
0	802	118.88	16.587	-0.00401871	118.809
0	803	51.3704	12.758	-0.00424594	125.364
0	803	20.7657	44.2299	-0.00369202	109.385
0	803	89.2205	45.9727	-0.00467961	137.873
0	805	23.3424	48.8642	-0.00335827	99.7579
0	805	129.741	8.4036	-0.00398241	117.762
0	806	39.0521	42.1949	-0.00391992	115.959
0	806	112.938	39.2534	-0.00395892	117.084
0	807	20.0439	27.0738	-0.00342531	101.692
0	809	86.4163	26.28	-0.00416966	123.163
0	809	57.5634	26.7742	-0.00395722	117.035
0	809	139.059	28.3199	-0.00442017	130.39
0	809	52.2868	46.8864	-0.00434558	128.238
0	810	15.3118	42.673	-0.00433859	128.036
0	811	134.748	37.0097	-0.00452521	133.419
0	811	70.8829	36.35	-0.00458491	135.142
0	813	9.79263	9.85941	-0.00384508	113.8
0	813	68.7283	29.9987	-0.00439966	129.798
0	816	20.9457	16.7404	-0.00473783	139.553
0	816	79.8317	32.4346	-0.00409555	121.025
0	817	98.0747	34.2541	-0.00419117	123.784
0	817	63.8197	10.8383	-0.00396341	117.214
0	817	72.2108	50.5224	-0.00453163	133.605
0	818	44.6343	32.8081	-0.00452303	133.357
0	818	9.17158	45.5733	-0.00362302	107.395
0	819	55.7501	7.17163	-0.002488	74.6539
0	819	73.9796	11.9514	-0.0038267	113.27
0	819	121.544	43.6682	0.000903337	-28.9424
0	820	15.0518	14.7578	-0.00395778	117.051
0	822	77.7288	24.7866	-0.00402805	119.078
0	822	44.895	48.5027	0.00106063	-33.4798
0	825	57.2035	11.6617	-0.00390987	115.669
0	825	93.8939	40.8619	-0.00426735	125.981
0	825	33.5294	17.3599	-0.0042842	126.467
0	825	13.4562	42.8227	-0.00354421	105.122
0	826	133.516	24.121	-0.0044147	130.232
0	826	137.019	19.1996	-0.00421148	124.37
0	827	43.6348	19.5625	-0.00398361	117.797
0	828	71.765	26.051	-0.00443756	130.891
0	828	37.8361	38.8308	-0.00400462	118.402
0	828	127.876	43.1361	-0.00441449	130.226
0	828	32.0437	48.6364	-0.00403545	119.292
0	829	65.8761	44.652	-0.00423683	125.101
0	829	142.994	42.1475	-0.00453573	133.723
0	830	104.765	25.075	-0.00432658	127.69
0	830	134.105	30.3044	-0.00456289	134.507
0	830	113.048	34.9904	-0.00424166	125.24
0	831	80.6159	24.4534	-0.00464157	136.776
0	832	93.8405	24.2903	-0.0042998	126.917
0	833	21.7485	9.43107	-0.00454949	134.12
0	834	117.973	29.15	-0.0044004	129.819
0	834	16.6851	45.8625	-0.00418586	123.631
0	835	18.0591	35.07	-0.00394801	116.769
0	835	139.147	45.797	-0.0047414	139.656
0	837	125.256	48.3664	-0.0042251	124.763
0	837	28.5193	9.77907	-0.0009511	30.3202
0	837	116.638	20.3861	-0.00424678	125.388
0	839	64.17	19.2502	-0.00389496	115.239
0	841	44.1794	18.6016	-0.00422122	124.65
0	841	78.1346	50.2625	-0.00083864	27.0761
0	842	44.2841	39.378	-0.00398827	117.931
0	843	50.7449	15.6009	-0.00407371	120.395
0	844	5.40678	45.023	-0.00430875	127.175
0	844	21.507	52.4485	-0.00432069	127.52
0	845	33.2823	16.1617	-0.00414169	122.356
0	847	139.001	49.7945	0.000762575	-24.882
0	849	106.491	20.8355	-0.00418877	123.714
0	849	33.7676	52.9859	-0.00411815	121.677
0	850	98.8606	27.462	-0.00424613	125.369
0	850	115.747	35.7741	0.000977155	-31.0718
0	851	28.5536	5.60099	-0.00409355	120.968
0	851	85.2779	18.6477	-0.00261838	78.4149
0	852	14.9694	45.2002	-0.00408123	120.612
0	854	86.2656	24.4607	-0.00413953	122.294
0	854	21.8528	11.3044	0.000962585	-30.6515
0	856	60.6179	33.5255	-0.00383915	113.629
0	857	27.146	24.0277	-0.00426195	125.826
0	859	14.9251	6.36171	-0.00412146	121.773
0	860	57.2653	51.1398	-0.0044204	130.396
0	862	109.828	15.3244	-0.00408299	120.663
0	863	95.2053	46.4648	-0.00857857	250.343
0	864	124.461	44.581	-0.00413194	122.075
0	866	81.0948	51.3796	-0.0040984	121.108
0	867	55.8807	11.2994	-0.00376959	111.623
0	867	111.276	10.0276	-0.00360731	106.942
0	867	92.9886	51.1372	-0.00426979	126.052
0	868	34.2865	52.3147	-0.00408449	120.706
0	869	57.4702	38.0369	-0.00392698	116.163
0	870	19.0424	6.85814	-0.00421216	124.389
0	870	6.9718	26.5539	-0.00451282	133.062
0	871	26.2836	6.57902	-0.00422849	124.86
0	871	66.121	32.081	-0.00427693	126.258
0	872	68.7095	13.0138	-0.00461398	135.98
0	872	125.927	13.4615	-0.00392455	116.093
0	873	42.0377	4.51735	-0.0037632	111.438
0	873	62.6552	14.7684	-0.0043855	129.39
0	873	72.6681	37.2604	-0.00423752	125.121
0	875	117.229	21.7972	-0.0041333	122.114
0	876	87.5639	25.0304	-0.00410521	121.304
0	877	24.9537	7.64157	-0.00407741	120.502
0	877	92.8264	28.6616	-0.00472184	139.092
0	877	128.662	53.0419	-0.00433586	127.957
0	878	99.7502	19.5234	-0.00401119	118.592
0	878	115.544	26.7328	-0.00436813	128.888
0	879	131.547	8.14529	-0.00476948	140.466
0	879	82.4002	7.34664	-0.00422078	124.638
0	879	63.7773	33.0709	-0.00397227	117.469
0	879	7.60632	49.0606	-0.00408559	120.738
0	880	114.067	16.5542	0.000921492	-29.4661
0	881	79.5273	14.1482	-0.00414471	122.444
0	881	70.0899	19.274	-0.0044182	130.333
0	881	37.0164	20.7158	-0.00419044	123.763
0	881	22.3861	32.6638	-0.00409731	121.076
0	881	107.006	33.9036	0.000951084	-30.3197
0	882	49.7631	6.11221	-0.0079985	233.611
0	883	115.181	4.65299	-0.00403997	119.422
0	883	66.8254	45.8935	-0.00385099	113.971
0	885	36.8158	10.3198	-0.00419111	123.782
0	885	43.6593	15.2335	-0.00378495	112.066
0	885	96.4142	30.1962	-0.00457314	134.802
0	886	133.596	18.3243	-0.00393344	116.349
0	887	88.7888	37.0009	-0.00428091	126.372
0	887	96.1451	36.4618	-0.00403805	119.367
0	888	100.597	50.6891	-0.00437319	129.034
0	889	89.9322	31.8896	-0.00371385	110.015
0	890	21.1817	21.6102	-0.00465957	137.295
0	891	45.9414	20.3691	-0.00410907	121.416
0	891	81.6072	42.1093	-0.00378883	112.178
0	892	66.6996	20.6875	-0.00425044	125.493
0	895	109.295	35.1716	-0.00385301	114.029
0	895	48.6634	50.3161	-0.00428657	126.536
0	895	84.4342	40.765	-0.00362292	107.392
0	897	33.1994	31.9265	-0.00395186	116.881
0	897	101.957	35.8136	-0.00396406	117.233
0	898	22.8971	15.2414	-0.00428554	126.506
0	898	105.47	23.24	-0.0047333	139.422
0	900	21.4506	48.9218	-0.00389026	115.104
0	900	113.267	25.3499	-0.00401014	118.562
0	901	105.895	51.1775	-0.00410013	121.158
0	901	23.7144	22.3408	-0.00411411	121.561
0	905	42.7869	15.8536	-0.0042642	125.89
0	905	114.233	22.3388	-0.0042188	124.581
0	905	60.8228	46.3158	-0.00415418	122.717
0	907	111.145	46.2858	-0.0042074	124.252
0	907	49.9501	14.2803	-0.00393872	116.501
0	907	58.2958	13.8174	-0.00390636	115.568
0	908	39.9363	20.4133	-0.00442573	130.55
0	909	92.1941	29.1352	-0.00470292	138.546
0	909	140.354	37.5578	-0.00379535	112.366
0	909	42.3138	27.6131	-0.00430382	127.033
0	910	12.1506	12.1202	-0.00390894	115.643
0	910	73.9622	16.4539	-0.00377745	111.849
0	911	36.3313	29.0939	-0.00463552	136.602
0	911	5.11556	46.6263	-0.00406472	120.136
0	912	58.1826	7.00979	-0.00390687	115.583
0	913	54.6609	37.8518	-0.00410916	121.418
0	913	132.386	40.319	-0.00398548	117.85
0	914	86.8877	21.6417	-0.00327486	97.3516
0	914	116.66	9.48461	-0.0037534	111.156
0	915	133.028	22.3281	-0.00409722	121.074
0	915	112.553	24.8999	-0.00371169	109.953
0	916	76.6884	25.783	-0.00391834	115.914
0	916	136.43	37.6322	-0.00416833	123.125
0	916	92.2919	52.0874	-0.00405888	119.968
0	918	25.3799	12.6562	-0.00427796	126.287
0	919	54.9782	24.9955	-0.00343743	102.041
0	919	123.97	27.3689	-0.00408022	120.583
0	922	17.9508	5.81005	-0.00396209	117.176
0	922	52.1289	27.8682	-0.00359823	106.68
0	923	50.1196	41.2532	-0.00436343	128.753
0	923	113.64	51.2064	-0.00439529	129.672
0	924	29.4731	12.4234	-0.00391407	115.791
0	924	92.1914	42.4366	-0.00423339	125.002
0	925	136.826	22.7942	-0.00432114	127.533
0	925	124.345	41.7504	-0.00397314	117.495
0	925	44.8728	42.2098	-0.00456151	134.467
0	926	85.1331	19.2766	-0.00371824	110.142
0	927	91.5787	33.223	-0.00473571	139.492
0	927	108.403	21.1069	-0.00102881	32.5619
0	929	78.2188	31.521	-0.00420513	124.186
0	931	137.269	32.9436	-0.00495297	145.759
0	932	118.245	53.2577	-0.00402751	119.063
0	933	13.9016	7.34996	-0.00422965	124.894
0	936	72.1011	15.482	-0.00516652	151.919
0	939	95.6796	8.71947	-0.00435907	128.627
0	940	129.789	37.0769	-0.00429375	126.743
0	941	132.77	10.1728	-0.0036118	107.071
0	942	103.646	20.8519	-0.00485409	142.906
0	942	143.406	40.4834	-0.00467927	137.864
0	943	44.5151	35.2512	-0.00394839	116.78
0	943	52.6086	16.5281	-0.00383599	113.538
0	946	35.8829	6.41256	-0.00541706	159.146
0	947	15.5796	20.5684	-0.00450639	132.877
0	947	129.505	22.7457	-0.00450815	132.927
0	947	13.8208	37.6612	-0.00441251	130.169
0	948	125.388	49.5031	-0.004482	132.173
0	951	36.5826	47.9007	0.000862909	-27.7762
0	952	53.55	22.3545	-0.00425209	125.541
0	952	61.1909	15.9291	-0.00428829	126.585
0	952	71.2677	16.9714	-0.003252	96.6924
0	954	67.6254	42.3744	-0.00442346	130.484
0	957	87.6786	40.1592	-0.0047013	138.499
0	961	131.472	30.2779	-0.00404215	119.485
0	962	97.501	14.9413	-0.0044502	131.256
0	962	49.2746	29.3502	-0.00414872	122.559
0	962	108.357	8.79244	0.00083505	-26.9726
0	963	26.4584	15.8245	-0.00409449	120.995
0	963	127.337	40.9283	-0.00455912	134.398
0	963	57.8054	43.6808	-0.00441076	130.118
0	964	89.1746	27.3082	-0.00419372	123.857
0	965	52.92	37.8699	-0.00414505	122.453
0	965	99.2209	38.6676	-0.00402408	118.964
0	968	95.5426	27.6797	-0.00459877	135.542
0	969	100.158	10.6322	-0.00442395	130.498
0	969	14.4183	23.9372	-0.00405564	119.874
0	969	112.729	40.6549	-0.0043699	128.939
0	969	45.2589	49.6418	0.000959528	-30.5633
0	970	23.7799	20.285	-0.00448156	132.16
0	971	128.721	13.616	-0.00379841	112.454
0	972	35.0183	23.8386	-0.00416554	123.044
0	973	79.9139	27.9086	-0.00321207	95.5405
0	973	47.6195	36.5585	-0.00403459	119.267
0	974	13.4591	6.57667	-0.00359502	106.587
0	975	42.2099	13.7004	-0.00409256	120.939
0	975	130.805	42.2047	-0.00449493	132.546
0	976	23.6885	39.9472	-0.00453215	133.62
0	976	138.582	11.0245	-0.00428506	126.492
0	977	13.9482	45.7269	-0.00417595	123.345
0	978	123.867	51.5539	-0.00399087	118.006
0	979	79.4727	48.232	-0.00451758	133.199
0	981	94.8437	26.7381	-0.00456041	134.435
0	981	96.2703	32.9735	-0.00488101	143.683
0	982	102.684	24.9319	-0.00397201	117.462
0	983	139.325	16.5696	-0.00477658	140.671
0	983	21.9572	20.0967	-0.00384552	113.813
0	983	32.6255	7.02599	0.000856906	-27.6031
0	984	8.27565	39.7908	0.000759993	-24.8075
0	985	114.669	40.3109	-0.00433558	127.949
0	986	105.028	49.2587	-0.0040276	119.065
0	989	65.9999	45.6276	-0.00460706	135.781
0	990	18.2042	5.77819	-0.00431896	127.47
0	991	98.4247	33.8156	-0.00393614	116.427
0	991	100.824	24.7133	-0.00407818	120.524
0	992	88.5846	6.97855	-0.00403785	119.361
0	992	19.6601	15.2243	-0.00383626	113.546
0	992	111.516	11.3347	-0.00467488	137.737
0	994	33.9076	25.8095	-0.00389252	115.169
0	995	30.9826	37.9173	-0.0042354	125.06
0	997	103.642	28.1393	-0.00391605	115.848
0	998	72.7473	52.9443	-0.00442827	130.623
0	998	38.8023	30.9766	0.00118975	-37.2044
0	999	52.9153	16.2566	-0.00456047	134.437
0	999	142.073	46.0897	-0.00408717	120.784
0	1000	22.8946	12.1625	-0.00445427	131.373
0	1000	56.2561	51.7093	-0.00368091	109.065
0	1000	44.9752	11.5075	-0.00387724	114.728
0	1001	132.467	31.2112	-0.00432723	127.709
0	1001	104.869	17.2798	-0.00421702	124.529
0	1002	59.0515	26.2848	-0.00405143	119.753
0	1003	70.3957	39.5164	-0.00429225	126.7
0	1003	115.062	24.3936	-0.00160255	49.1121
0	1003	80.1157	25.4171	-0.000857118	27.6092
0	1004	95.5959	40.4871	-0.00400711	118.474
0	1005	75.294	36.4738	-0.0039893	117.961
0	1007	141.233	29.6867	-0.00434922	128.343
0	1008	42.5092	38.1849	-0.00409801	121.097
0	1010	99.3495	46.2649	-0.000996186	31.6208
0	1012	107.361	18.1272	-0.00399974	118.262
0	1014	85.9584	31.6908	-0.00442545	130.542
0	1015	18.3596	42.6121	-0.00359037	106.453
0	1017	7.36649	46.7644	-0.0041273	121.941
0	1018	125.212	45.4617	-0.00361571	107.184
0	1021	100.454	53.0266	-0.00144741	44.6368
0	1023	70.7086	45.4766	-0.00435879	128.619
0	1024	110.615	52.1114	-0.00406839	120.242
0	1025	31.296	7.83551	-0.00405109	119.743
0	1025	88.5915	14.5154	-0.00409698	121.067
0	1028	48.5676	51.6609	-0.00419062	123.768
0	1029	60.1965	15.3942	-0.0044432	131.054
0	1029	93.3582	33.324	-0.00412696	121.932
0	1031	65.6582	50.182	-0.00436048	128.668
0	1032	96.9262	12.0755	-0.00411945	121.715
0	1032	41.2647	27.7194	-0.00443546	130.831
0	1034	24.8715	26.1436	-0.00426558	125.93
0	1035	134.938	20.166	-0.00403893	119.392
0	1038	33.6197	12.905	-0.00418122	123.497
0	1040	112.661	43.7763	-0.00437432	129.067
0	1040	74.7609	47.0825	-0.00413404	122.136
0	1041	27.0696	27.0669	-0.00452851	133.515
0	1042	77.42	22.7066	-0.00449448	132.533
0	1042	144.285	34.5021	-0.00474373	139.723
0	1042	101.602	44.2409	-0.00431623	127.391
0	1044	95.3068	51.0697	-0.00421587	124.496
0	1044	95.6319	8.06847	0.000930983	-29.7399
0	1044	85.412	46.4133	-0.00464894	136.989
0	1045	83.6182	53.3242	-0.00456703	134.626
0	1046	86.3651	29.7359	-0.00423417	125.024
0	1048	85.1922	35.8759	-0.0042996	126.912
0	1049	76.2667	25.5874	-0.00394441	116.666
0	1050	109.843	8.00464	-0.0039322	116.313
0	1051	120.225	40.363	-0.00406286	120.083
0	1051	32.8075	21.5942	-0.00404866	119.673
0	1055	68.4845	37.2295	-0.00429205	126.694
0	1055	137.099	47.9301	-0.00416866	123.135
0	1056	35.5066	45.2005	-0.00432475	127.637
0	1057	99.6103	8.99069	-0.00411428	121.566
0	1058	39.3996	10.8807	-0.00358229	106.22
0	1058	86.688	9.2123	-0.00426331	125.865
0	1058	67.1524	48.8247	-0.00399413	118.1
0	1059	134.898	19.4847	-0.00421787	124.554
0	1060	47.0259	25.3109	-0.00422388	124.727
0	1062	125.907	24.599	-0.0045785	134.957
0	1063	41.0944	14.2244	-0.004676	137.769
0	1063	24.4115	26.9936	-0.00459051	135.303
0	1064	57.2127	35.3376	-0.00510931	150.268
0	1065	101.97	34.6219	-0.00391832	115.913
0	1065	76.4673	48.4447	-0.00435639	128.55
0	1066	51.7329	38.1044	-0.00436447	128.783
0	1069	74.1831	20.8397	-0.00440433	129.933
0	1071	140.199	47.0018	-0.004319	127.471
0	1072	54.613	33.0081	-0.00429272	126.713
0	1072	138.818	15.7182	-0.00396751	117.332
0	1073	71.2711	4.92594	-0.00338813	100.619
0	1073	80.3395	21.856	-0.00518807	152.54
0	1073	65.0629	41.6555	-0.00439878	129.773
0	1074	26.9575	25.2147	-0.00407817	120.524
0	1075	144.189	13.3889	-0.00406247	120.071
0	1075	17.8068	18.7582	0.00109878	-34.5803
0	1077	136.186	50.2814	-0.00862839	251.781
0	1077	57.2423	25.5437	-0.00423428	125.027
0	1077	125.381	46.4012	-0.00395876	117.079
0	1078	38.0484	11.8375	-0.00370058	109.632
0	1078	30.4445	14.0287	-0.00416817	123.12
0	1078	111.892	41.5266	-0.00441967	130.375
0	1078	89.6002	5.90101	-0.00407377	120.397
0	1079	51.6162	16.6657	-0.00399989	118.266
0	1080	71.793	44.6115	-0.00435734	128.577
0	1082	56.4698	38.6885	-0.00397606	117.579
0	1083	83.7558	18.9162	-0.00356519	105.727
0	1083	87.445	26.7918	-0.00439633	129.702
0	1085	31.1847	24.9158	-0.00424076	125.214
0	1086	74.9978	52.1357	-0.00405047	119.725
0	1088	46.078	41.8842	-0.00425816	125.716
0	1088	143.957	15.2957	-0.00411051	121.457
0	1088	9.9586	35.4359	-0.00374986	111.054
0	1089	41.2413	10.5682	-0.00367417	108.87
0	1089	63.5866	36.1597	-0.00487224	143.43
0	1089	135.072	44.3867	-0.00397539	117.559
0	1089	95.225	47.9336	-0.00444156	131.007
0	1091	40.3019	5.54625	-0.00387957	114.795
0	1091	67.6946	8.38307	-0.00414055	122.324
0	1092	68.3579	30.024	-0.00408725	120.786
0	1092	134.71	30.5653	-0.00416545	123.042
0	1092	108.358	39.0071	-0.00396799	117.346
0	1093	21.293	48.8059	-0.00411316	121.533
0	1094	40.7116	47.7436	-0.00391914	115.937
0	1095	117.03	32.9925	-0.00400163	118.316
0	1095	15.6545	43.2967	-0.00422601	124.789
0	1096	121.352	47.4975	-0.00445952	131.525
0	1096	51.3108	4.56044	-0.00411298	121.528
0	1097	104.673	15.3726	-0.00438355	129.333
0	1097	21.3643	41.3664	-0.00449078	132.426
0	1098	8.27641	52.7151	-0.00250714	75.2059
0	1099	115.257	41.0547	-0.00413536	122.174
0	1099	30.7729	46.7496	-0.00421396	124.441
0	1100	62.8987	46.1389	-0.00396287	117.198
0	1101	83.7853	35.8118	-0.0042428	125.273
0	1102	50.5473	17.2293	-0.00431289	127.295
0	1102	16.2276	22.725	-0.0036172	107.227
0	1102	54.8695	47.7749	-0.00412728	121.941
0	1103	135.277	19.6595	-0.00426989	126.055
0	1104	7.17459	34.3972	-0.00416488	123.025
0	1105	75.3418	19.8974	-0.00419257	123.824
0	1106	58.2126	39.6478	-0.0038378	113.59
0	1108	67.694	14.1842	-0.00406182	120.052
0	1108	55.059	28.8469	-0.0030553	91.0181
0	1109	67.7621	32.3894	-0.00386914	114.494
0	1109	108.341	50.8789	-0.00416881	123.139
0	1111	10.4115	28.9019	-0.00423091	124.93
0	1112	105.947	34.6462	-0.00410062	121.172
0	1113	23.5102	15.8044	-0.00399318	118.072
0	1114	6.29373	34.3001	-0.00394773	116.761
0	1115	59.8899	24.3926	-0.00436305	128.742
0	1116	87.7435	31.7126	-0.00433584	127.957
0	1116	58.1559	38.5102	-0.00382879	113.331
0	1117	46.0889	19.877	-0.00442259	130.459
0	1118	95.1829	20.9403	-0.00385586	114.111
0	1118	69.0714	52.8121	-0.00350282	103.927
0	1119	19.1672	10.6967	-0.00426697	125.97
0	1119	120.74	11.0781	-0.00401092	118.584
0	1119	114.147	17.5283	-0.00419127	123.787
0	1121	34.301	25.3996	-0.00425628	125.662
0	1123	77.2051	49.2079	-0.00450568	132.856
0	1124	71.8962	45.2283	-0.00424747	125.408
0	1126	74.962	6.78598	-0.00360853	106.977
0	1126	103.953	14.1481	-0.00172199	52.5574
0	1126	125.961	21.9638	-0.00376121	111.381
0	1127	97.969	27.8429	-0.00421881	124.581
0	1129	85.3375	8.00478	-0.00422011	124.619
0	1129	30.0869	9.38343	-0.00307898	91.7012
0	1130	36.8071	15.6231	-0.00386667	114.423
0	1133	67.3929	25.8748	-0.00429802	126.866
0	1133	105.179	32.9117	-0.00383786	113.592
0	1134	78.6197	44.8222	-0.00482605	142.097
0	1134	65.4648	34.9674	-0.00403633	119.317
0	1134	43.2736	22.6713	-0.00422165	124.663
0	1135	33.8715	43.8988	-0.0037042	109.736
0	1135	35.8478	23.7923	-0.00579762	170.124
0	1135	62.7922	28.7053	-0.00466963	137.586
0	1135	90.5564	32.7444	-0.00443012	130.677
0	1136	95.6462	37.142	-0.00423698	125.105
0	1137	9.67452	20.7829	-0.00433669	127.981
0	1137	12.7961	8.71125	-0.00432563	127.662
0	1137	32.1613	11.6193	-0.00414624	122.488
0	1138	82.664	39.4603	-0.00450302	132.779
0	1138	48.9783	43.4303	-0.00408674	120.771
0	1138	55.8661	43.7852	-0.00440691	130.007
0	1138	39.437	37.0542	-0.00440693	130.008
0	1139	37.0185	15.3005	-0.00438608	129.406
0	1140	102.487	29.0685	-0.00415742	122.81
0	1140	134.874	44.4784	-0.00394982	116.822
0	1141	27.4739	41.1066	-0.00358143	106.195
0	1141	144.382	41.0257	-0.00375936	111.328
0	1142	68.5952	30.6416	-0.00435437	128.491
0	1143	134.781	25.2072	-0.00377795	111.864
0	1144	9.39989	29.711	-0.00432784	127.726
0	1146	35.9594	18.2085	-0.00419949	124.024
0	1146	14.1409	18.4626	-0.00412352	121.832
0	1148	27.3439	25.3899	-0.00426288	125.852
0	1151	52.3053	32.0411	-0.00428814	126.581
0	1151	37.9731	29.7598	-0.0045883	135.24
0	1152	101.927	43.633	-0.00407672	120.482
0	1153	144.582	15.6069	-0.00463152	136.486
0	1153	75.1213	48.1939	-0.00440745	130.023
0	1153	43.4371	27.3023	-0.00465125	137.055
0	1154	132.559	26.8693	-0.00391791	115.901
0	1156	136.618	31.2081	-0.00437872	129.194
0	1158	123.682	33.064	-0.00426802	126.001
0	1158	15.3467	41.5717	-0.00383698	113.567
0	1160	47.18	36.0527	0.000818084	-26.4832
0	1161	66.7889	5.00231	-0.00383061	113.383
0	1162	97.6632	13.8791	-0.00372546	110.35
0	1163	121.017	11.8629	-0.00474897	139.874
0	1165	8.3672	47.743	-0.00431804	127.443
0	1166	140.304	49.7722	-0.000937201	29.9192
0	1168	22.019	6.05276	-0.0040305	119.149
0	1168	70.5673	42.0192	-0.00461954	136.141
0	1168	73.1034	47.8872	-0.00479355	141.16
0	1169	78.0202	10.8373	-0.0040264	119.031
0	1169	44.0864	30.9914	-0.00344526	102.267
0	1170	85.6327	38.9785	-0.004094	120.981
0	1172	39.072	8.05629	-0.00421204	124.386
0	1172	59.4471	16.8906	-0.00402886	119.102
0	1174	75.3351	17.395	-0.00420723	124.247
0	1174	27.2529	19.8528	-0.00373935	110.75
0	1174	97.7171	21.3399	-0.00428928	126.614
0	1175	7.93632	16.8167	-0.0043459	128.247
0	1176	118.213	22.9037	-0.00442051	130.399
0	1177	71.1881	33.7189	-0.0038944	115.223
0	1178	56.8777	26.4609	-0.00426282	125.851
0	1178	41.1436	5.74475	-0.00422223	124.68
0	1181	120.014	42.3452	-0.00461966	136.144
0	1181	31.3584	27.5177	-0.00430513	127.071
0	1183	25.6072	42.0579	-0.00424328	125.287
0	1183	20.5138	9.05673	-0.00392629	116.143
0	1185	121.474	13.2198	-0.00430017	126.928
0	1188	84.2755	8.37304	-0.00487318	143.457
0	1188	41.1353	31.5521	-0.00441357	130.199
0	1189	58.8095	6.66771	-0.0044589	131.507
0	1189	9.76287	19.5914	-0.00424526	125.344
0	1192	111.465	53.3549	-0.0044012	129.842
0	1193	72.4581	11.3604	-0.00393686	116.448
0	1194	14.2164	26.1068	-0.00433719	127.996
0	1195	8.15286	53.1936	-0.00414225	122.372
0	1196	102.63	19.571	-0.00385358	114.046
0	1197	27.3703	20.6845	-0.00396013	117.119
0	1197	76.9262	32.4502	-0.00288675	86.1563
0	1198	129.658	6.63127	-0.00434883	128.332
0	1202	83.5491	9.25911	-0.00428975	126.627
0	1203	89.4217	7.55733	-0.00460697	135.778
0	1203	9.86396	51.4165	-0.00361847	107.264
0	1204	28.9193	45.1772	0.000887954	-28.4987
0	1206	133.241	17.9099	-0.00457597	134.884
0	1206	120.993	26.926	-0.00300616	89.6007
0	1207	82.3874	28.604	-0.00413849	122.264
0	1208	62.4568	23.8139	-0.00406904	120.261
0	1208	119.128	33.5654	-0.00436229	128.72
0	1208	13.9851	45.131	-0.0041893	123.73
0	1209	113.227	38.4905	-0.00418723	123.67
0	1210	65.0233	13.9225	-0.00484402	142.616
0	1210	8.43014	17.731	-0.00373211	110.542
0	1210	109.302	25.3152	-0.00366874	108.714
0	1212	140.907	25.6547	-0.00441137	130.136
0	1212	75.5544	5.49736	-0.00416456	123.016
0	1213	80.6552	7.96892	-0.00360384	106.842
0	1215	45.9235	33.3952	-0.00418044	123.474
0	1217	32.7445	30.7058	-0.00387776	114.743
0	1217	126.968	33.1591	-0.0039445	116.668
0	1217	65.9696	43.4659	-0.00382903	113.337
0	1219	116.338	42.3851	-0.00410403	121.27
0	1220	30.5416	24.473	-0.00397526	117.556
0	1222	50.1945	23.8274	-0.00427524	126.209
0	1223	111.111	8.59204	-0.00440207	129.867
0	1223	40.1274	45.0945	-0.00243282	73.062
0	1223	25.2813	10.582	-0.00408313	120.667
0	1223	8.27415	45.6048	-0.0040716	120.335
0	1224	115.669	37.5233	0.000882428	-28.3393
0	1225	109.607	15.207	-0.00431933	127.481
0	1226	7.58201	17.608	-0.00417681	123.37
0	1226	95.9909	50.9536	-0.00424549	125.351
0	1228	81.9302	49.3723	-0.00460609	135.753
0	1229	76.9174	18.9729	-0.00471752	138.967
0	1229	16.2892	6.40327	-0.00392094	115.989
0	1229	111.04	36.5643	-0.00421309	124.416
0	1230	133.046	6.36214	-0.00362832	107.548
0	1231	106.489	30.4775	-0.00411209	121.503
0	1233	123.613	26.3035	-0.00416843	123.128
0	1234	101.681	37.3471	-0.00402314	118.937
0	1235	11.6506	29.716	-0.00419541	123.906
0	1235	106.355	47.3638	-0.00430319	127.015
0	1236	30.4363	22.6721	-0.00204684	61.9281
0	1237	122.158	22.2608	-0.00379689	112.41
0	1239	87.2104	23.7439	-0.00401519	118.707
0	1239	51.4635	16.5358	-0.00403431	119.259
0	1239	71.4782	30.235	-0.00373608	110.656
0	1240	62.1027	49.0295	-0.00415926	122.863
0	1241	75.1138	52.3619	-0.00405258	119.786
0	1242	92.1694	30.5089	-0.00450894	132.95
0	1245	77.6475	45.2974	-0.00458136	135.039
0	1247	49.1765	40.5342	0.000941971	-30.0569
0	1248	115.203	29.9264	-0.00449447	132.533
0	1249	8.21019	38.6746	-0.00397166	117.452
0	1250	14.654	32.7166	-0.00429229	126.701
0	1251	111.337	44.8633	-0.00349796	103.787
0	1251	89.3031	16.1406	0.000917033	-29.3375
0	1252	87.3679	24.7557	-0.00448175	132.166
0	1252	113.624	33.8646	-0.00426932	126.038
0	1254	134.612	47.1995	-0.004162	122.942
0	1254	121.829	11.1939	-0.00370735	109.827
0	1255	91.7329	29.2656	-0.00459993	135.575
0	1256	45.1569	24.5315	-0.00427936	126.328
0	1257	11.9074	37.4419	-0.00406589	120.17
0	1258	133.69	17.6593	-0.00451293	133.065
0	1258	59.1728	12.6871	-0.00464655	136.92
0	1259	61.5736	19.3385	-0.00403251	119.207
0	1260	105.143	39.0453	-0.00381692	112.988
0	1261	25.7304	29.9008	-0.0029765	88.7453
0	1261	21.2131	31.6959	-0.00370098	109.644
0	1262	51.9143	34.7272	-0.00403897	119.393
0	1263	94.738	36.9855	-0.00458191	135.055
0	1264	135.366	8.69459	-0.00456969	134.703
0	1264	135.774	36.7693	-0.00433512	127.936
0	1264	126.139	42.635	-0.00365997	108.461
0	1266	88.7983	26.2248	-0.00265661	79.5177
0	1266	28.6773	45.6579	-0.00395042	116.839
0	1267	80.416	36.398	-0.00392094	115.989
0	1269	97.3721	21.9443	-0.00374614	110.946
0	1271	128.012	25.0984	-0.00408113	120.609
0	1271	56.2556	48.5835	-0.00438966	129.509
0	1272	62.67	37.5618	-0.00434667	128.269
0	1274	91.6678	53.3631	-0.00385483	114.082
0	1274	98.6519	47.8628	-0.00398131	117.73
0	1275	79.5387	44.3087	-0.0061	178.846
0	1275	87.5926	21.8649	-0.00436875	128.906
0	1275	34.7165	15.2364	-0.0041522	122.66
0	1275	76.8488	32.1887	-0.00408739	120.79
0	1276	50.2525	22.5077	-0.0041382	122.256
0	1276	57.5381	23.6735	-0.00388814	115.043
0	1276	106.962	40.0245	-0.00426717	125.976
0	1277	15.4342	47.8984	-0.00397153	117.448
0	1278	15.5042	24.4971	-0.00675215	197.658
0	1278	91.9443	12.6312	-0.00420685	124.236
0	1278	36.7274	52.5095	-0.00412267	121.808
0	1279	105.166	4.79359	-0.00437653	129.131
0	1279	23.6908	34.786	-0.00443849	130.918
0	1279	66.9241	42.9932	-0.00458435	135.125
0	1280	122.079	14.9745	-0.00395084	116.851
0	1281	16.3591	7.24305	-0.00452754	133.487
0	1282	41.4635	39.8968	-0.00416972	123.165
0	1282	56.2067	44.2497	-0.00338797	100.614
0	1283	40.2465	16.2833	-0.00426019	125.775
0	1284	143.842	8.31223	-0.00377843	111.878
0	1285	30.6608	10.4688	-0.00480778	141.571
0	1286	24.0005	32.4325	-0.00448735	132.327
0	1286	56.0824	23.3389	-0.00398471	117.828
0	1287	116.39	20.6275	-0.00373052	110.496
0	1288	139.313	25.4244	-0.0021323	64.3933
0	1288	45.4804	11.693	-0.00405292	119.796
0	1289	36.5322	45.2657	-0.00390093	115.411
0	1289	24.9094	9.93371	-0.00423355	125.006
0	1290	72.999	31.7191	-0.00427719	126.265
0	1291	19.4929	11.5732	-0.00345565	102.567
0	1291	64.1482	16.8225	-0.00387913	114.782
0	1291	68.9797	22.1524	-0.00381235	112.856
0	1292	43.1204	45.5466	-0.00437641	129.127
0	1292	91.5263	5.72959	-0.00440549	129.966
0	1292	78.162	7.14251	-0.00393255	116.323
0	1293	9.03218	35.6444	-0.00424279	125.273
0	1295	89.1946	38.9078	-0.00423648	125.091
0	1295	122.441	14.6821	-0.00396256	117.189
0	1296	23.1693	10.2873	-0.00437458	129.074
0	1297	55.873	19.0126	-0.00405667	119.904
0	1297	15.9249	31.852	-0.00426952	126.044
0	1298	24.6966	44.5362	-0.00439908	129.781
0	1299	107.577	13.5339	-0.00414668	122.501
0	1300	93.6224	16.7228	-0.00397143	117.445
0	1300	91.7648	41.7495	-0.00396679	117.311
0	1303	117.459	53.0987	-0.00434538	128.232
0	1303	94.1902	26.4168	-0.00446706	131.742
0	1304	106.294	23.4343	-0.00428047	126.36
0	1305	31.0994	12.7157	-0.00461387	135.977
0	1305	116.219	19.3134	-0.00439495	129.662
0	1306	40.4358	33.1438	-0.00410091	121.18
0	1306	103.037	34.9379	-0.00412683	121.928
0	1307	80.9733	40.6495	-0.00128454	39.9387
0	1309	75.0974	21.0324	-0.00461684	136.063
0	1310	47.5335	17.1246	-0.00432261	127.575
0	1310	108.829	41.5737	-0.0041343	122.143
0	1311	133.891	30.7748	-0.00329467	97.9233
0	1312	111.372	30.7023	-0.00439522	129.67
0	1313	78.4748	36.6174	-0.00449295	132.489
0	1313	81.003	8.77271	-0.00397075	117.426
0	1313	88.2199	32.9462	-0.00469417	138.293
0	1314	98.0767	45.0925	-0.00454754	134.064
0	1316	67.9927	44.3201	-0.00393584	116.418
0	1316	82.4635	46.8311	-0.00394711	116.743
0	1319	32.4455	22.2975	-0.00426838	126.011
0	1320	53.4541	14.3338	-0.00403651	119.322
0	1320	20.2933	24.8425	-0.00386903	114.491
0	1321	115.778	14.1855	-0.00445068	131.27
0	1323	88.6497	31.4175	-0.00420231	124.105
0	1323	52.9237	47.4824	-0.00460813	135.811
0	1324	76.2385	8.19354	-0.00446957	131.814
0	1324	32.8198	18.4832	-0.00411055	121.458
0	1324	72.3515	46.9529	-0.00428957	126.622
0	1325	18.5296	9.25035	-0.00433587	127.958
0	1325	139.635	20.9465	-0.00410713	121.36
0	1326	44.4847	15.3872	-0.00386418	114.351
0	1326	133.293	23.0113	-0.00546574	160.55
0	1326	77.3153	42.7565	-0.00361795	107.248
0	1327	143.993	29.6279	-0.00450086	132.717
0	1327	133.018	30.1735	-0.00433407	127.906
0	1329	73.118	14.0235	-0.00422616	124.793
0	1331	115.683	21.1406	-0.00423677	125.099
0	1332	22.8847	39.1006	-0.0042872	126.554
0	1334	35.8867	41.7698	-0.00450442	132.82
0	1335	122.275	8.98799	-0.00431533	127.365
0	1335	80.7493	42.5973	-0.00398553	117.852
0	1339	80.4447	6.65926	-0.0041364	122.204
0	1339	107.444	19.7054	-0.00433855	128.035
0	1341	74.6931	42.06	-0.00405488	119.852
0	1341	100.769	46.2822	-0.00406324	120.093
0	1341	56.4516	52.6594	-0.00410027	121.162
0	1344	130.503	18.7722	-0.00410441	121.281
0	1345	7.86742	9.96964	-0.00418482	123.601
0	1346	141.305	26.4812	-0.00810838	236.78
0	1351	118.333	52.2672	-0.00382703	113.28
0	1351	92.6569	44.6787	-0.00398581	117.86
0	1351	45.3985	49.4036	-0.00399847	118.225
0	1354	90.5477	21.4668	-0.00427196	126.114
0	1354	117.909	24.5771	-0.00435106	128.396
0	1356	54.2839	16.4502	-0.00333641	99.1273
0	1356	56.6002	50.4571	-0.00428974	126.627
0	1357	84.2433	36.197	0.000964604	-30.7097
0	1358	130.149	12.4112	-0.0037749	111.776
0	1358	20.4803	5.54073	-0.00387901	114.779
0	1359	22.4867	50.7223	-0.00398784	117.918
0	1360	62.1455	46.9551	-0.00464222	136.795
0	1362	68.4076	6.92607	-0.00425895	125.739
0	1362	110.5	46.8236	-0.00413184	122.072
0	1363	34.2063	36.8638	-0.00371791	110.132
0	1363	119.861	32.9293	-0.00440591	129.978
0	1364	144.073	17.429	-0.00449067	132.423
0	1367	38.1804	39.1428	-0.00422171	124.665
0	1368	140.64	4.90672	-0.00388402	114.924
0	1369	79.7554	4.96858	-0.00415377	122.705
0	1375	5.17156	30.7072	-0.00409016	120.87
0	1375	52.6062	21.3233	-0.00439593	129.69
0	1376	82.5013	27.7703	-0.00444305	131.05
0	1376	65.4175	12.21	-0.00424203	125.251
0	1377	89.5417	6.05957	-0.00456008	134.425
0	1377	68.1579	50.72	-0.00417149	123.216
0	1378	46.9041	36.6891	-0.00391515	115.822
0	1379	41.2086	46.5308	-0.00409232	120.932
0	1380	129.407	27.4354	-0.00448857	132.363
0	1380	131.504	13.1157	-0.00398185	117.746
0	1381	93.7957	47.7537	-0.00407856	120.535
0	1383	13.8905	5.60447	-0.00359758	106.661
0	1383	39.4793	22.2441	-0.0042345	125.034
0	1384	140.392	53.0592	-0.00423473	125.04
0	1385	45.8167	26.4043	-0.00385958	114.219
0	1386	88.3219	43.2764	-0.00394696	116.739
0	1387	121.561	30.3752	-0.00425226	125.546
0	1388	69.2473	11.6716	-0.00408728	120.787
0	1390	26.83	19.4735	-0.00418724	123.67
0	1391	41.2385	10.2005	-0.00438054	129.246
0	1394	31.4917	44.4493	-0.00414603	122.482
0	1394	11.0688	45.7591	-0.00393894	116.508
0	1395	27.5718	35.78	-0.00451244	133.051
0	1396	49.1316	17.5876	-0.00368355	109.141
0	1397	57.3048	23.493	-0.00444367	131.067
0	1397	80.9229	27.4231	-0.00437223	129.007
0	1397	32.6984	31.9792	-0.0040489	119.68
0	1398	4.62384	41.3901	-0.00496758	146.18
0	1399	40.8609	15.6767	-0.00453531	133.711
0	1399	124.993	28.4461	-0.0024617	73.8952
0	1399	44.7594	36.9979	-0.00407523	120.439
0	1400	100.976	5.44929	-0.00428151	126.39
0	1401	142.753	18.0176	-0.004194	123.865
0	1402	26.7062	15.8506	-0.00403191	119.19
0	1404	119.667	40.634	-0.00409057	120.882
0	1405	24.1703	25.4588	-0.00428179	126.398
0	1405	5.83141	36.1834	-0.00405476	119.849
0	1406	56.8199	25.4701	-0.00397179	117.456
0	1406	83.2486	40.1414	-0.00367112	108.782
0	1408	51.6527	47.2969	-0.00429562	126.797
0	1410	50.8711	5.21909	-0.00436963	128.932
0	1410	17.0124	47.0973	-0.00401167	118.606
0	1412	5.87958	23.4231	-0.00375861	111.306
0	1413	113.458	12.8508	-0.00364052	107.9
0	1414	8.11407	28.6984	-0.00418284	123.544
0	1416	114.071	36.1455	-0.00408252	120.65
0	1419	62.9552	33.6645	-0.00423342	125.002
0	1419	109.567	35.552	-0.0040445	119.553
0	1421	100.188	9.65937	-0.00397937	117.674
0	1421	7.00919	21.1884	-0.00395669	117.02
0	1421	115.296	27.0368	-0.00423989	125.189
0	1421	92.2002	50.1251	-0.00420488	124.179
0	1422	15.2807	39.0963	-0.00364918	108.149
0	1423	137.531	12.8772	-0.00424371	125.299
0	1423	110.099	51.1259	-0.00398499	117.836
0	1426	113.706	31.0755	-0.0040535	119.813
0	1429	144.002	21.8477	-0.00431561	127.373
0	1429	83.8209	5.95433	-0.00404008	119.425
0	1433	51.916	7.04618	-0.00362769	107.529
0	1436	37.9087	27.812	-0.00461011	135.869
0	1436	123.306	42.8314	-0.00399104	118.011
0	1437	82.5675	9.40082	-0.00442874	130.637
0	1438	17.3367	31.1839	-0.00388482	114.947
0	1438	76.8589	37.6127	-0.00390327	115.479
0	1438	22.8268	45.4138	-0.00190293	57.7768
0	1440	127.676	4.63966	-0.00442242	130.454
0	1442	119.415	7.8273	-0.00457588	134.881
0	1443	60.2434	41.7777	-0.00387466	114.654
0	1444	88.3955	9.45859	-0.00419675	123.945
0	1444	118.315	14.2122	-0.00405195	119.768
0	1444	24.6694	25.6397	-0.00844661	246.537
0	1445	100.108	23.4411	-0.0044166	130.287
0	1445	98.2745	47.8079	-0.0040645	120.13
0	1446	84.6901	37.5672	-0.00421673	124.521
0	1446	10.7074	39.375	-0.00326258	96.9975
0	1447	89.2218	19.8315	-0.00190322	57.7853
0	1448	83.9389	6.26488	-0.00392744	116.176
0	1449	106.572	47.6872	-0.00417028	123.181
0	1450	57.2411	42.5836	-0.00463387	136.554
0	1450	141.98	24.6147	-0.00424059	125.209
0	1450	25.6495	42.8119	-0.00387941	114.791
0	1453	6.15059	31.4204	-0.00405211	119.772
0	1454	106.918	7.9869	-0.00430385	127.034
0	1454	44.7062	20.7057	-0.00392236	116.03
0	1455	60.278	23.3713	-0.00438264	129.307
0	1456	136.304	33.9674	-0.00439746	129.734
0	1457	94.1227	41.428	-0.00369895	109.585
0	1457	41.9181	37.5272	-0.0039931	118.07
0	1459	135.875	10.7488	-0.00446662	131.73
0	1460	58.9888	14.7865	-0.00398252	117.765
0	1462	11.2337	52.3377	-0.00413099	122.048
0	1463	138.18	15.4512	-0.0068843	201.47
0	1463	121.228	24.5608	-0.00428337	126.443
0	1466	20.3129	33.7716	-0.00414339	122.406
0	1466	75.5834	49.8674	-0.004126	121.904
0	1467	51.2999	29.9718	-0.00388648	114.994
0	1467	100.419	31.1564	-0.00427716	126.264
0	1468	88.8442	22.6078	-0.00419629	123.931
0	1468	69.5404	36.7743	-0.00405437	119.838
0	1470	36.385	42.1098	-0.00413691	122.219
0	1473	116.182	13.8955	-0.00420864	124.288
0	1473	127.687	19.1937	-0.00421217	124.389
0	1473	72.4572	34.3484	-0.0034986	103.806
0	1475	39.6342	8.8978	-0.00388675	115.002
0	1477	20.4542	35.804	-0.00452749	133.485
0	1478	55.0282	17.5502	-0.0041646	123.017
0	1478	63.6601	12.2145	-0.00416053	122.9
0	1478	66.4073	25.1325	-0.00408566	120.74
0	1478	90.1023	50.9269	-0.00425604	125.655
0	1479	45.0895	37.0861	-0.00392546	116.119
0	1480	59.1213	27.0165	-0.00341158	101.296
0	1481	45.0188	5.13349	-0.00410508	121.3
0	1481	122.704	9.32576	-0.00425955	125.756
0	1481	142.295	47.5954	-0.00407857	120.536
0	1482	103.155	17.4795	-0.0042901	126.638
0	1482	36.2138	12.2963	-0.00403143	119.176
0	1482	7.08632	26.2731	-0.00404838	119.665
0	1486	57.8433	8.31481	-0.00437459	129.075
0	1487	24.3287	25.487	-0.00415159	122.642
0	1488	116.431	5.5253	-0.00402462	118.979
0	1492	54.5176	5.89593	-0.00401571	118.722
0	1492	35.6092	35.9028	-0.00417978	123.455
0	1493	15.261	48.7111	-0.00415569	122.76
0	1495	88.1982	4.6246	-0.00338295	100.47
0	1498	14.8846	26.3252	-0.00351314	104.225
0	1498	108.486	34.2688	-0.00373256	110.555
0	1499	56.6321	31.9112	-0.00396919	117.38
0	1499	86.2153	37.3383	-0.000940667	30.0193
0	1501	130	28.6842	-0.00409482	121.005
0	1502	38.9033	35.5951	-0.00412318	121.822
0	1503	76.8975	47.0596	-0.0044334	130.771
0	1504	110.233	16.5615	-0.00271197	81.1145
0	1509	128.422	10.8104	-0.00381504	112.934
0	1509	78.5593	10.2336	0.000715642	-23.5281
0	1510	114.481	52.0347	-0.00358422	106.276
0	1510	11.3794	50.8808	-0.00399407	118.098
0	1511	13.9634	24.756	-0.00546403	160.501
0	1512	110.985	42.6879	-0.00353737	104.924
0	1515	74.7392	19.3677	-0.000976641	31.057
0	1516	39.8906	29.2744	-0.00436267	128.731
0	1517	101.705	19.0895	-0.00396536	117.27
0	1518	134.781	42.897	-0.00457527	134.864
0	1519	38.3223	35.9492	-0.00441645	130.282
0	1522	10.6223	52.027	-0.00377402	111.751
0	1522	31.815	52.6648	-0.00391262	115.749
0	1522	75.5133	19.7836	0.00122001	-38.0773
0	1526	91.8663	14.2934	-0.0042841	126.465
0	1526	57.7734	13.7623	-0.00423596	125.076
0	1528	14.005	53.3972	-0.00378249	111.995
0	1529	26.1246	18.2657	-0.0040634	120.098
0	1530	12.0702	10.3479	-0.00375293	111.142
0	1532	77.6697	52.2283	-0.00392904	116.222
0	1533	76.8944	10.7482	-0.0044339	130.786
0	1533	39.4291	33.183	-0.00413438	122.146
0	1533	90.2104	40.4288	-0.00422109	124.647
0	1534	85.0372	15.1607	-0.00398485	117.832
0	1534	57.0414	52.6533	-0.00398071	117.713
0	1534	34.1295	15.9129	-0.00493503	145.241
0	1535	118.165	11.403	-0.00404625	119.603
0	1535	52.8361	32.4419	-0.00403438	119.261
0	1536	14.2641	22.5407	-0.00448064	132.134
0	1536	86.0572	45.1635	-0.00422858	124.863
[truncated: 14,784 more rows]

## Sheet: gp96_1200 aa_events
movie_indices	frame_indices	x_coords	y_coords	contrasts	masses_kDa
0	5	123.698	7.92557	-0.00414367	122.414
0	5	76.7011	10.0898	-0.00518887	152.563
0	5	37.9928	15.9122	-0.004717	138.952
0	5	123.45	15.5811	-0.004894	144.058
0	5	26.9225	21.6442	-0.00471003	138.751
0	5	98.8162	32.7482	-0.00459354	135.39
0	5	54.1951	37.6353	-0.00474204	139.674
0	5	19.5783	41.4903	-0.00463271	136.521
0	5	72.8051	46.3103	-0.00374845	111.013
0	5	137.079	51.9461	-0.00470986	138.746
0	6	53.0414	17.7182	-0.00492798	145.038
0	6	7.29971	35.3602	-0.00451101	133.01
0	6	45.5541	16.5258	-0.0047823	140.836
0	7	17.1962	17.8792	-0.00473822	139.564
0	7	40.9971	35.7338	-0.00472422	139.16
0	7	82.1984	15.235	-0.00493944	145.368
0	8	26.9636	30.9881	-0.00453177	133.609
0	8	82.1197	35.5302	-0.0045574	134.348
0	8	89.7853	36.3979	-0.00509865	149.961
0	8	30.594	14.7152	-0.00425039	125.492
0	8	65.4093	48.8206	-0.000856987	27.6054
0	9	23.3491	13.3705	-0.0068931	201.724
0	9	98.5319	41.4629	-0.00508742	149.637
0	9	50.1501	30.249	-0.00438727	129.44
0	9	7.62377	12.4949	-0.00490716	144.437
0	10	40.2206	28.162	-0.00492614	144.985
0	10	104.362	32.4783	-0.00486246	143.148
0	11	36.5862	9.89035	-0.00438338	129.328
0	11	124.751	30.2128	-0.00460099	135.606
0	12	84.0124	45.9182	-0.00679704	198.953
0	12	103.381	10.856	-0.00470571	138.626
0	12	67.7236	15.1477	-0.005583	163.933
0	12	71.6414	20.2679	-0.00526745	154.83
0	12	11.3386	31.7014	-0.00465537	137.174
0	12	26.4617	42.6516	-0.00487074	143.387
0	13	60.1304	17.6323	-0.00459614	135.466
0	14	36.0192	32.0222	-0.00490373	144.338
0	14	24.2406	35.6507	-0.00509136	149.751
0	15	43.646	22.1331	-0.00483302	142.299
0	16	138.642	15.9565	-0.00446588	131.708
0	16	16.5047	33.4166	-0.00529792	155.709
0	17	101.936	22.1623	-0.00453477	133.695
0	17	45.6834	12.5121	-0.00432143	127.541
0	17	48.0546	17.4392	-0.00443376	130.782
0	17	8.96342	47.1118	-0.00480797	141.576
0	17	83.4277	14.4919	-0.00487475	143.502
0	18	94.4726	11.7106	-0.00499882	147.081
0	18	24.4383	48.93	-0.00501042	147.416
0	19	10.3147	15.6615	-0.00457626	134.892
0	20	27.5776	18.4794	-0.00821694	239.912
0	20	80.4299	26.2105	-0.00494401	145.5
0	20	108.641	33.844	-0.00456555	134.583
0	21	51.8804	25.7105	-0.0048008	141.369
0	21	85.3952	51.8259	-0.00407453	120.419
0	21	93.6216	52.8155	-0.00448398	132.23
0	22	119.582	14.2369	-0.00486562	143.239
0	22	29.3453	52.3951	-0.00580172	170.242
0	22	37.7822	10.6969	-0.00451041	132.993
0	22	99.676	13.1528	-0.00493896	145.355
0	22	116.113	18.651	-0.00511279	150.369
0	22	116.319	24.5765	-0.0050221	147.753
0	22	59.1185	26.666	-0.00516777	151.955
0	23	59.616	37.6571	-0.00451339	133.079
0	23	90.9202	38.9458	-0.0050437	148.376
0	23	55.4689	10.4395	-0.00473668	139.52
0	23	67.0406	25.7298	-0.00519699	152.798
0	23	31.472	30.947	-0.00490311	144.321
0	23	46.0826	34.4008	-0.00476521	140.343
0	24	51.0188	5.15177	-0.00477149	140.524
0	24	37.2864	28.3596	-0.00538337	158.174
0	25	125.788	44.5215	-0.00543058	159.536
0	25	6.22966	21.1558	-0.00453612	133.734
0	25	75.1467	38.9986	-0.00509181	149.764
0	25	139.966	43.0066	-0.00478721	140.977
0	26	138.589	18.8608	-0.00467959	137.873
0	26	123.694	38.4598	-0.00544332	159.903
0	26	108.954	52.2572	-0.00482623	142.103
0	26	69.5571	38.5318	-0.00441608	130.272
0	27	144.06	37.7813	-0.00561939	164.983
0	28	9.74171	17.7936	-0.00454106	133.877
0	28	64.3026	19.5508	-0.00448879	132.369
0	29	14.0277	50.7359	-0.00645549	189.101
0	29	123.266	28.6246	-0.00483117	142.245
0	30	74.87	13.9256	-0.00494058	145.401
0	30	6.19914	42.3005	-0.00748002	218.654
0	30	19.8796	29.2481	-0.00503763	148.201
0	30	129.369	37.5626	-0.00499758	147.046
0	30	30.7218	51.9922	-0.00516927	151.998
0	31	15.3421	9.58738	-0.00483129	142.249
0	31	97.3952	31.8744	-0.004475	131.971
0	32	102.535	35.1908	-0.00400779	118.494
0	32	29.7368	46.1838	-0.00481781	141.86
0	32	53.4897	52.6509	-0.00500762	147.335
0	33	80.9092	29.4337	-0.00441977	130.378
0	33	141.48	46.2321	-0.00457478	134.849
0	34	75.3235	20.0334	-0.00826426	241.277
0	34	98.765	49.3471	-0.00514218	151.217
0	34	38.9019	16.2491	-0.00472651	139.226
0	34	133.348	35.5035	-0.00609672	178.752
0	35	42.3704	5.55277	-0.00467582	137.764
0	35	137.687	6.67108	-0.00471223	138.814
0	35	52.2837	29.1551	-0.00462632	136.336
0	36	86.8545	6.251	-0.00403974	119.416
0	36	134.613	46.3715	-0.00449601	132.577
0	37	88.2931	21.5118	-0.00446915	131.802
0	37	33.734	28.4191	-0.00504048	148.283
0	37	37.1569	10.7197	-0.00447926	132.094
0	37	9.34881	34.0305	-0.00473825	139.565
0	37	88.6681	33.8375	-0.00484371	142.607
0	37	70.8076	51.5799	-0.00486237	143.145
0	38	59.8735	48.7393	-0.0059351	174.089
0	38	121.707	29.5178	-0.00551018	161.832
0	39	116.911	25.7605	-0.00535367	157.317
0	39	82.1747	31.3852	-0.00507792	149.363
0	40	67.344	35.1669	-0.00440112	129.84
0	40	98.1593	6.14472	-0.00523746	153.965
0	40	92.6139	29.0561	-0.00533574	156.8
0	40	90.7415	53.2289	-0.00493341	145.195
0	41	41.2118	7.54507	-0.00461074	135.887
0	41	101.412	26.0068	-0.00460542	135.733
0	41	61.7216	29.7751	-0.0048684	143.319
0	41	141.717	32.1568	-0.00664513	194.571
0	41	32.497	42.7668	-0.00470549	138.62
0	42	135.14	24.563	-0.005037	148.183
0	42	43.3906	29.1826	-0.00513407	150.983
0	43	23.3318	35.3046	-0.00467861	137.844
0	43	107.016	42.0407	-0.00479342	141.156
0	43	81.7278	8.81222	-0.00475488	140.045
0	43	127.425	47.1233	-0.00464501	136.875
0	44	8.28508	24.0792	-0.00450675	132.887
0	44	43.4262	36.1633	-0.0050846	149.556
0	44	46.1005	8.71153	-0.00580183	170.245
0	44	136.287	18.5631	-0.00485278	142.869
0	44	82.0225	36.7771	-0.005071	149.164
0	45	106.446	17.4177	-0.00488704	143.857
0	45	16.2885	22.7425	-0.00499352	146.929
0	45	57.3164	49.7104	-0.00466344	137.407
0	46	27.37	5.07189	-0.00453843	133.801
0	46	70.169	30.1841	-0.00503948	148.254
0	47	101.152	5.96566	-0.00490157	144.276
0	47	124.334	51.8558	-0.00427944	126.33
0	48	120.555	24.7901	-0.00504432	148.394
0	48	119.054	18.16	-0.00546896	160.643
0	49	68.9247	6.52569	-0.0044657	131.703
0	49	43.5121	12.0817	-0.00449245	132.474
0	49	97.711	15.8078	-0.00452345	133.369
0	49	88.9829	14.5595	-0.00195157	59.1799
0	51	16.1163	9.88653	-0.00525578	154.494
0	51	7.23899	21.941	-0.00552901	162.375
0	51	134.924	22.5319	-0.00799973	233.646
0	52	55.5695	17.4805	-0.00476673	140.386
0	52	34.4701	28.4254	-0.00490121	144.266
0	52	108.452	41.2754	-0.00484079	142.523
0	53	128.32	4.95316	-0.00449411	132.522
0	53	73.1556	5.00862	-0.00418665	123.653
0	54	122.045	49.8583	-0.00521192	153.229
0	54	73.3669	52.6735	-0.00483657	142.401
0	54	41.0178	44.2566	-0.00459774	135.512
0	54	43.3193	49.5035	-0.00538672	158.271
0	55	130.077	33.7088	-0.00393059	116.267
0	55	24.772	53.2089	-0.00470517	138.611
0	55	117.878	11.2954	-0.00522597	153.634
0	56	8.13899	14.1746	-0.00420395	124.152
0	57	17.0418	8.09786	-0.00436076	128.676
0	58	27.2869	18.2288	-0.00468078	137.907
0	58	30.4504	46.385	-0.00461446	135.994
0	58	9.49267	18.3036	-0.00385355	114.045
0	58	17.6597	19.9202	-0.00467209	137.656
0	59	21.3824	41.8779	-0.00999342	291.156
0	59	98.1889	13.2854	-0.00469967	138.452
0	59	86.898	29.2239	-0.005223	153.548
0	59	54.4336	18.1245	-0.00486072	143.098
0	59	128.169	39.539	-0.00483107	142.243
0	59	144.057	45.581	-0.00365577	108.34
0	59	107.127	48.3208	-0.00456368	134.529
0	60	80.3997	49.4144	-0.00487407	143.483
0	60	123.684	4.73723	-0.00523801	153.981
0	60	100.345	22.9367	-0.00493415	145.216
0	60	112.508	25.312	-0.00475206	139.963
0	60	56.2582	52.5913	-0.00483199	142.269
0	61	69.702	6.36844	-0.00439647	129.706
0	61	15.3051	35.0364	-0.00501113	147.436
0	62	105.448	43.1394	-0.00494295	145.47
0	63	126.021	11.4668	-0.0049196	144.796
0	63	38.4541	12.4756	-0.00460636	135.76
0	63	129.331	50.4201	-0.00492302	144.895
0	64	133.756	39.6248	-0.00481588	141.804
0	64	122.984	52.4072	-0.00489556	144.103
0	65	138.4	16.4848	-0.00469809	138.406
0	65	72.6504	22.9411	-0.00475335	140
0	66	109.943	22.1611	-0.00519212	152.657
0	66	81.4708	27.2333	-0.00522792	153.69
0	66	81.8463	34.5224	-0.00518809	152.541
0	66	92.1757	36.505	-0.00457051	134.726
0	68	22.661	27.947	-0.00450384	132.803
0	68	120.008	22.5992	-0.00495162	145.72
0	69	110.113	15.3501	-0.00470528	138.614
0	69	45.1445	6.88541	-0.00467668	137.789
0	70	15.56	9.08118	-0.00508048	149.437
0	70	119.97	10.9782	-0.00358305	106.242
0	70	74.1255	31.5975	-0.00406427	120.123
0	71	56.3893	28.1814	-0.00466739	137.521
0	71	64.4503	48.1239	-0.00680029	199.047
0	71	90.687	7.05367	-0.00470468	138.596
0	72	38.4161	33.1802	-0.00339375	100.781
0	72	113.902	45.9454	-0.00509193	149.767
0	72	61.4342	31.9773	-0.00485228	142.854
0	73	94.6517	24.3319	-0.00464896	136.989
0	73	35.3234	47.2307	-0.0050057	147.28
0	73	77.2904	51.8519	-0.0046467	136.924
0	73	15.5761	24.3263	-0.0049973	147.038
0	73	52.2242	51.8965	-0.00439714	129.725
0	73	124.499	16.8251	-0.00357902	106.126
0	73	128.842	16.9709	-0.00355369	105.395
0	74	112.907	38.1921	-0.00473873	139.579
0	75	134.496	15.959	-0.00471508	138.897
0	75	68.5446	47.443	-0.00398775	117.916
0	75	107.318	12.2299	-0.00504939	148.54
0	75	56.0426	19.2998	-0.00490149	144.274
0	75	58.0727	40.4631	-0.00470652	138.65
0	76	19.8453	36.8402	-0.00749615	219.12
0	77	105.692	40.3593	-0.00468386	137.996
0	78	54.668	29.1703	-0.00568317	166.822
0	78	137.047	33.8383	-0.00486211	143.138
0	78	16.2527	43.0152	-0.00483281	142.293
0	79	48.4048	27.6641	-0.00474618	139.794
0	79	118.571	35.3158	-0.00448975	132.397
0	80	125.846	19.6422	-0.00443515	130.822
0	80	135.053	22.1063	-0.00433802	128.02
0	81	82.9081	7.12898	-0.00451153	133.025
0	81	16.2969	16.7446	-0.00498132	146.577
0	81	83.1592	35.9951	-0.0046245	136.284
0	81	31.4538	11.7322	-0.000849538	27.3905
0	82	96.617	5.20128	-0.00481473	141.771
0	82	120.605	26.4521	-0.00450418	132.813
0	83	142.833	19.6158	-0.00480359	141.45
0	83	42.1975	42.5675	-0.00492326	144.902
0	84	137.395	8.88638	-0.00521397	153.288
0	84	19.2287	27.9443	-0.00467353	137.698
0	84	75.3706	42.4182	-0.00485801	143.019
0	84	106.329	43.8975	-0.00484744	142.715
0	84	42.8421	51.4818	-0.00471623	138.93
0	85	56.5829	8.01277	-0.00472189	139.093
0	85	40.179	12.6518	-0.00435574	128.531
0	85	115.644	31.4581	-0.00449112	132.436
0	86	95.3883	37.2035	-0.00404955	119.698
0	86	96.4142	26.2748	-0.00503552	148.14
0	86	70.9143	38.7634	-0.00465945	137.292
0	86	5.40154	41.5865	-0.0042995	126.909
0	86	109.351	50.6743	-0.00470421	138.583
0	87	76.7591	52.1309	-0.00487192	143.421
0	87	8.57801	15.0886	-0.00511254	150.362
0	87	122.959	40.5185	-0.00457935	134.981
0	88	93.2567	15.4038	-0.00424457	125.324
0	89	107.933	6.32456	-0.00432693	127.7
0	89	128.029	12.306	-0.0045539	134.247
0	90	69.2523	9.07366	-0.00502123	147.728
0	90	56.5265	43.5187	-0.00493482	145.235
0	90	80.1397	45.573	-0.00493449	145.226
0	90	14.4385	18.4528	-0.00461282	135.947
0	91	126.888	29.9575	-0.00497565	146.413
0	91	81.9631	15.0318	-0.0046075	135.793
0	91	90.7501	18.8643	-0.00456242	134.493
0	91	7.86798	24.3852	-0.00788032	230.201
0	92	53.2633	10.756	-0.00451074	133.002
0	92	93.0156	30.6083	-0.0051283	150.816
0	92	109.364	46.5519	-0.00395885	117.082
0	92	16.2142	51.4493	-0.00452572	133.434
0	92	106.897	11.4127	-0.00431155	127.256
0	93	121.268	10.2102	-0.00467889	137.853
0	93	83.5143	6.98377	-0.00470431	138.586
0	93	46.8136	45.0435	-0.00503337	148.078
0	93	43.329	50.682	-0.00537393	157.902
0	93	56.1816	29.8619	-0.00406882	120.254
0	93	54.6173	38.4952	-0.00496075	145.983
0	94	62.4095	22.4466	-0.0053314	156.675
0	94	141.999	30.041	-0.00482895	142.181
0	94	10.7309	28.6865	-0.00484326	142.594
0	94	42.669	30.1591	-0.00460248	135.648
0	95	126.381	18.7271	-0.0051092	150.265
0	95	101.068	6.80632	-0.00483142	142.253
0	95	95.6831	36.7859	-0.00535311	157.301
0	95	128.581	40.9794	-0.00451428	133.104
0	95	110.409	49.5223	-0.00427812	126.292
0	98	47.2112	21.1035	-0.00693449	202.918
0	98	98.3118	25.0464	-0.00492377	144.916
0	98	6.86328	44.8566	-0.0050608	148.869
0	99	14.2057	15.4769	-0.00538321	158.169
0	99	74.7286	7.77823	-0.00602955	176.814
0	99	14.8271	8.97711	-0.00530289	155.853
0	99	135.892	12.2581	-0.00505227	148.623
0	99	71.2494	23.2172	-0.00461923	136.132
0	99	12.1866	33.6407	-0.00469852	138.419
0	100	67.0916	45.6023	-0.00488775	143.877
0	101	75.6589	26.692	-0.00501594	147.575
0	101	62.3068	7.46882	-0.00453219	133.621
0	101	99.382	10.7703	-0.00455209	134.195
0	101	92.0303	24.3084	-0.00631777	185.128
0	101	117.13	49.4903	-0.00480158	141.392
0	102	32.6745	32.8057	-0.00482794	142.152
0	102	118.865	34.3638	-0.0048209	141.949
0	102	8.5567	50.3507	-0.00465292	137.103
0	103	95.3017	38.599	-0.00382648	113.264
0	103	72.1692	48.1631	-0.00506322	148.939
0	104	50.8477	47.9228	-0.00476216	140.255
0	104	55.9006	20.1606	-0.00482327	142.017
0	104	44.6592	37.5875	-0.00497802	146.481
0	104	62.3727	44.4779	-0.00484721	142.708
0	104	121.6	26.7073	-0.00366195	108.518
0	105	132.252	31.5445	-0.00481124	141.671
0	105	116.09	42.9419	-0.00478172	140.819
0	106	120.448	18.1865	-0.00513224	150.93
0	106	22.5626	28.7416	-0.00436523	128.805
0	106	73.8822	37.8744	-0.00451366	133.086
0	107	97.6638	5.734	-0.00376812	111.58
0	107	31.7966	42.9851	-0.00473446	139.456
0	109	126.026	14.1776	-0.0049094	144.502
0	109	136.274	20.2509	-0.00512451	150.707
0	111	9.70158	28.6451	-0.00505134	148.596
0	111	90.3684	53.1853	-0.00534931	157.191
0	112	25.7192	35.3518	-0.00637521	186.785
0	112	9.93658	13.1686	-0.00479922	141.324
0	112	86.46	22.4188	-0.0050809	149.449
0	112	101.354	39.5676	-0.00497666	146.442
0	112	132.021	50.0159	-0.00485848	143.033
0	113	131.743	44.4672	-0.00439884	129.774
0	113	138.162	50.0601	-0.00475855	140.151
0	114	110.972	29.8956	-0.00457418	134.832
0	114	104.178	33.5774	-0.00502809	147.926
0	115	125.058	20.1545	-0.00489505	144.088
0	115	13.5836	32.2399	-0.00458119	135.034
0	116	40.9189	33.1427	-0.00484312	142.59
0	117	17.268	16.1522	-0.0047952	141.208
0	117	116.186	27.876	-0.00357205	105.924
0	119	58.9517	26.1668	-0.00458343	135.099
0	119	101.325	14.3533	-0.00460715	135.783
0	119	118.564	16.8545	-0.00490475	144.368
0	119	38.5371	19.2335	-0.0045268	133.466
0	119	27.2828	23.8307	-0.00356127	105.614
0	119	133.848	41.0923	-0.00466109	137.339
0	120	120.207	40.8618	-0.00848397	247.614
0	120	11.6891	7.08762	-0.00474707	139.819
0	120	56.267	18.5501	-0.0046778	137.821
0	120	43.7004	17.9791	-0.00401286	118.64
0	121	129.732	13.7125	-0.00463217	136.505
0	121	138.658	38.1333	-0.00495431	145.797
0	121	31.6505	45.1853	-0.00464681	136.927
0	122	41.6166	33.3561	-0.00455301	134.221
0	122	21.2789	7.55456	-0.0049405	145.399
0	122	121.434	48.1619	-0.00520367	152.99
0	122	46.4673	20.7819	-0.00386483	114.37
0	123	33.4085	4.89527	-0.00444602	131.135
0	123	109.484	37.42	-0.00538427	158.2
0	124	121.874	7.78101	-0.00501533	147.557
0	124	57.3625	50.3447	-0.00482393	142.036
0	125	14.3172	45.3674	-0.00401747	118.773
0	125	30.1163	25.5033	-0.00474313	139.706
0	125	15.126	38.5176	-0.00405695	119.912
0	125	6.19126	37.7116	-0.00430892	127.18
0	126	56.7192	39.3969	-0.00504684	148.466
0	126	84.9691	9.337	-0.00448449	132.245
0	127	44.4495	9.76102	-0.00480416	141.466
0	127	52.5091	26.3648	-0.0046585	137.264
0	127	47.617	46.6293	-0.00489265	144.019
0	128	79.3741	21.9732	-0.00504309	148.358
0	128	73.5468	18.0612	-0.00489288	144.025
0	128	43.8546	16.3491	-0.00454343	133.945
0	129	137.041	22.5605	-0.00424736	125.405
0	130	109.413	16.4347	-0.00457923	134.978
0	130	131.949	29.4021	-0.00502171	147.742
0	130	36.0129	12.3329	-0.00446059	131.555
0	130	132.578	22.3049	-0.00442684	130.582
0	131	110.542	10.8003	-0.00472249	139.11
0	131	139.755	33.9516	-0.00483414	142.331
0	132	64.6202	7.92967	-0.00465368	137.125
0	133	50.4449	17.5261	-0.00494754	145.602
0	133	40.9444	25.0038	-0.00473971	139.607
0	134	40.2469	13.0429	-0.00733157	214.372
0	134	117.513	46.0433	-0.00471038	138.761
0	134	71.368	31.0418	-0.00507189	149.189
0	135	72.0987	22.8356	-0.00463457	136.574
0	136	5.81123	52.1886	-0.0050366	148.171
0	137	41.2235	5.58552	-0.00476509	140.339
0	137	92.6269	19.8625	-0.00347175	103.031
0	137	101.816	33.973	-0.00476332	140.288
0	137	7.08863	45.3423	-0.00465424	137.141
0	137	44.0937	47.0598	-0.00484898	142.759
0	138	128.515	36.7236	-0.00678034	198.471
0	138	24.0037	5.77133	-0.0047691	140.455
0	139	51.0891	23.4989	-0.00473356	139.43
0	139	114.709	23.6283	-0.00462073	136.175
0	139	47.0883	10.5173	-0.00460372	135.684
0	139	60.3319	48.812	-0.00492826	145.046
0	140	79.1159	28.8466	-0.00459778	135.513
0	141	51.9151	37.2117	-0.00942199	274.673
0	141	142.743	37.866	-0.00503572	148.146
0	141	29.2246	42.44	-0.0026766	80.0942
0	141	14.8971	13.1234	-0.00684064	200.211
0	141	91.58	13.88	-0.00511869	150.539
0	141	85.9389	14.3854	-0.00494035	145.395
0	141	36.0222	39.4022	-0.00527901	155.164
0	141	39.9039	19.9345	-0.00394458	116.671
0	142	11.103	30.5074	-0.00525465	154.461
0	144	71.5966	13.6203	-0.00482114	141.956
0	145	134.418	44.2268	-0.00493473	145.233
0	145	50.4214	7.31001	-0.00412745	121.946
0	145	63.5783	33.8417	-0.00475029	139.912
0	146	132.153	26.4824	-0.00518533	152.462
0	146	20.3549	35.5066	-0.00477161	140.527
0	146	82.254	4.57844	-0.00473757	139.545
0	146	44.0616	14.5528	-0.00488346	143.754
0	147	108.559	28.9582	-0.0045303	133.566
0	147	47.489	8.17062	-0.00390984	115.668
0	148	19.1338	15.3684	-0.00454775	134.07
0	148	74.1378	50.0205	-0.00486721	143.285
0	148	86.6109	48.7153	-0.00514717	151.361
0	149	6.4534	14.7699	-0.0048297	142.203
0	149	101.887	21.8468	-0.00275824	82.4491
0	149	6.28477	31.3951	-0.00422686	124.813
0	149	91.4986	33.9756	-0.00482261	141.998
0	149	70.9959	44.9444	-0.00492446	144.936
0	149	130.427	49.1761	-0.00474342	139.714
0	150	100.602	8.26195	-0.00449965	132.682
0	150	17.8099	27.0359	-0.00510523	150.151
0	150	71.4189	20.1004	-0.00421863	124.576
0	150	72.844	24.8275	-0.00388596	114.98
0	150	101.289	38.5133	-0.00495078	145.696
0	151	82.3321	38.2308	-0.0049414	145.425
0	152	26.5586	7.71592	-0.00469287	138.256
0	152	54.5031	15.3084	-0.00441987	130.381
0	153	68.4015	13.9929	-0.00471599	138.923
0	153	50.7077	42.3617	-0.0048925	144.014
0	153	135.078	51.242	-0.00452539	133.425
0	154	143.347	18.0055	-0.00511638	150.473
0	154	108.91	27.8881	-0.00489923	144.209
0	154	88.9818	15.2248	-0.00454491	133.988
0	155	30.4761	21.8541	-0.00468717	138.091
0	155	21.64	6.8871	-0.00449777	132.628
0	155	44.5815	8.29265	-0.00478662	140.96
0	155	15.4727	23.8222	-0.0045254	133.425
0	156	38.2461	43.7907	-0.00907302	264.606
0	156	139.385	6.96619	-0.00519835	152.837
0	156	53.8336	19.2909	-0.00434294	128.162
0	158	55.9817	41.191	-0.00482424	142.046
0	158	137.451	47.5024	-0.00453752	133.775
0	159	5.61139	46.0553	-0.00433622	127.968
0	159	124.399	23.5303	-0.00472327	139.133
0	159	91.0769	49.5324	-0.00517332	152.115
0	159	104.334	11.7351	-0.00478645	140.955
0	159	25.0844	53.464	-0.00528884	155.447
0	160	60.7868	26.0236	-0.00454324	133.94
0	160	43.0545	24.7449	-0.0039244	116.088
0	160	78.7166	10.485	-0.00408396	120.691
0	161	123.199	10.0116	-0.0046457	136.895
0	161	22.1729	17.0742	-0.00465251	137.092
0	161	90.4329	43.5673	-0.00501775	147.628
0	162	50.722	9.30974	-0.00517352	152.121
0	162	55.1742	14.937	-0.00532349	156.447
0	162	10.8766	35.9457	-0.00498305	146.626
0	162	81.5134	37.8535	-0.00539686	158.563
0	162	71.4191	32.6645	-0.0026972	80.6885
0	163	39.7254	11.2605	-0.00406886	120.255
0	164	91.0407	32.2427	-0.00510726	150.209
0	164	76.8158	34.3518	-0.00492833	145.048
0	165	122.196	32.6985	-0.00473122	139.362
0	165	103.682	35.1923	-0.00489045	143.955
0	166	56.7358	33.8301	-0.00713218	208.621
0	166	8.99503	25.3588	-0.00470346	138.561
0	166	27.9847	45.4026	-0.00450881	132.946
0	168	77.5925	11.6585	-0.00424394	125.306
0	168	23.3044	42.9575	-0.00497194	146.306
0	168	49.2587	44.7239	-0.00401347	118.658
0	169	110.287	19.9866	-0.00460679	135.773
0	169	71.8242	11.7553	-0.00497049	146.264
0	170	17.6118	12.228	-0.00346491	102.834
0	170	119.342	15.7422	-0.00367723	108.959
0	170	138.202	17.7225	-0.00522986	153.746
0	170	53.3612	46.7564	-0.00441655	130.285
0	171	115.922	40.2982	-0.00398361	117.796
0	171	88.5434	5.92054	-0.00478974	141.05
0	171	136.754	32.1158	-0.00454068	133.866
0	171	144.255	32.3171	-0.00548916	161.226
0	171	119.241	20.3293	-0.00305401	90.9809
0	171	102.213	29.0175	-0.00485282	142.87
0	171	128.743	30.9644	-0.00485619	142.967
0	171	57.0058	42.4071	-0.0049349	145.237
0	172	79.3205	18.8933	-0.00478292	140.853
0	172	122.557	38.8528	-0.00496204	146.02
0	172	9.58579	48.8467	-0.0046084	135.819
0	173	7.96342	29.5098	-0.00656294	192.2
0	173	97.063	8.98563	-0.00491767	144.74
0	174	96.4389	27.603	-0.00470314	138.552
0	176	89.3608	13.2145	-0.00448708	132.319
0	176	138.785	19.4772	-0.00473974	139.608
0	176	33.8277	52.8924	-0.00449958	132.68
0	177	83.5634	44.3808	-0.00512715	150.783
0	178	124.652	46.1884	-0.0047181	138.984
0	178	96.0154	50.1535	-0.00510022	150.006
0	178	129.206	4.60267	-0.00449002	132.404
0	178	63.0883	52.7131	-0.00465167	137.067
0	179	26.4301	22.6179	-0.00484551	142.659
0	179	112.757	34.6114	-0.0050595	148.832
0	179	7.22474	13.1009	-0.00492865	145.057
0	179	76.4919	31.5958	-0.00496183	146.014
0	179	5.26815	6.25439	-0.0042352	125.054
0	180	126.487	16.7181	-0.00505175	148.608
0	180	130.475	48.6449	-0.00497628	146.431
0	181	14.2355	10.5544	-0.00511866	150.538
0	182	79.4121	26.36	-0.00524065	154.057
0	182	36.7566	48.4935	-0.00501784	147.63
0	182	98.5291	14.8075	-0.00475432	140.029
0	183	55.9923	22.2714	-0.00551497	161.97
0	183	39.0091	5.13689	-0.00247473	74.2711
0	183	93.7656	22.3663	-0.00459487	135.429
0	184	143.732	36.5458	-0.00486926	143.344
0	185	96.2491	40.3708	-0.00792998	231.634
0	185	113.348	51.9166	-0.00499113	146.859
0	185	136.519	41.8825	-0.00487972	143.646
0	185	110.069	47.0585	-0.00458955	135.275
0	186	121.728	9.99394	-0.00457174	134.762
0	186	64.1581	35.8387	-0.00433044	127.801
0	187	144.178	14.3351	-0.00400605	118.444
0	187	24.5493	37.3484	-0.00443944	130.945
0	188	62.9168	20.2157	-0.00480478	141.484
0	188	87.2346	28.3411	-0.00483929	142.48
0	188	32.3982	29.0086	-0.00449115	132.437
0	188	90.566	35.4105	-0.00452013	133.273
0	188	30.7187	53.2203	-0.0045167	133.174
0	188	36.0097	53.0609	-0.00446131	131.576
0	188	135.462	47.8924	-0.00522362	153.566
0	190	99.3439	32.2935	-0.00415181	122.648
0	190	65.5071	38.9545	-0.00467735	137.808
0	191	144.07	33.8565	-0.00503861	148.229
0	191	14.5109	37.6237	-0.00510808	150.233
0	191	32.056	42.6661	-0.00601253	176.323
0	191	86.5603	47.6943	-0.00456185	134.476
0	191	94.2042	32.0699	-0.00442536	130.539
0	192	43.3547	23.7037	-0.0044267	130.578
0	192	132.218	38.3204	-0.00497365	146.355
0	192	123.157	6.42221	-0.00504119	148.304
0	192	73.1895	15.0202	-0.00476776	140.416
0	192	43.6144	32.9852	-0.00422762	124.835
0	192	88.4052	38.0472	-0.0047089	138.718
0	192	7.93799	25.2876	-0.00544846	160.052
0	193	55.6112	10.7558	-0.00471822	138.987
0	193	126.342	12.8074	-0.00562026	165.007
0	193	113.073	23.8975	-0.00470099	138.49
0	194	75.7745	21.338	-0.00403623	119.314
0	194	128.44	45.8982	-0.00475543	140.061
0	195	26.3617	47.9144	-0.00505543	148.714
0	195	98.9594	8.33036	-0.00455634	134.318
0	195	49.3564	16.4383	-0.00273801	81.8658
0	195	31.8559	23.7166	-0.00409097	120.893
0	195	14.0742	27.8019	-0.00470219	138.525
0	195	132.271	27.3258	-0.00499574	146.992
0	195	38.8358	33.1286	-0.0044166	130.286
0	195	120.407	14.5483	-0.00341495	101.393
0	196	50.9586	7.41609	-0.00478906	141.031
0	196	108.394	22.722	-0.00446076	131.56
0	196	31.5942	52.1136	-0.00473398	139.442
0	197	38.8101	5.12242	-0.00482257	141.997
0	197	138.538	24.873	-0.00520757	153.103
0	197	109.07	48.8138	-0.00522744	153.676
0	197	72.2142	20.1021	-0.00388217	114.87
0	198	92.6753	8.75085	-0.00481179	141.686
0	198	116.869	11.7544	-0.00421311	124.417
0	198	42.3335	15.7771	-0.00455152	134.179
0	198	113.858	44.2251	-0.00450736	132.905
0	198	41.8216	48.304	-0.00537961	158.066
0	198	60.3704	51.9685	-0.00524113	154.071
0	199	58.0665	31.4577	-0.00495464	145.807
0	199	57.7911	12.8561	-0.00491282	144.601
0	200	34.7221	33.8483	-0.00453742	133.772
0	200	27.3699	40.7426	-0.00446087	131.564
0	201	97.6099	39.3825	-0.00478926	141.036
0	202	38.4528	22.645	-0.00473342	139.425
0	202	42.6582	33.3057	-0.00496803	146.193
0	203	52.0895	46.7712	-0.0048617	143.126
0	203	57.5517	24.9729	-0.00505104	148.588
0	204	43.8186	9.15291	-0.00491356	144.622
0	204	30.0809	44.4658	-0.00466723	137.516
0	204	70.961	6.8222	-0.00492515	144.956
0	205	22.159	42.3042	-0.00472395	139.152
0	206	111.256	11.6282	-0.00514239	151.223
0	206	126.98	14.9423	-0.00508488	149.564
0	206	28.3516	52.306	-0.00517942	152.291
0	207	116.645	33.2665	-0.00475625	140.084
0	208	133.785	29.8454	-0.00483857	142.459
0	208	14.125	50.5928	-0.00455119	134.169
0	209	136.528	43.2296	-0.00508553	149.583
0	209	102.134	43.9273	-0.00480689	141.545
0	210	37.3814	8.28184	-0.00472534	139.193
0	210	88.084	11.1419	-0.00463071	136.463
0	210	53.012	15.5381	-0.00487521	143.516
0	210	6.43245	31.9225	-0.00512737	150.79
0	211	16.2162	45.6327	-0.00473612	139.504
0	212	75.6426	32.7019	-0.00495547	145.831
0	212	138.717	17.1839	-0.00491442	144.647
0	212	34.136	34.4137	-0.00478029	140.778
0	213	100.695	9.38621	-0.00471724	138.959
0	213	100.219	31.7397	-0.00482386	142.034
0	213	49.9959	35.007	-0.003812	112.846
0	213	133.075	37.8588	-0.00495171	145.723
0	213	20.5078	38.6836	-0.00506169	148.895
0	214	26.0707	9.26016	-0.00457358	134.815
0	214	142.855	33.9083	-0.00440692	130.007
0	216	135.949	44.2834	-0.004501	132.721
0	217	50.8327	14.383	-0.00453409	133.676
0	217	27.8751	29.1255	-0.00473863	139.576
0	218	114.238	46.4108	-0.00508268	149.5
0	218	36.5956	4.56975	-0.00479461	141.191
0	218	26.1881	5.91831	-0.00453957	133.834
0	219	141.485	13.1337	-0.00563607	165.464
0	219	134.003	18.2	-0.00394387	116.65
0	220	57.7943	21.9238	-0.00503807	148.214
0	220	46.396	46.7982	-0.00453712	133.763
0	221	27.1468	15.7622	-0.00346449	102.822
0	221	75.0222	22.6629	-0.00478961	141.046
0	221	90.2164	33.1312	-0.00479524	141.209
0	222	54.4495	8.35311	-0.00488475	143.791
0	222	43.2002	42.9456	-0.00443843	130.916
0	222	118.114	28.7674	-0.00464609	136.906
0	222	50.5264	36.0341	-0.00471198	138.807
0	223	140.171	19.8253	-0.00367634	108.933
0	223	51.601	22.4939	-0.00516338	151.828
0	223	83.7323	41.4451	-0.00481066	141.654
0	223	69.157	45.0989	-0.00483325	142.305
0	223	92.1743	38.8998	-0.00479374	141.166
0	225	63.0452	40.9621	-0.00493506	145.242
0	225	66.0266	12.7952	-0.00476786	140.419
0	225	141.347	36.6365	-0.00482542	142.079
0	225	76.122	38.1234	-0.00454053	133.862
0	226	121.607	45.5954	-0.00477	140.481
0	226	47.0091	9.86776	-0.00382109	113.108
0	226	43.3969	12.6793	-0.00414705	122.511
0	226	130.111	19.9198	-0.00465075	137.041
0	226	22.6334	49.301	-0.00308166	91.7787
0	227	10.4998	46.6022	-0.00474388	139.727
0	227	86.43	31.9196	-0.00476472	140.328
0	227	29.3776	49.8597	-0.0048366	142.402
0	228	35.4676	51.1688	-0.00520977	153.167
0	229	60.2166	28.0594	-0.00806157	235.43
0	230	99.3742	19.0555	-0.00456011	134.426
0	230	32.4715	36.9936	-0.0048625	143.149
0	231	116.502	35.9089	-0.00536242	157.57
0	231	68.2463	4.86436	-0.00359026	106.45
0	232	95.1412	16.1837	-0.00447347	131.927
0	232	120.964	29.9793	-0.00569704	167.222
0	232	122.552	45.9358	-0.00497767	146.471
0	233	124.407	16.8461	-0.00438243	129.301
0	233	75.6369	31.8391	-0.00465501	137.164
0	234	81.0946	11.7253	-0.00465678	137.215
0	234	21.2115	50.8058	-0.00459938	135.559
0	235	67.1137	12.1326	-0.00533066	156.654
0	236	113.517	47.9302	-0.00471829	138.989
0	237	69.968	26.5972	-0.0047422	139.679
0	238	138.263	25.5752	-0.0050898	149.706
0	238	85.3219	6.39093	-0.00465017	137.024
0	238	8.04477	25.7596	-0.00460582	135.745
0	238	62.0778	31.7113	-0.00474556	139.776
0	239	15.3946	4.66943	-0.00409143	120.907
0	239	82.3857	21.6116	-0.00197539	59.8671
0	239	91.5187	48.1296	-0.00531927	156.325
0	240	51.0576	45.5459	-0.00517135	152.058
0	240	10.3821	50.9542	-0.00467625	137.776
0	242	52.5674	14.9616	-0.00486764	143.297
0	242	128.702	21.7432	-0.00445922	131.516
0	242	73.2195	26.461	-0.00432629	127.682
0	242	141.81	24.1789	-0.00430876	127.176
0	243	29.9868	28.1493	-0.00487127	143.402
0	243	28.0069	12.5894	-0.00448074	132.137
0	244	79.5632	32.3527	-0.00484961	142.777
0	244	121.669	32.7156	-0.0090921	265.157
0	245	88.4285	13.6979	-0.00499807	147.06
0	245	56.6627	21.8487	-0.00505412	148.677
0	245	113.909	52.6732	-0.00462938	136.424
0	246	102.715	32.1119	-0.00545346	160.196
0	246	7.77645	23.276	-0.00425067	125.5
0	246	36.4136	40.8751	-0.00497362	146.354
0	246	144.176	19.0761	-0.00504416	148.389
0	246	43.0726	37.4957	-0.00502443	147.82
0	247	118.236	26.1254	-0.00408782	120.803
0	247	91.2071	26.0519	-0.00484584	142.668
0	249	84.3874	45.6728	-0.00483354	142.314
0	250	137.666	32.5074	-0.00485697	142.99
0	250	6.16114	12.5109	-0.00497976	146.532
0	250	65.1591	37.2603	-0.00490543	144.387
0	251	20.9055	39.0984	-0.00460689	135.776
0	251	71.9189	29.5365	-0.00481151	141.678
0	251	106.947	51.0273	-0.00455488	134.275
0	251	127.265	23.6659	-0.0043403	128.085
0	251	34.1534	29.3521	-0.00474269	139.693
0	252	80.5646	5.49908	-0.00464702	136.933
0	252	53.7164	28.3454	-0.00498207	146.598
0	253	32.0934	11.1023	-0.00498781	146.764
0	253	98.9606	12.455	-0.00462356	136.257
0	253	66.3185	31.38	-0.00535825	157.449
0	253	34.6402	37.4554	-0.00426173	125.819
0	253	8.47242	38.6819	-0.00535778	157.436
0	253	91.3763	48.6498	-0.00474516	139.764
0	253	124.099	4.52957	-0.00470164	138.509
0	254	26.6803	21.2712	-0.00502172	147.742
0	254	14.4383	39.5707	-0.00509035	149.722
0	255	60.728	32.8183	-0.00452919	133.534
0	255	41.3959	17.3076	-0.00458824	135.238
0	255	4.88723	34.1066	-0.00467435	137.722
0	256	71.6832	23.7803	-0.00468253	137.958
0	256	107.221	35.4097	-0.00952953	277.775
0	256	122.953	24.4316	-0.00469618	138.351
0	256	63.9396	41.4752	-0.00485615	142.966
0	257	85.7416	5.25794	-0.00443539	130.829
0	257	86.3877	11.475	-0.00519086	152.621
0	257	34.7293	6.68859	-0.00461171	135.915
0	257	141.786	9.91197	-0.00483208	142.272
0	257	121.442	16.9465	-0.00479396	141.172
0	257	117.347	21.261	-0.00533624	156.815
0	257	40.1115	27.7883	-0.00482324	142.017
0	257	43.8255	41.8364	-0.00513772	151.088
0	257	26.8769	46.6893	-0.00450775	132.916
0	259	77.4297	19.3415	-0.00400794	118.498
0	259	86.5999	26.8126	-0.0043979	129.747
0	259	42.6923	35.2913	-0.00470802	138.693
0	260	89.9458	17.0128	-0.005896	172.962
0	260	48.135	22.2306	-0.00468025	137.892
0	260	13.3429	33.861	-0.00468475	138.022
0	261	45.7895	5.65825	-0.00439317	129.611
0	261	137.575	6.0829	-0.00479807	141.29
0	261	96.7363	10.8943	-0.00395343	116.926
0	261	26.5005	26.501	-0.00461515	136.014
0	261	47.3351	44.9989	-0.00482043	141.935
0	261	41.7519	52.9117	-0.00490558	144.392
0	262	60.8717	45.8874	-0.00466902	137.568
0	262	89.2624	9.05085	-0.00511632	150.471
0	262	48.7439	52.2722	-0.00530835	156.01
0	263	4.59984	16.8176	-0.00451194	133.037
0	263	20.8123	44.7504	-0.00458579	135.167
0	264	32.8569	24.9248	-0.00493	145.096
0	264	110.738	44.4099	-0.00462496	136.297
0	265	106.886	18.7185	-0.00489668	144.135
0	265	76.0499	31.4413	-0.00367888	109.006
0	265	123.644	5.22967	-0.0050708	149.158
0	265	40.9056	20.9111	-0.00809115	236.283
0	266	4.88474	41.8045	-0.00455531	134.288
0	267	60.0928	6.01729	-0.00698905	204.492
0	269	127.203	24.5802	-0.00504551	148.428
0	269	48.9802	7.54767	-0.00500849	147.36
0	269	18.8806	25.9049	-0.00544223	159.872
0	270	61.7951	19.9761	-0.00436314	128.744
0	270	20.3162	4.94695	-0.00474192	139.671
0	270	130.838	34.8609	-0.00508442	149.551
0	271	106.991	40.234	-0.00769642	224.897
0	271	103.399	10.8074	-0.00537833	158.029
0	272	45.0492	12.7951	-0.00480145	141.388
0	272	89.9687	16.7462	-0.0047648	140.331
0	272	134.445	30.5826	-0.0040522	119.775
0	273	54.2793	41.6242	-0.0049934	146.925
0	273	12.0766	50.8968	-0.00378748	112.139
0	273	40.7054	43.7291	-0.00487836	143.607
0	273	83.4619	43.8985	-0.00496824	146.199
0	274	116.889	34.6595	-0.00494974	145.665
0	274	83.6365	7.93892	-0.0051255	150.736
0	274	138.975	31.3162	-0.00402972	119.127
0	274	31.947	49.2195	-0.00468493	138.027
0	275	36.3594	14.544	-0.00442184	130.438
0	276	38.973	29.5498	-0.00497011	146.253
0	276	84.7338	15.661	-0.00395752	117.044
0	276	101.412	46.9868	-0.00529437	155.607
0	276	9.07562	7.83305	-0.00463434	136.568
0	277	38.1231	9.91018	-0.00407014	120.293
0	277	19.4031	32.1506	-0.0041823	123.528
0	277	129.759	50.5947	-0.00479883	141.312
0	278	78.6039	43.8359	-0.00472918	139.303
0	278	130.014	20.4212	-0.00460409	135.695
0	278	124.951	32.2241	-0.00454497	133.989
0	278	29.6774	35.4686	-0.00455062	134.152
0	278	44.5146	44.7289	-0.00497663	146.441
0	279	41.3779	23.1936	-0.00712436	208.395
0	279	88.0529	35.9966	-0.005029	147.952
0	279	5.481	37.2321	-0.00467661	137.787
0	280	65.9635	52.008	-0.00520367	152.991
0	280	142.508	14.0463	-0.00452191	133.324
0	281	114.035	15.7896	-0.00512221	150.641
0	281	82.0946	52.5725	-0.00504769	148.491
0	282	134.817	44.6542	-0.00506342	148.945
0	282	97.9872	42.8555	-0.0047181	138.984
0	283	33.9669	7.67171	-0.00495471	145.809
0	283	83.8376	16.0634	-0.00496768	146.183
0	284	129.653	29.5547	-0.00463865	136.692
0	285	14.0912	44.1784	-0.00447163	131.874
0	285	141.011	9.20177	-0.00353812	104.946
0	285	56.6192	12.2009	-0.0048039	141.459
0	285	50.8112	12.9257	-0.00476733	140.404
0	285	34.4153	45.3957	-0.00476658	140.382
0	286	9.31617	12.5298	-0.00438355	129.333
0	286	25.4096	21.9954	-0.00460142	135.618
0	286	28.8494	36.7031	-0.0049549	145.814
0	286	55.7873	45.7368	-0.00442069	130.405
0	287	44.679	29.2974	-0.00527168	154.952
0	287	30.9955	16.1509	-0.00473768	139.548
0	287	12.8888	19.7523	-0.0047651	140.339
0	288	121.095	20.4541	-0.00519166	152.644
0	289	105.025	33.9479	-0.00470692	138.661
0	289	90.0514	41.9633	-0.00492838	145.049
0	289	29.287	50.0132	-0.00475006	139.906
0	290	44.5845	23.2137	-0.00468918	138.149
0	291	110.057	14.3077	-0.00491106	144.55
0	291	15.7555	31.6999	-0.00501835	147.645
0	291	95.2162	44.5503	-0.00520509	153.032
0	292	93.8825	9.44346	-0.00450538	132.847
0	292	21.2042	10.9928	-0.00443452	130.803
0	292	107.162	21.8499	-0.00474076	139.637
0	292	18.8133	25.2992	-0.00487753	143.583
0	292	38.9405	24.1057	-0.00740874	216.598
0	292	53.7133	23.4943	-0.00484303	142.587
0	293	59.1822	32.9921	-0.00476037	140.203
0	294	12.6958	51.6638	-0.00504529	148.422
0	294	49.0129	20.7843	-0.00427317	126.149
0	294	127.8	25.165	-0.00470691	138.661
0	294	8.23678	28.9832	-0.00477451	140.611
0	294	36.8382	35.6035	-0.00482037	141.934
0	294	41.8035	52.2165	-0.00477269	140.558
0	295	137.631	35.8593	-0.00543698	159.72
0	295	65.1545	8.8488	-0.00460842	135.82
0	295	57.8423	12.0879	-0.00481014	141.639
0	295	79.118	21.3156	-0.00378544	112.08
0	295	129.492	45.9694	-0.00484613	142.677
0	295	75.8585	39.939	-0.00480955	141.622
0	296	69.6979	43.157	-0.00508044	149.436
0	296	7.15123	46.5262	-0.00471525	138.902
0	297	144.118	6.00989	-0.00537872	158.04
0	298	10.3911	40.4646	-0.00481992	141.921
0	299	138.174	18.9227	-0.00458068	135.02
0	299	109.68	12.1824	-0.00487521	143.516
0	301	35.8585	10.4039	-0.00515666	151.634
0	302	118.266	50.1187	-0.00525689	154.526
0	302	72.0622	16.6484	-0.00472277	139.118
0	303	40.4452	16.0575	-0.00493489	145.237
0	303	47.2375	26.1628	-0.00471818	138.986
0	303	20.8976	35.1441	-0.00461457	135.997
0	304	26.567	16.2191	-0.00468391	137.997
0	305	52.2394	12.0933	-0.00487027	143.373
0	305	64.8377	13.5889	-0.00465388	137.131
0	305	112.813	47.4912	-0.00492969	145.087
0	306	90.0751	36.1609	-0.00454496	133.989
0	306	64.9989	21.1821	-0.00503883	148.235
0	306	117.048	33.2014	-0.00458901	135.26
0	306	64.7853	41.597	-0.00475771	140.126
0	307	132.543	20.1694	-0.00465809	137.253
0	307	64.8749	33.7984	-0.00490201	144.289
0	307	59.5958	37.749	-0.00517082	152.043
0	308	37.3471	17.8407	-0.00435307	128.454
0	309	82.358	22.5048	-0.00773047	225.879
0	310	45.5702	36.4277	-0.00479841	141.3
0	310	76.5366	6.59712	-0.00498901	146.798
0	311	35.8874	35.7639	-0.00442332	130.48
0	311	67.9794	47.0878	-0.00486568	143.241
0	311	74.3247	51.8056	-0.00523899	154.009
0	312	124.81	30.2461	-0.00482269	142.001
0	312	128.587	34.7067	-0.0053129	156.141
0	314	90.1906	22.4997	-0.0044549	131.391
0	314	30.8156	42.4893	-0.00493201	145.154
0	315	96.9976	16.9597	-0.00483981	142.494
0	315	137.533	49.7931	-0.00486404	143.194
0	317	91.09	11.0914	-0.00455727	134.344
0	317	35.4169	28.1317	-0.00489239	144.011
0	317	79.4207	13.6414	-0.00419817	123.986
0	318	82.1868	47.4604	-0.00472177	139.09
0	318	40.7481	32.561	-0.00853535	249.097
0	319	108.019	22.908	-0.00449044	132.417
0	319	48.1299	22.9817	-0.00444877	131.215
0	320	29.358	16.0479	-0.00501919	147.669
0	320	62.4773	33.6179	-0.0047982	141.294
0	321	128.802	5.86544	-0.00475365	140.009
0	321	25.389	23.478	-0.00435598	128.538
0	322	84.1626	7.90115	-0.00453904	133.818
0	322	85.64	23.1312	-0.00464787	136.958
0	322	124.684	48.5978	-0.00471759	138.969
0	323	83.9222	13.5508	-0.00459602	135.462
0	323	143.039	15.2565	-0.00287153	85.7171
0	323	73.3318	46.8894	-0.00451321	133.073
0	324	31.9828	10.469	-0.00461425	135.988
0	324	98.242	17.2077	-0.00475622	140.083
0	325	71.9231	41.9226	-0.00467926	137.863
0	326	104.016	9.66241	-0.00469699	138.375
0	327	71.4456	20.4565	-0.00469272	138.252
0	327	86.0951	30.8138	-0.00485209	142.849
0	328	113.455	26.7993	-0.00497083	146.274
0	328	132.372	29.9327	-0.00467451	137.726
0	328	50.4851	45.3142	-0.00502769	147.914
0	328	78.3365	24.6642	-0.00274813	82.1577
0	329	10.2772	47.3522	-0.00473533	139.481
0	329	80.4212	13.2538	-0.00540507	158.8
0	330	96.1068	50.4563	-0.00454126	133.883
0	331	69.9052	4.90656	-0.00487122	143.4
0	331	74.9776	40.7825	-0.00426902	126.029
0	332	34.1158	4.38251	-0.00472737	139.251
0	332	140.955	40.4208	-0.00508305	149.511
0	333	52.498	4.68763	-0.00395463	116.96
0	333	108.716	12.2136	-0.00441373	130.204
0	333	121.758	48.8616	-0.00483989	142.497
0	335	18.7809	12.5089	-0.00465616	137.197
0	335	29.6674	16.6865	-0.00495169	145.722
0	337	126.764	37.9925	-0.00472715	139.245
0	337	25.3689	38.5599	-0.00465866	137.269
0	337	111.315	45.7289	-0.00449325	132.498
0	338	74.9255	22.2862	-0.00432396	127.614
0	338	97.5739	23.7244	-0.00456846	134.667
0	338	116.454	29.6666	-0.00451438	133.107
0	339	26.4208	10.1199	-0.00463788	136.67
0	339	81.0346	19.574	-0.00382703	113.28
0	340	5.7727	10.9597	-0.00469834	138.414
0	340	138.06	13.9213	-0.00462393	136.267
0	341	15.2263	6.02451	-0.0048072	141.554
0	342	51.5	18.4601	-0.00475631	140.086
0	342	122.556	23.0024	-0.00444036	130.972
0	342	35.2324	43.2358	-0.00537134	157.827
0	342	64.013	12.5119	-0.00185907	56.5117
0	343	76.1236	25.6855	-0.00499511	146.974
0	343	41.2561	44.1061	-0.00477977	140.763
0	344	107.579	39.7716	-0.00488244	143.724
0	344	83.934	13.0532	-0.00416202	122.943
0	345	115.782	8.40494	-0.00504616	148.447
0	345	79.3146	15.0785	-0.00384333	113.75
0	345	16.3866	18.2641	-0.00435301	128.452
0	345	136.738	19.4555	-0.00438563	129.393
0	345	51.4366	25.3996	-0.00480466	141.48
0	345	80.0729	42.7227	-0.00369933	109.596
0	346	8.70523	12.2773	-0.00337546	100.254
0	347	137.731	33.9594	-0.0044696	131.815
0	347	114.004	25.7645	-0.00520044	152.897
0	348	31.9088	46.2083	-0.00444444	131.09
0	349	71.507	33.981	-0.0050066	147.306
0	349	14.426	9.18966	-0.00507494	149.277
0	349	61.6617	12.3382	-0.00477005	140.482
0	349	46.7275	26.4034	-0.00490223	144.295
0	349	14.4493	38.5063	-0.00384617	113.832
0	350	33.9815	9.72309	-0.00442919	130.65
0	350	41.9631	7.68462	-0.00476913	140.456
0	351	99.9599	14.9201	-0.00486292	143.161
0	351	87.1127	47.4206	-0.00442659	130.575
0	351	138.003	26.0465	-0.00385455	114.074
0	352	27.2544	27.9096	-0.00492813	145.042
0	352	108.886	20.8341	-0.00484335	142.597
0	353	23.4315	36.334	-0.00494208	145.445
0	353	38.2781	19.1861	-0.00470803	138.693
0	354	92.2811	19.2337	-0.00459877	135.541
0	354	136.073	29.5105	-0.00440594	129.979
0	354	48.6317	11.0184	-0.00274995	82.21
0	355	123.18	19.368	-0.00515546	151.6
0	355	125.438	37.5162	-0.00511811	150.522
0	355	128.321	5.37088	-0.00483974	142.493
0	355	72.465	20.2687	-0.00455552	134.294
0	355	73.3077	36.9983	-0.00509674	149.906
0	355	57.1363	38.1292	-0.00369866	109.577
0	355	19.4516	47.6278	-0.00455669	134.328
0	356	88.6578	23.9359	-0.00483183	142.264
0	356	9.01253	43.8916	-0.004379	129.202
0	356	61.6272	31.822	-0.00432001	127.5
0	357	81.9451	38.9461	-0.00509697	149.913
0	357	85.6999	32.6291	-0.00483587	142.381
0	358	55.6333	21.2161	-0.00513986	151.15
0	358	123.433	26.2571	-0.00482212	141.984
0	359	125.248	9.93287	-0.00486066	143.096
0	359	59.4934	27.7181	-0.0044265	130.572
0	360	42.0792	47.5096	-0.00463267	136.519
0	361	133.349	27.9311	-0.00484664	142.692
0	361	32.4355	42.9351	-0.0054068	158.85
0	362	59.3168	36.9594	-0.00481812	141.869
0	363	11.2107	51.3031	-0.00472732	139.25
0	364	82.5258	9.52688	-0.00488856	143.901
0	364	110.886	12.8006	-0.00484669	142.693
0	365	118.173	42.0256	-0.00497587	146.419
0	365	54.7356	24.1515	-0.00470065	138.48
0	366	14.5139	12.3541	-0.00508865	149.673
0	367	123.473	7.27541	-0.00687182	201.11
0	367	97.9323	45.5165	-0.00460999	135.865
0	369	20.1819	9.38214	-0.00505389	148.67
0	369	81.9779	16.0006	-0.00513174	150.916
0	369	81.3799	25.0656	-0.0040273	119.057
0	369	67.9848	23.5002	-0.00477812	140.715
0	369	136.933	31.3368	-0.00475826	140.142
0	369	35.4732	49.6797	-0.00480177	141.397
0	370	108.162	13.44	-0.00506639	149.03
0	371	57.4293	19.634	-0.0046593	137.287
0	372	43.2157	23.2128	-0.00492922	145.074
0	372	19.0854	43.6005	-0.00493889	145.353
0	372	39.733	17.4519	-0.00459006	135.29
0	373	142.287	8.57969	-0.00494001	145.385
0	373	58.2956	48.2187	-0.00472605	139.213
0	374	86.4704	34.0744	-0.00489518	144.092
0	374	84.3783	23.6595	-0.0046303	136.451
0	374	23.9149	46.4212	-0.00549222	161.314
0	375	41.7893	6.41562	-0.00490413	144.35
0	376	59.9988	26.5624	-0.00488237	143.722
0	376	109.888	13.7779	-0.00457985	134.996
0	377	50.7381	10.3535	-0.0049419	145.439
0	377	119.059	24.2747	-0.00458118	135.034
0	378	132.273	7.67195	-0.00410521	121.304
0	379	38.4551	34.8423	-0.0048	141.346
0	379	99.1216	13.8936	-0.00498743	146.753
0	381	29.2605	12.201	-0.00453678	133.753
0	381	105.005	31.2089	-0.00497844	146.493
0	382	15.0979	14.4964	-0.00699771	204.742
0	382	46.3461	14.9039	-0.00489494	144.085
0	382	121.875	50.2659	-0.00467792	137.825
0	383	74.3245	49.3095	-0.00435985	128.65
0	383	13.2952	34.5606	-0.00436891	128.911
0	383	68.6894	33.7851	-0.00491463	144.653
0	383	37.8989	25.6586	-0.00509792	149.94
0	383	43.0607	28.8884	-0.00475465	140.038
0	384	127.829	10.6334	-0.00512871	150.828
0	384	122.238	9.71703	-0.00448302	132.202
0	384	41.4242	19.485	-0.00550235	161.606
0	385	20.666	51.4812	-0.0046487	136.982
0	386	64.6938	18.6498	-0.00449062	132.422
0	386	135.704	38.0129	-0.00499683	147.024
0	386	65.9827	38.7394	-0.00437919	129.207
0	388	74.2852	30.9026	-0.00485693	142.988
0	388	68.4664	40.5982	-0.00379693	112.411
0	389	114.697	36.4242	-0.00500502	147.26
0	389	26.7593	26.3453	-0.00488858	143.901
0	389	89.8013	25.9182	-0.0044951	132.551
0	389	12.6705	41.587	-0.00464957	137.007
0	391	110.229	17.0044	-0.00486259	143.152
0	391	137.724	35.4875	-0.00483622	142.391
0	393	32.5504	46.8611	-0.00492457	144.94
0	393	134.851	46.3534	-0.00518077	152.33
0	394	53.1296	14.1441	-0.00468409	138.003
0	395	59.833	29.1861	-0.0052162	153.352
0	395	36.5353	29.2013	-0.00388906	115.069
0	396	44.3932	46.1968	-0.00478317	140.861
0	397	32.3315	22.0969	-0.00483943	142.484
0	398	142.797	14.4267	-0.00478837	141.011
0	398	118.836	27.7532	-0.00500859	147.363
0	399	72.8482	48.6931	-0.00486734	143.289
0	399	48.2851	36.2348	-0.00465614	137.196
0	399	135.633	47.1389	-0.00488377	143.763
0	400	133.36	25.1553	-0.00510434	150.125
0	401	42.0783	33.2903	-0.00492994	145.095
0	402	69.9544	22.8105	-0.00448453	132.246
0	402	84.9007	45.5695	-0.0047162	138.929
0	402	121.269	18.9185	-0.00476252	140.265
0	402	35.0557	18.9707	-0.00466529	137.46
0	403	130.168	38.1135	-0.00555965	163.259
0	403	88.3934	15.7446	-0.00414395	122.422
0	403	103.953	36.5254	-0.00437148	128.985
0	403	84.5556	12.4389	-0.00454162	133.893
0	404	130.509	49.7598	-0.0049117	144.568
0	405	102.882	23.46	-0.00487057	143.382
0	405	29.3362	41.8667	-0.00441131	130.134
0	405	13.6321	21.5603	-0.00451238	133.049
0	405	42.5111	40.1006	-0.00396152	117.159
0	405	65.614	46.1405	-0.00484817	142.736
0	405	102.156	53.1485	-0.00471436	138.876
0	405	126.383	11.7135	-0.0042135	124.428
0	406	132.692	16.6903	-0.00500027	147.123
0	406	106.791	47.5598	-0.00523121	153.785
0	407	121.015	50.9113	-0.00526234	154.683
0	407	139.102	50.1179	-0.00411396	121.556
0	408	38.87	8.55218	-0.00497918	146.515
0	408	116.009	45.1714	-0.00479256	141.132
0	408	30.9964	45.0801	-0.00390637	115.568
0	409	68.4912	15.9276	-0.00356798	105.807
0	409	79.3439	17.9377	-0.00391897	115.932
0	409	134.46	28.8273	-0.00395964	117.105
0	409	77.8303	45.1331	-0.005073	149.221
0	409	84.9291	46.1099	-0.00402963	119.124
0	409	7.51173	33.2219	-0.00146821	45.2369
0	410	144.075	40.7886	-0.00496482	146.101
0	411	129.241	7.35595	-0.00517263	152.095
0	411	21.379	8.78174	-0.00525232	154.394
0	412	125.894	12.6904	-0.00547707	160.877
0	412	60.4752	44.2264	-0.00477352	140.582
0	413	13.9331	47.68	-0.00494944	145.657
0	413	143.058	24.7252	-0.00472751	139.255
0	414	139.326	15.7939	-0.00687068	201.077
0	414	50.3066	17.4423	-0.00508438	149.549
0	414	52.4229	41.2776	-0.00495153	145.717
0	415	82.2397	9.30926	-0.00394667	116.731
0	415	11.0993	12.1928	-0.00474712	139.821
0	415	27.4761	43.644	-0.00478811	141.003
0	416	59.3932	18.7997	-0.00489386	144.054
0	416	89.2473	49.3454	-0.00495718	145.88
0	416	111.782	51.8873	-0.00481853	141.881
0	417	127.921	31.3948	-0.00451617	133.159
0	419	22.5348	39.8508	-0.00471401	138.866
0	420	80.936	23.9391	-0.00495746	145.888
0	420	8.4986	33.4582	-0.00511582	150.456
0	420	119.924	37.8072	-0.00492599	144.981
0	421	49.3327	4.56054	-0.00469454	138.304
0	421	40.1664	11.2178	-0.00482802	142.154
0	421	21.8503	21.0963	-0.0051092	150.265
0	421	70.5678	21.2909	-0.00441707	130.3
0	421	98.1473	35.4443	-0.00379455	112.343
0	422	7.93935	26.3563	-0.00463794	136.671
0	422	18.626	30.4796	-0.00474705	139.819
0	422	131.903	49.905	-0.00424506	125.338
0	424	34.3	11.0037	-0.00449612	132.58
0	424	139.759	33.5803	-0.00472639	139.223
0	426	82.6425	6.56594	-0.00457435	134.837
0	428	18.2351	13.4017	-0.00493985	145.38
0	428	78.0389	42.4606	-0.00479013	141.061
0	428	47.2936	51.9898	-0.00541069	158.962
0	429	99.4852	12.2038	-0.00439379	129.629
0	429	31.549	26.688	-0.00496393	146.075
0	430	61.8773	7.23724	-0.00479513	141.206
0	432	117.277	18.3183	-0.00465317	137.111
0	433	82.2156	27.6519	-0.00499054	146.842
0	433	57.98	49.2179	-0.00518266	152.385
0	434	66.0413	35.2853	-0.00574433	168.586
0	434	135.451	13.9584	-0.00505789	148.785
0	434	84.5253	5.02856	-0.00473792	139.555
0	435	136.069	37.6975	-0.00529398	155.596
0	435	133.504	43.0294	-0.00504803	148.501
0	437	41.6474	21.8259	-0.00442912	130.648
0	437	9.77752	32.8044	-0.00474715	139.822
0	437	58.4722	35.7433	-0.00484961	142.777
0	437	50.2601	27.6245	-0.00492076	144.83
0	437	101.842	48.724	-0.00459547	135.446
0	438	76.4222	14.028	-0.00451877	133.234
0	438	59.7887	21.2177	-0.00510607	150.175
0	438	88.5851	42.3715	-0.00434383	128.187
0	438	112.854	23.7242	-0.00481749	141.851
0	438	113.707	49.8607	-0.00482024	141.93
0	439	35.2292	45.6258	-0.00483442	142.339
0	439	75.5656	50.6203	-0.00246614	74.0231
0	439	84.2861	8.19166	-0.00431062	127.229
0	440	27.4792	35.4309	-0.00444834	131.202
0	440	51.2361	43.545	-0.00498639	146.723
0	440	137.496	48.1198	-0.0064485	188.899
0	440	64.9864	17.6243	-0.00526939	154.886
0	440	67.9724	30.1332	-0.00505203	148.616
0	440	33.2401	38.4037	-0.00488926	143.921
0	441	47.4657	18.7684	-0.00464007	136.733
0	441	140.305	29.0465	-0.00331791	98.5937
0	441	43.3436	35.2429	-0.00450549	132.851
0	442	21.1306	41.6815	-0.00452061	133.287
0	443	84.9434	12.0625	-0.00437067	128.962
0	443	62.3106	33.4386	-0.0048131	141.724
0	445	60.159	10.8148	-0.00462253	136.227
0	445	128.365	9.07604	-0.00389156	115.141
0	445	118.122	10.4953	-0.00483224	142.276
0	445	9.81988	25.0569	-0.00595587	174.689
0	445	133.488	25.0182	-0.00483859	142.459
0	446	79.6865	12.2113	-0.00449446	132.532
0	446	88.953	40.7793	-0.00498131	146.576
0	446	29.988	43.1321	-0.00481637	141.818
0	446	140.633	45.0763	-0.00457482	134.851
0	446	107.961	11.8525	-0.00473466	139.461
0	447	102.522	35.9143	-0.005155	151.586
0	448	94.6082	21.9356	-0.00515805	151.675
0	448	114.294	30.3475	-0.00476498	140.336
0	448	120.403	25.9643	-0.00399824	118.218
0	448	28.8611	34.6827	-0.00459876	135.541
0	448	128.083	35.3258	-0.00519041	152.608
0	450	65.5477	46.084	-0.00479909	141.32
0	451	133.889	33.3802	-0.00527576	155.07
0	451	119.814	18.6437	-0.00529052	155.496
0	451	27.9776	30.0706	-0.00419647	123.937
0	451	94.0708	31.2467	-0.00524288	154.122
0	453	57.1805	26.7917	-0.00528016	155.197
0	453	110.251	27.8974	-0.00477055	140.497
0	453	134.433	41.5209	-0.00485386	142.9
0	453	47.1072	49.9117	-0.00487563	143.528
0	454	73.8418	20.3011	-0.00625033	183.183
0	454	57.0131	40.954	-0.00485145	142.83
0	454	24.1299	32.7807	-0.00472692	139.238
0	455	10.9155	15.2066	-0.00444136	131.001
0	456	108.104	8.71548	-0.00498795	146.768
0	456	21.1114	47.1586	-0.00479035	141.068
0	456	138.836	48.5875	-0.00449388	132.516
0	457	56.1046	5.74356	-0.00462676	136.349
0	457	85.3037	43.8519	-0.00970781	282.918
0	457	112.386	51.9151	-0.00453705	133.761
0	457	58.1098	48.2806	-0.00479571	141.222
0	458	143.664	17.9395	-0.00461299	135.952
0	458	22.1137	38.0532	-0.00461343	135.964
0	458	39.9555	51.2649	-0.00475266	139.981
0	458	144.28	30.8985	-0.00230996	69.5182
0	459	96.6463	6.3756	-0.00469815	138.408
0	459	64.1684	26.2031	-0.00496506	146.108
0	461	32.1954	47.3938	-0.00489361	144.046
0	461	48.4252	49.1973	-0.00494666	145.577
0	462	106.666	34.3311	-0.00494036	145.395
0	462	39.2568	15.6525	-0.00679571	198.915
0	462	60.7296	50.6016	-0.00442382	130.495
0	463	128.542	30.8101	-0.00488566	143.817
0	463	20.843	50.1582	-0.00476155	140.237
0	463	82.8431	50.7497	-0.00461709	136.07
0	464	127.951	8.56644	-0.00471301	138.837
0	465	113.176	16.517	-0.00513711	151.07
0	466	134.473	16.0594	-0.00466536	137.462
0	466	108.121	19.0213	-0.00481441	141.762
0	466	45.0682	37.5808	-0.00512732	150.788
0	466	94.8884	44.9143	-0.0094059	274.209
0	467	31.8523	22.8042	-0.00599723	175.882
0	467	6.64294	7.50245	-0.00477804	140.713
0	468	106.922	24.7079	-0.00449667	132.596
0	470	78.3372	44.6346	-0.00505864	148.807
0	470	137.177	44.7559	-0.000761358	24.8469
0	471	35.9532	43.9201	-0.00458539	135.155
0	471	143.415	5.22077	-0.00468827	138.123
0	471	39.1307	5.2478	-0.00389712	115.301
0	471	119.035	19.3623	-0.00427681	126.254
0	472	89.9946	39.0534	-0.00480838	141.588
0	472	130.935	25.0502	-0.00466348	137.408
0	472	142.04	32.8437	-0.00487664	143.557
0	472	99.5311	45.5762	-0.00496398	146.076
0	473	88.664	20.185	-0.00418988	123.747
0	474	122.342	23.9434	-0.00464353	136.832
0	474	89.9713	24.4252	-0.0040276	119.066
0	474	43.5672	51.3055	-0.00480307	141.435
0	475	110.583	10.4264	-0.00521082	153.197
0	475	110.838	19.6992	-0.00481287	141.717
0	475	93.9571	46.9922	-0.00491914	144.783
0	476	48.2561	6.89632	-0.00475202	139.962
0	476	50.8112	16.6814	-0.00497545	146.407
0	478	108.313	46.3825	-0.00454184	133.899
0	478	76.4579	8.75162	-0.00373218	110.544
0	479	131.603	53.395	-0.00459852	135.534
0	479	33.2162	43.8175	-0.00204685	61.9285
0	480	39.1805	13.1933	-0.00451827	133.219
0	480	46.3362	51.8605	0.00102104	-32.3378
0	481	13.7563	29.767	-0.00467144	137.638
0	481	93.2502	43.1746	0.00077855	-25.3428
0	482	53.2456	25.1633	-0.00491356	144.622
0	482	137.449	27.5641	-0.00459478	135.426
0	483	109.045	28.2313	-0.008298	242.25
0	483	20.9685	17.8861	-0.00488618	143.832
0	483	133.704	18.586	-0.00497353	146.352
0	484	36.242	21.0823	-0.00502792	147.921
0	485	82.7291	24.9861	-0.0045868	135.196
0	485	132.774	29.5076	-0.00503694	148.181
0	485	111.788	53.4541	-0.00510405	150.117
0	486	112.908	12.8375	-0.00462619	136.332
0	486	78.6147	32.4038	-0.00473626	139.507
0	486	51.0736	43.9172	-0.00958025	279.238
0	489	128.352	28.9691	-0.00404393	119.537
0	489	109.905	37.7764	-0.0051634	151.829
0	490	137.546	8.83187	-0.0048979	144.17
0	490	55.4727	35.4888	-0.00501293	147.488
0	490	32.1655	42.1194	-0.00426361	125.873
0	491	68.2802	28.6799	-0.00458748	135.216
0	491	22.4497	50.2027	-0.00503313	148.071
0	491	103.559	12.3695	-0.00516962	152.008
0	491	62.7251	36.1678	-0.00525505	154.473
0	491	127.28	42.7821	-0.00458769	135.222
0	492	66.8453	14.611	-0.00373414	110.6
0	492	121.595	32.5646	-0.0051071	150.205
0	492	130.139	33.4676	-0.0046647	137.443
0	494	29.1874	14.9298	-0.00539611	158.542
0	494	47.5536	15.7105	-0.0047508	139.927
0	494	42.6554	40.6532	-0.00322029	95.7777
0	495	91.1072	16.9543	-0.0046178	136.091
0	495	116.14	15.6619	-0.00499074	146.848
0	496	31.1362	9.07175	-0.00474231	139.682
0	496	67.5139	37.1815	-0.00509518	149.861
0	496	76.9761	41.4531	-0.00469143	138.214
0	497	133.892	6.68395	-0.00455048	134.149
0	497	141.589	7.37446	-0.00462057	136.17
0	497	129.178	15.7979	-0.00495436	145.799
0	497	71.0296	16.1046	-0.00482938	142.194
0	497	69.9245	22.5918	-0.00511482	150.428
0	497	98.2922	36.1613	-0.00510101	150.029
0	499	92.3985	39.1453	-0.00488718	143.861
0	499	111.886	24.0121	-0.00485043	142.801
0	500	118.917	41.5733	-0.00519154	152.641
0	501	78.2657	7.57342	-0.00490182	144.283
0	501	136.878	31.0216	-0.00483113	142.244
0	501	19.9337	48.016	-0.004533	133.644
0	501	70.0416	51.0274	-0.00479576	141.224
0	502	17.3646	8.885	-0.00517585	152.188
0	502	5.4532	37.7332	-0.00931864	271.691
0	502	136.529	49.8357	-0.00463521	136.593
0	503	107.363	8.94483	-0.00477266	140.558
0	504	15.4038	35.9983	-0.00501877	147.657
0	504	61.6726	40.9341	-0.00469755	138.391
0	505	105.312	28.5366	-0.00485858	143.036
0	505	30.4436	30.0862	-0.00464906	136.992
0	506	5.14012	30.1622	-0.00471348	138.85
0	507	25.9321	43.2153	-0.00501254	147.477
0	508	56.2108	37.4248	-0.00482387	142.035
0	509	65.4728	15.6795	-0.00546258	160.459
0	509	129.23	51.6369	-0.00447194	131.883
0	510	92.5796	6.72944	-0.00517562	152.181
0	510	41.5243	43.5791	-0.00482343	142.022
0	511	82.6049	17.9982	-0.00484225	142.565
0	511	106.525	17.783	-0.00480891	141.603
0	511	59.963	19.3089	-0.00465085	137.044
0	511	111.343	50.8578	-0.00484535	142.654
0	512	53.0758	50.7483	-0.0046555	137.178
0	512	91.8561	21.1441	-0.00492067	144.827
0	512	32.4743	21.6777	-0.00500277	147.195
0	513	116.539	10.7803	-0.00496053	145.977
0	513	72.818	22.7825	-0.00419164	123.797
0	514	96.0559	34.7665	-0.00445367	131.356
0	514	21.4086	25.9868	-0.004437	130.875
0	514	110.062	12.588	-0.00480602	141.52
0	514	137.036	39.0442	-0.00496194	146.017
0	514	7.87838	43.0012	-0.00462573	136.319
0	515	92.3182	47.2852	-0.00492637	144.992
0	515	49.2946	30.0965	-0.00389873	115.348
0	515	30.8334	42.1862	-0.00467606	137.771
0	516	73.5171	25.742	-0.00381241	112.858
0	517	110.113	47.7583	-0.00367168	108.798
0	518	77.2762	28.0596	-0.00393578	116.417
0	519	20.1004	7.08809	-0.00479344	141.157
0	519	36.1307	6.84462	-0.00254505	76.2995
0	519	132.975	14.9199	-0.00471977	139.032
0	519	81.9228	24.8776	-0.0051188	150.542
0	522	109.558	31.7813	-0.00531705	156.261
0	522	56.5195	11.7872	-0.00466776	137.532
0	522	139.46	12.3065	-0.0052696	154.892
0	522	22.9749	16.6946	-0.00477586	140.65
0	522	143.977	24.4829	-0.00484408	142.618
0	523	94.1083	14.8287	-0.00507997	149.422
0	523	90.832	21.4592	-0.00461974	136.146
0	523	106.266	25.5792	-0.00359404	106.559
0	525	123.208	47.2621	-0.00488233	143.721
0	525	128.215	26.7409	-0.00486653	143.265
0	525	48.3739	48.9422	-0.00481736	141.847
0	526	111.594	10.1512	-0.00439675	129.714
0	526	49.3993	6.85045	-0.00495017	145.678
0	526	48.707	36.604	-0.00474711	139.82
0	527	17.4904	38.9508	-0.00500784	147.342
0	528	62.4773	29.1648	-0.00474672	139.809
0	528	57.6423	15.5335	-0.00474776	139.839
0	528	81.8623	23.9584	-0.00475356	140.007
0	528	35.006	36.3145	-0.00449104	132.434
0	529	143.118	48.2639	-0.00484856	142.747
0	529	89.1031	46.7092	-0.00900033	262.509
0	529	38.2813	49.7832	-0.00477619	140.659
0	529	15.0986	26.5929	-0.00464713	136.936
0	531	67.3749	7.05099	-0.00468748	138.1
0	531	70.4787	50.6194	-0.00508404	149.54
0	531	31.3909	17.8344	-0.00474403	139.732
0	531	101.405	18.0899	-0.00465548	137.177
0	533	83.7722	13.3402	-0.00465605	137.194
0	533	57.9009	23.1924	-0.00464426	136.854
0	533	87.8049	49.9314	-0.00353015	104.716
0	535	82.2598	29.5738	-0.00466182	137.36
0	535	131.432	52.945	-0.00503806	148.213
0	535	133.511	36.4587	-0.00492309	144.897
0	535	106.544	46.6074	-0.00478029	140.778
0	536	15.2502	19.2201	-0.00468058	137.901
0	537	60.975	26.754	-0.00488699	143.856
0	537	126.445	31.5823	-0.0049249	144.949
0	537	72.3024	35.1958	-0.00468331	137.98
0	537	10.9198	42.0312	-0.00480904	141.607
0	537	114.328	43.1122	-0.00437806	129.175
0	538	85.1501	23.9401	-0.00395443	116.955
0	538	10.7823	26.1509	-0.00465436	137.145
0	540	45.4099	23.5538	-0.00481494	141.777
0	541	109.087	25.2912	-0.00527176	154.955
0	542	79.2269	12.2662	-0.00481231	141.701
0	542	106.337	20.1444	-0.00504783	148.495
0	542	143.824	36.2507	-0.00453849	133.803
0	542	48.9972	37.1109	-0.00460285	135.659
0	542	111.664	45.9331	-0.00466064	137.326
0	542	104.938	31.6512	-0.0050095	147.389
0	543	136.04	9.99161	-0.00529327	155.575
0	543	79.687	45.8101	-0.00498004	146.54
0	544	114.33	9.30738	-0.00493521	145.246
0	544	92.3454	21.3983	-0.00493052	145.111
0	545	57.3525	19.2328	-0.00476734	140.404
0	545	93.2486	6.47433	-0.00494124	145.42
0	546	141.958	15.5131	-0.00456093	134.45
0	548	10.5758	18.2209	-0.00491227	144.585
0	548	18.4351	20.6657	-0.00527341	155.002
0	548	71.8306	35.0582	-0.00433965	128.067
0	549	50.2035	29.3177	-0.00470164	138.509
0	549	84.0749	50.3798	-0.00367444	108.878
0	550	97.0988	40.2037	-0.00838415	244.735
0	550	25.9504	5.43192	-0.00459797	135.519
0	550	50.5634	47.3456	-0.00451382	133.091
0	550	107.386	52.9647	-0.00479222	141.122
0	552	123.249	21.2411	-0.00511065	150.307
0	552	58.8023	17.829	-0.00124122	38.6891
0	553	69.3287	14.5121	-0.00454612	134.023
0	554	31.1448	36.8503	-0.00477793	140.709
0	554	95.5414	35.3568	-0.00500847	147.36
0	554	67.9024	36.8123	-0.00477728	140.691
0	555	38.764	5.20579	-0.00427349	126.158
0	556	109.046	47.782	-0.00418906	123.723
0	556	99.6281	32.0969	-0.00483725	142.421
0	557	61.6801	9.08665	-0.00501081	147.427
0	557	8.83581	19.4333	-0.00486057	143.093
0	558	22.2544	49.3075	-0.00456875	134.675
0	559	83.3872	42.4712	-0.00466752	137.525
0	559	112.791	50.0683	-0.00419996	124.037
0	560	14.2966	33.8175	-0.00449486	132.544
0	560	92.8237	12.1173	-0.000811331	26.2884
0	561	125.451	5.28114	-0.00444611	131.138
0	561	37.4778	10.2576	-0.00477844	140.724
0	561	63.5004	41.8228	-0.00500055	147.131
0	561	66.9932	11.6324	-0.00401615	118.735
0	562	130.433	12.6184	-0.00489515	144.091
0	563	44.231	24.2812	-0.00466353	137.409
0	564	123.938	15.4974	-0.00487596	143.537
0	564	87.071	41.741	-0.00478701	140.971
0	565	56.6962	17.2116	-0.00495501	145.818
0	565	136.013	25.774	-0.00405271	119.79
0	565	61.6845	13.7885	-0.00517492	152.161
0	567	9.19736	39.8641	-0.00531787	156.285
0	567	122.288	46.4857	-0.00486094	143.104
0	568	30.454	46.6253	-0.0047194	139.021
0	569	12.7215	11.3718	-0.00505946	148.83
0	569	114.559	5.90548	-0.00447639	132.011
0	569	8.38868	6.84535	-0.00402179	118.898
0	569	117.41	41.2754	-0.00457947	134.985
0	571	72.015	27.9956	-0.00811031	236.836
0	571	18.2896	33.9335	-0.00468861	138.133
0	571	113.221	11.4738	-0.00516467	151.865
0	572	11.1972	21.0079	-0.00495531	145.826
0	572	124.659	40.8038	-0.00507831	149.374
0	573	91.4503	45.9877	-0.00470335	138.558
0	573	16.6808	15.9813	-0.00528149	155.235
0	574	102.447	6.19224	-0.00496687	146.16
0	574	70.2454	18.4548	-0.00504901	148.529
0	574	76.6591	38.9135	-0.0052423	154.105
0	574	37.9492	30.0284	-0.00478545	140.926
0	574	15.7176	39.8527	-0.00456903	134.683
0	574	44.8592	53.447	-0.00466941	137.579
0	576	27.0667	26.5964	-0.00492565	144.971
0	576	48.9535	26.8407	-0.00459072	135.309
0	576	67.6058	50.7312	-0.00457488	134.852
0	577	37.4257	7.42889	-0.00497244	146.32
0	577	74.0625	46.5535	-0.00507686	149.332
0	580	116.416	24.281	-0.00466527	137.46
0	580	108.725	6.02136	-0.00456653	134.611
0	580	89.5328	37.4	-0.00504069	148.289
0	580	143.844	19.5708	-0.00502682	147.889
0	582	127.608	18.7767	-0.0046683	137.547
0	582	75.7386	30.9503	-0.004871	143.394
0	583	63.5295	21.8731	-0.00495544	145.83
0	583	34.8867	29.3652	-0.00441186	130.15
0	584	94.2804	5.68956	-0.00453719	133.765
0	586	56.1497	18.1505	-0.00457756	134.93
0	586	60.7474	38.8499	-0.00463341	136.541
0	587	103.409	22.039	-0.00490212	144.292
0	588	25.0885	10.0773	-0.00395494	116.969
0	588	46.2689	35.7968	-0.00507738	149.347
0	588	88.2083	48.3389	-0.00452246	133.34
0	589	34.1344	23.4229	-0.00488311	143.744
0	590	130.486	41.0816	-0.0046427	136.809
0	590	23.4641	42.1916	-0.00490001	144.231
0	591	75.2348	23.5016	-0.00528061	155.21
0	591	58.358	26.1446	-0.00459538	135.444
0	591	59.3994	5.55527	-0.00393087	116.275
0	591	76.0058	7.91857	-0.00426912	126.032
0	591	66.1893	9.86623	-0.00530616	155.947
0	593	29.3666	29.2763	-0.0048814	143.694
0	593	111.305	35.6645	-0.00497488	146.391
0	594	34.8491	41.964	-0.00508854	149.669
0	595	123.453	23.7295	-0.00473779	139.552
0	595	106.122	28.9498	-0.00494896	145.643
0	596	55.2806	16.496	-0.00500638	147.299
0	596	122.705	17.2659	-0.00477328	140.575
0	596	117.406	49.3756	-0.00458294	135.085
0	597	72.765	21.5513	-0.00437934	129.212
0	599	52.5877	9.04085	-0.00470219	138.525
0	599	89.0137	44.6723	-0.00491698	144.721
0	599	71.3819	37.5386	-0.004846	142.673
0	600	20.937	40.3952	-0.00464035	136.741
0	600	84.5545	4.68076	-0.00457238	134.78
0	600	109.816	27.3021	-0.0053188	156.312
0	600	38.3245	45.2545	-0.00475729	140.114
0	601	126.178	45.9918	-0.00539336	158.462
0	601	113.334	22.5334	-0.00510603	150.174
0	601	112.043	35.0498	-0.00491215	144.581
0	602	64.9782	7.00908	-0.00467353	137.698
0	602	112.296	4.73096	-0.00452609	133.445
0	603	120.262	11.6629	-0.00460188	135.631
0	603	33.0407	42.5654	-0.00379046	112.225
0	605	51.8164	52.4004	-0.0049208	144.831
0	605	132.576	29.236	-0.00499385	146.938
0	606	53.857	10.4726	-0.00483022	142.218
0	606	114.917	38.3757	-0.00469584	138.342
0	608	94.7618	16.7519	-0.00477846	140.725
0	609	53.8646	25.8739	-0.00520779	153.109
0	610	127.395	46.4516	-0.00454229	133.912
0	611	41.7101	24.7016	-0.00504212	148.33
0	612	74.1013	13.385	-0.00483596	142.383
0	612	114.288	11.7686	-0.00496363	146.066
0	612	142.262	41.2506	-0.00505425	148.68
0	613	36.9727	21.7389	-0.00499881	147.081
0	614	29.7441	14.725	-0.00449409	132.522
0	614	65.3305	26.7686	-0.00492733	145.019
0	614	7.72866	38.3429	-0.00500002	147.116
0	615	10.7451	5.29174	-0.00481545	141.792
0	615	30.7894	48.1699	-0.00479425	141.18
0	615	107.796	19.2665	-0.00463438	136.569
0	615	118.318	39.9384	-0.00494297	145.47
0	615	20.9682	51.3925	-0.00288782	86.1871
0	615	45.6499	52.9563	-0.00480278	141.426
0	616	9.43161	28.2377	-0.00538847	158.321
0	616	40.0179	39.9838	-0.00462918	136.419
0	617	117.756	17.2855	-0.00478918	141.034
0	617	27.0523	11.2737	-0.00419363	123.855
0	617	12.18	36.1238	-0.00463871	136.693
0	618	138.531	30.2855	-0.0051836	152.411
0	618	74.8701	52.1527	-0.00482839	142.165
0	619	7.98768	18.5407	-0.00467044	137.609
0	619	88.8215	50.0812	-0.00500338	147.213
0	619	17.0186	22.8338	-0.00483483	142.351
0	620	46.1669	36.0261	-0.00465426	137.142
0	621	131.078	23.9431	-0.00505064	148.576
0	622	112.342	46.3182	-0.00503577	148.147
0	622	121.11	52.0651	-0.00469961	138.45
0	622	78.1092	7.75257	-0.00415247	122.667
0	623	11.135	44.8995	-0.00473732	139.538
0	623	119.395	10.1555	-0.00456995	134.71
0	623	109.079	23.3034	-0.00411801	121.673
0	625	10.7879	21.7726	-0.00509048	149.725
0	626	102.735	39.0295	-0.00516458	151.863
0	626	83.3942	48.4143	-0.00435569	128.529
0	627	142.087	53.2197	-0.00484878	142.753
0	627	31.9259	13.0488	-0.00470949	138.735
0	627	75.5271	23.9685	-0.0047369	139.526
0	627	75.6783	31.2564	-0.00510765	150.221
0	628	66.815	34.37	-0.00508316	149.514
0	629	142.614	33.6755	-0.00504979	148.552
0	630	65.1246	28.543	-0.00485519	142.938
0	632	96.728	25.7311	-0.00498367	146.644
0	632	129.708	31.9207	-0.00472034	139.048
0	633	96.1785	17.4657	-0.00471415	138.87
0	633	87.8998	51.8675	-0.00461284	135.947
0	633	143.881	25.7899	-0.00515519	151.592
0	634	85.4099	12.4079	-0.00502381	147.802
0	634	134.124	29.5381	-0.00410266	121.231
0	635	70.6829	28.5191	-0.00754095	220.412
0	635	86.3749	28.1635	-0.00518655	152.497
0	635	119.497	34.4156	-0.00478889	141.026
0	636	40.5332	32.7274	-0.00526582	154.783
0	637	44.3308	23.6166	-0.00469674	138.367
0	637	134.454	41.2611	-0.00499502	146.972
0	637	80.5327	46.5365	-0.00523422	153.872
0	638	50.8237	31.3024	-0.00509312	149.802
0	638	56.91	32.8171	-0.00479254	141.131
0	639	72.3136	18.7779	-0.00515894	151.7
0	639	133.515	49.0446	-0.00484475	142.637
0	640	57.9445	46.3734	-0.00533905	156.896
0	641	41.1708	16.9416	-0.00193964	58.8357
0	641	80.4554	37.1203	-0.00492118	144.842
0	642	61.5517	41.4637	-0.00503649	148.168
0	643	30.7953	10.8003	-0.00391474	115.81
0	643	117.067	12.7742	-0.005107	150.202
0	645	54.3567	18.3334	-0.00476467	140.327
0	646	68.1963	8.47855	-0.00441471	130.232
0	646	63.4555	18.1508	-0.00474511	139.763
0	646	74.4536	34.0671	-0.0052083	153.124
0	647	15.6879	22.1061	-0.00457478	134.849
0	648	52.2481	47.5254	-0.00456103	134.453
0	650	55.8255	6.76382	-0.00443445	130.801
0	651	136.348	35.8679	-0.00527069	154.924
0	651	6.24659	37.8746	-0.00484369	142.606
0	652	111.691	31.4829	-0.00476454	140.323
0	652	91.5242	41.7674	-0.00474078	139.638
0	652	55.3112	47.2436	-0.00443873	130.925
0	653	78.9958	14.1466	-0.00475568	140.068
0	653	98.8225	31.0625	-0.00472754	139.256
0	653	36.9342	39.4375	-0.00571689	167.795
0	654	54.165	20.3732	-0.00451712	133.186
0	654	12.5098	7.97446	-0.00453814	133.792
0	654	129.693	35.3114	-0.00502381	147.802
0	655	118.71	32.6457	-0.0049666	146.152
0	656	93.1907	21.326	-0.00489086	143.967
0	656	44.9948	44.6707	-0.00481931	141.903
0	657	108.575	13.9726	-0.0047755	140.639
0	658	42.762	13.2758	-0.00503605	148.155
0	658	21.1747	27.0072	-0.0037747	111.77
0	659	63.1436	35.611	-0.0025251	75.724
0	660	76.7267	22.7787	-0.00470573	138.627
0	661	33.0192	13.594	-0.00361356	107.122
0	661	39.8606	19.969	-0.00488497	143.797
0	662	29.509	7.29977	-0.00494594	145.556
0	662	9.38882	28.4967	-0.00494437	145.511
0	662	97.305	25.4836	-0.00167185	51.111
0	663	98.0646	35.8955	-0.0045426	133.921
0	663	10.7479	36.3599	-0.00472294	139.123
0	664	127.69	11.7942	-0.00489308	144.031
0	664	70.2702	37.6253	-0.00482776	142.147
0	666	19.9021	23.6054	-0.00448321	132.208
0	666	46.7259	24.8232	-0.00502568	147.856
0	666	133.144	41.6759	-0.00515325	151.536
0	666	69.443	47.3245	-0.00921941	268.829
0	666	40.9014	48.0687	-0.00488798	143.884
0	666	89.6386	6.55081	-0.00477848	140.725
0	666	133.323	16.6573	-0.00685891	200.738
0	666	132.457	25.7548	-0.00460786	135.804
0	666	30.0689	32.7173	-0.00501205	147.463
0	666	46.3026	32.2241	-0.00478003	140.77
0	666	95.4221	41.7857	-0.00502902	147.953
0	667	6.5081	24.6187	-0.0049642	146.083
0	667	109.491	38.0118	-0.00477034	140.491
0	668	91.4732	17.0637	-0.00468145	137.926
0	668	115.832	48.4975	-0.00475478	140.042
0	669	116.974	15.6284	-0.00482776	142.147
0	669	123.379	39.7424	-0.00455392	134.248
0	670	60.9942	42.1359	-0.00452215	133.331
0	671	138.795	48.9877	-0.00498684	146.736
0	671	97.6102	50.141	-0.00509063	149.73
0	672	102.351	32.7493	-0.00494638	145.569
0	673	104.911	12.9415	-0.0047577	140.126
0	673	9.68293	14.1116	-0.00437848	129.187
0	674	19.8719	17.8735	-0.00557325	163.651
0	674	140.717	30.8959	-0.00451794	133.21
0	674	61.5483	38.8262	-0.00441287	130.179
0	675	119.095	10.9723	-0.00491232	144.586
0	675	41.9073	46.5065	-0.00483377	142.32
0	675	18.0413	11.9812	-0.00495158	145.719
0	675	82.8589	14.9768	-0.0044088	130.062
0	675	112.599	35.5097	-0.00495221	145.737
0	675	142.928	35.8883	-0.00468866	138.134
0	676	37.0287	10.0255	-0.00451006	132.982
0	676	126.241	19.2764	-0.00432464	127.634
0	677	111.707	18.5034	-0.00487463	143.499
0	677	82.3821	41.3912	-0.004944	145.5
0	678	80.0164	25.8029	-0.00488582	143.822
0	680	29.3336	22.8058	-0.00531827	156.296
0	680	45.458	36.2116	-0.00465885	137.274
0	681	65.5832	48.3365	-0.00476989	140.478
0	681	95.0334	10.6157	-0.00527322	154.997
0	681	139.172	16.8004	-0.00503597	148.153
0	681	88.4255	18.5381	-0.00478204	140.828
0	681	5.59102	52.5851	-0.00455377	134.243
0	682	110.246	39.4143	-0.00472552	139.198
0	682	112.778	33.3615	-0.00466911	137.571
0	682	31.0346	34.9427	-0.00472371	139.146
0	682	24.2901	20.0514	-0.00505844	148.801
0	683	18.9011	46.0438	-0.00487088	143.391
0	683	23.0212	14.501	-0.00520858	153.132
0	683	94.7513	20.7625	-0.00476406	140.309
0	683	6.94093	42.6645	-0.00446103	131.568
0	684	75.8768	20.0852	-0.0049956	146.988
0	684	21.0438	37.2764	-0.00504632	148.452
0	685	56.7353	45.2621	-0.0045224	133.338
0	686	45.1932	28.6814	-0.00434712	128.282
0	686	136.438	20.8073	-0.00467078	137.619
0	687	43.2489	16.7632	-0.00442754	130.602
0	687	7.47189	16.7482	-0.00445084	131.274
0	689	30.326	9.46316	-0.00407005	120.29
0	690	141.668	47.9159	-0.00462838	136.396
0	691	42.5582	25.2697	-0.00476875	140.445
0	691	8.74443	51.6686	-0.00471842	138.993
0	692	126.717	6.73058	-0.00514688	151.352
0	692	14.8309	18.9506	-0.00434651	128.265
0	692	127.753	32.7756	-0.00456394	134.537
0	692	127.592	51.6055	-0.00481977	141.917
0	693	89.0809	13.0908	-0.00442191	130.44
0	694	16.8984	34.2159	-0.00475985	140.188
0	694	50.4275	45.5327	-0.00495287	145.756
0	695	78.2209	4.84136	-0.00467945	137.869
0	695	11.182	18.6459	-0.00401546	118.715
0	697	97.6231	41.3573	-0.00501814	147.639
0	698	108.271	24.0914	-0.00493026	145.104
0	698	139.254	14.6266	-0.00430565	127.086
0	700	95.5716	15.205	-0.00381432	112.913
0	700	53.2535	28.1478	-0.0045487	134.097
0	700	45.069	32.6	-0.00494785	145.611
0	700	4.8415	52.9669	-0.00428444	126.474
0	701	90.6974	42.5545	-0.0102695	299.119
0	702	11.493	49.3994	-0.00497289	146.333
0	703	124.701	20.1955	-0.00514712	151.359
0	703	37.6875	41.4508	-0.004774	140.596
0	704	34.0541	20.5784	-0.00467563	137.758
0	705	84.2895	27.4088	-0.00386448	114.36
0	706	16.0279	21.0288	-0.00517943	152.291
0	706	116.421	37.6052	-0.00512966	150.856
0	706	77.955	49.433	-0.00502047	147.706
0	708	120.663	9.44392	-0.00490881	144.485
0	708	137.654	10.9545	-0.00489884	144.197
0	708	42.8075	39.8885	-0.00491011	144.522
0	708	93.1557	26.4698	-0.00469541	138.329
0	709	103.504	36.4637	-0.00481938	141.905
0	709	120.427	31.1336	-0.00487384	143.476
0	709	55.1712	47.4586	-0.00473273	139.406
0	710	73.319	44.6147	-0.00481184	141.688
0	710	44.5096	28.7325	-0.00490667	144.423
0	712	60.3905	27.7417	-0.00494149	145.428
0	713	19.4313	10.5327	-0.00494907	145.646
0	714	110.302	18.3884	-0.00519883	152.851
0	714	65.9536	31.4123	-0.00496857	146.209
0	714	134.056	38.2393	-0.00509073	149.733
0	715	119.422	15.665	-0.00489309	144.031
0	715	50.4414	42.6863	-0.00468128	137.922
0	716	97.1385	5.13127	-0.00485829	143.028
0	716	71.7468	15.577	-0.00335862	99.7679
0	717	35.2067	24.8942	-0.00439291	129.603
0	717	50.0264	32.3241	-0.00491306	144.607
0	717	43.6502	45.1808	-0.00448538	132.27
0	717	72.2642	11.4535	-0.00355562	105.451
0	718	136.134	44.1138	-0.00500398	147.23
0	719	6.91532	27.55	-0.00476345	140.292
0	719	100.244	31.3138	-0.0043889	129.488
0	720	23.5229	45.1259	-0.00543895	159.777
0	720	111.459	22.2436	-0.0048372	142.419
0	721	29.6413	38.2026	-0.00511378	150.397
0	722	25.861	22.1853	-0.00511165	150.336
0	722	123.785	40.5116	-0.00442758	130.603
0	723	14.1552	37.1936	-0.00493818	145.332
0	723	71.5985	49.4058	-0.00480447	141.475
0	723	119.959	6.09614	-0.00303919	90.5535
0	724	105.635	49.1551	-0.00481046	141.648
0	724	42.3927	52.9815	-0.00508115	149.456
0	725	47.6814	49.8323	-0.00490587	144.4
0	726	127.495	10.565	-0.00463155	136.487
0	726	137.921	28.8087	-0.00520572	153.049
0	727	4.90729	28.6188	-0.00431936	127.481
0	728	61.153	14.9733	-0.00452581	133.437
0	728	49.1338	11.0047	-0.00485785	143.015
0	728	124.321	14.869	-0.00474464	139.749
0	729	28.5274	13.1101	-0.00465192	137.074
0	729	38.3699	42.7636	-0.00512205	150.636
0	729	56.2931	53.1719	-0.00485526	142.94
0	730	80.3219	35.8775	-0.00639856	187.458
0	731	64.9611	9.84246	-0.00520367	152.991
0	731	6.18867	13.4996	-0.00440008	129.81
0	732	132.104	6.86186	-0.00483257	142.286
0	734	90.0724	8.47404	-0.0051002	150.006
0	735	19.41	37.4078	-0.00534573	157.088
0	735	26.1738	44.0812	-0.00445677	131.445
0	735	23.0823	51.0977	-0.00488779	143.879
0	736	10.0092	13.414	-0.00488812	143.888
0	736	112.428	34.7755	-0.00486119	143.111
0	736	79.9738	10.3644	-0.00463096	136.47
0	736	117.171	20.1316	-0.0046795	137.87
0	736	21.7366	42.4492	-0.00398683	117.889
0	737	20.0322	12.2195	-0.0049201	144.811
0	737	133.341	19.2594	-0.000846842	27.3128
0	738	59.2682	44.1109	-0.00478265	140.846
0	738	97.1013	22.2702	-0.00527458	155.036
0	738	68.8173	27.1162	-0.00481208	141.695
0	738	96.9052	43.2533	-0.00468152	137.928
0	738	79.5467	52.5382	-0.00492214	144.869
0	738	94.5011	38.2854	-0.0043602	128.66
0	739	9.4273	48.1705	-0.00456323	134.516
0	740	92.0833	47.3438	-0.00517035	152.029
0	740	11.8359	19.3902	-0.00499099	146.855
0	740	95.5658	32.9575	-0.00473615	139.504
0	741	105.995	8.44575	-0.00470039	138.473
0	741	43.0201	13.1723	-0.00458475	135.137
0	741	28.8032	14.9256	-0.00439549	129.677
0	742	42.4734	42.6074	-0.00527391	155.017
0	743	71.6181	49.5066	-0.00452052	133.284
0	744	124.309	23.0897	-0.00459653	135.477
0	744	30.1789	25.0078	-0.00485003	142.789
0	745	141.861	13.2436	-0.00425974	125.762
0	745	72.7195	14.272	-0.0047296	139.315
0	745	78.6804	22.7	-0.00495436	145.799
0	746	17.1234	34.3899	-0.00497761	146.469
0	746	70.8789	38.731	-0.00517084	152.043
0	747	43.8239	28.6489	-0.00481074	141.656
0	748	126.148	13.8111	-0.00433317	127.88
0	748	97.2286	16.1781	-0.00448467	132.25
0	749	47.7735	8.21143	-0.0036645	108.591
0	751	101.737	49.9506	-0.00402217	118.909
0	751	30.7143	11.5601	-0.00449463	132.537
0	751	95.9628	52.0159	-0.00510426	150.123
0	752	111.364	9.54613	-0.00488783	143.88
0	752	78.6044	50.7848	-0.00676758	198.103
0	753	108.732	37.698	-0.00470033	138.471
0	753	12.8297	19.5634	-0.00559368	164.241
0	753	104.91	19.8985	-0.00459023	135.295
0	753	123.518	34.4899	-0.00470832	138.702
0	753	67.6009	36.4353	-0.00469966	138.452
0	754	125.377	17.2903	-0.00569453	167.15
0	754	82.8073	35.0205	-0.00572305	167.973
0	755	95.7743	13.703	-0.00512071	150.597
0	755	9.46362	25.1059	-0.00469697	138.374
0	756	137.852	51.8826	-0.00433043	127.801
0	757	38.8307	36.933	-0.00494099	145.413
0	758	114.89	10.6236	-0.00490153	144.275
0	758	98.8333	22.36	-0.00469896	138.432
0	760	33.864	6.69838	-0.00518961	152.585
0	760	57.9737	6.09206	-0.00497761	146.47
0	760	139.883	16.8339	-0.00456685	134.621
0	761	73.5003	7.35565	-0.00410307	121.242
0	762	6.29989	10.7851	-0.00431489	127.353
0	762	77.2164	10.2543	-0.00377679	111.83
0	762	47.6987	28.4969	-0.00470984	138.745
0	763	139.637	7.01108	-0.00452521	133.42
0	763	49.4955	44.8194	-0.00341138	101.29
0	763	41.7341	22.3144	-0.00459593	135.46
0	764	37.3036	18.3501	-0.00464596	136.903
0	764	40.2701	36.6797	-0.00443834	130.914
0	765	44.3602	8.02014	-0.00462634	136.337
0	766	17.2529	31.6809	-0.00480749	141.562
0	766	123.214	34.5451	-0.00490502	144.375
0	766	39.1488	9.31558	-0.00496022	145.968
0	768	72.1941	33.9668	-0.00495823	145.91
0	768	89.8749	17.3635	-0.00464418	136.851
0	769	26.883	5.76195	-0.00364437	108.011
0	770	26.3346	34.9028	-0.00482617	142.101
0	771	23.9483	9.26445	-0.00435061	128.383
0	771	125.965	30.9043	-0.00504323	148.362
0	772	32.931	4.90659	-0.00474558	139.776
0	772	121.053	10.4003	-0.00472556	139.199
0	772	119.038	34.9619	-0.00445125	131.286
0	773	72.9144	40.141	-0.00496881	146.216
0	773	18.6689	5.29975	-0.00470145	138.503
0	773	86.3631	28.2262	-0.00504621	148.448
0	773	39.9089	36.0908	-0.00492505	144.953
0	773	111.583	44.1013	-0.00413111	122.051
0	774	112.043	26.3617	-0.0043758	129.11
0	774	55.1948	27.6509	-0.00772836	225.818
0	774	83.3617	4.40995	-0.00486144	143.119
0	774	61.7808	27.4459	-0.00562864	165.249
0	775	5.86251	36.7475	-0.00477029	140.489
0	775	25.1997	39.5153	-0.00427554	126.218
0	775	45.7614	37.6294	-0.00494184	145.438
0	775	53.9555	40.3394	-0.00465274	137.098
0	775	104.383	52.963	-0.0046097	135.857
0	775	112.918	40.7752	-0.00381195	112.845
0	776	59.9592	10.9172	-0.00461183	135.918
0	776	79.6226	52.5074	-0.00477585	140.649
0	777	88.2892	4.89985	-0.00466464	137.442
0	778	64.708	22.2343	-0.00475017	139.909
0	778	28.3109	24.6914	-0.00474465	139.75
0	778	20.3281	29.0922	-0.00473744	139.542
0	778	69.0485	52.1429	-0.00497098	146.278
0	779	74.6749	8.34841	-0.00531955	156.333
0	779	142.176	24.2168	0.000808653	-26.2111
0	780	47.3356	14.7385	-0.00510818	150.236
0	780	115.043	26.9962	-0.00469582	138.341
0	781	91.8052	14.7438	-0.00859321	250.766
0	782	44.4216	27.7871	-0.00479845	141.301
0	782	118.695	31.1992	-0.00501215	147.466
0	783	33.8732	40.3038	-0.00455914	134.398
0	784	38.3909	17.989	-0.00475836	140.145
0	784	19.4586	24.1064	-0.00451425	133.103
0	784	113.73	46.0761	-0.00454705	134.05
0	786	130.861	31.3225	-0.00461053	135.881
0	787	77.6673	11.837	-0.00463427	136.565
0	787	109.065	19.4885	-0.0049334	145.194
0	787	29.451	49.4488	-0.00413175	122.07
0	787	131.619	51.2595	-0.00463131	136.48
0	788	96.9528	6.85473	-0.00485758	143.007
0	789	137.747	7.45583	-0.00458925	135.267
0	789	60.5351	43.3557	-0.00498956	146.814
0	789	59.4567	37.2583	-0.00461049	135.879
0	790	7.1561	35.5492	-0.00497284	146.332
0	790	85.3328	42.389	-0.0046458	136.898
0	791	38.4329	42.2253	-0.00446602	131.712
0	791	144.386	35.5281	-0.00465318	137.111
0	792	40.0502	47.2136	-0.00361852	107.265
0	793	137.725	45.3476	-0.00519132	152.634
0	794	71.9328	12.772	-0.00451167	133.029
0	794	30.9105	45.0803	-0.00493691	145.295
0	795	63.864	29.5308	-0.00522822	153.699
0	795	87.801	38.2453	-0.00451361	133.085
0	795	118.624	15.7453	-0.00479527	141.21
0	796	48.9214	18.3347	-0.00492516	144.956
0	796	64.9074	19.5713	-0.00484201	142.558
0	796	71.6672	29.7406	-0.0047948	141.196
0	797	128.425	8.51962	-0.00475648	140.091
0	797	23.0196	36.417	-0.00479964	141.336
0	798	40.8767	51.178	-0.00419922	124.016
0	799	77.5866	23.6327	-0.00454445	133.974
0	799	26.3212	44.0403	-0.00509479	149.85
0	800	123.21	17.4219	-0.00477653	140.669
0	802	28.596	13.2948	-0.00452334	133.366
0	803	51.711	34.4717	-0.00488815	143.889
0	804	60.0347	14.8584	-0.00452857	133.517
0	804	143.094	39.2467	-0.00453956	133.833
0	806	76.36	42.1074	-0.0047533	139.999
0	806	49.4534	53.4699	-0.00504813	148.504
0	807	28.1416	38.0222	-0.0050225	147.764
0	807	87.9874	14.1703	-0.00478584	140.938
0	808	72.8004	32.182	-0.00477116	140.514
0	810	39.0561	9.44951	-0.0045659	134.593
0	810	140.951	10.9184	-0.00455817	134.37
0	812	70.6399	16.6797	-0.00455625	134.315
0	812	141.68	16.0136	-0.00433567	127.952
0	812	44.7647	44.6888	-0.00490831	144.47
0	813	79.8167	31.4386	-0.00499138	146.867
0	813	49.9999	47.431	-0.00527252	154.977
0	813	28.362	13.9614	-0.00432289	127.583
0	814	19.6646	15.3856	-0.00463062	136.46
0	815	76.9566	18.5174	-0.00488603	143.828
0	815	86.998	22.9433	-0.00491143	144.56
0	815	78.2765	12.9921	-0.00385327	114.037
0	816	123.88	10.8353	-0.00476829	140.431
0	817	138.88	6.59816	-0.00801494	234.085
0	817	56.8256	16.5431	-0.00505092	148.584
0	818	11.8981	36.7866	-0.00487445	143.494
0	818	101.89	43.0981	-0.0048782	143.602
0	818	84.0342	51.4612	-0.00445532	131.403
0	819	112.354	15.8252	-0.00451049	132.995
0	819	42.4618	17.7504	-0.00462053	136.169
0	819	22.6895	40.0669	-0.00477966	140.759
0	819	69.5689	52.3615	-0.0043272	127.708
0	820	111.302	44.778	-0.00448396	132.23
0	822	30.5776	52.2608	-0.00490999	144.519
0	822	112.997	23.7743	-0.00495899	145.932
0	822	78.6851	46.2965	-0.00504486	148.409
0	822	38.8685	50.3607	-0.00460083	135.601
0	823	9.58526	51.5218	-0.00454093	133.873
0	823	103.662	28.0712	-0.0047584	140.146
0	824	54.3951	51.2752	-0.00463573	136.608
0	825	100.193	32.5668	-0.00439471	129.655
0	825	58.5795	42.6637	-0.00810666	236.73
0	825	132.482	47.657	-0.00469213	138.234
0	827	88.7453	12.394	-0.00504782	148.495
0	827	127.079	40.5785	-0.00501037	147.415
0	828	37.0029	14.2196	-0.00490594	144.402
0	828	37.3361	39.8868	-0.00500981	147.398
0	829	103.066	10.0112	-0.00487578	143.532
0	829	26.9312	10.0046	-0.00443914	130.937
0	829	91.1681	18.8531	-0.0100404	292.51
0	829	37.6394	47.9799	-0.00482221	141.987
0	830	94.621	52.5023	-0.00499327	146.921
0	831	73.0226	50.6569	-0.00475368	140.01
0	832	119.55	38.2575	-0.0046869	138.084
0	832	22.7343	11.8157	-0.00376115	111.379
0	833	81.4882	16.2284	-0.0050524	148.627
0	833	139.276	27.7143	-0.00475325	139.998
0	833	32.7334	40.602	-0.00474851	139.861
0	833	115.24	51.873	-0.00482097	141.951
0	834	70.2339	27.9929	-0.0044876	132.334
0	835	50.7099	19.5915	-0.00505464	148.691
0	835	97.6878	27.1278	-0.00477014	140.485
0	835	17.9162	5.33918	-0.00485618	142.967
0	835	20.3578	22.4989	-0.00496091	145.988
0	835	128.821	52.0717	-0.00467901	137.856
0	836	59.2139	12.8152	-0.00468191	137.94
0	836	78.7281	23.5597	-0.00484365	142.605
0	837	6.85665	25.5588	-0.00455106	134.165
0	837	77.7263	30.207	-0.00560777	164.647
0	837	39.6665	39.768	-0.00486227	143.142
0	838	88.0791	34.3224	-0.00486769	143.299
0	840	131.107	8.26841	-0.00453587	133.727
0	841	114.8	20.7871	-0.00457916	134.976
0	841	59.8121	5.59813	-0.00468878	138.138
0	842	34.4626	13.7444	-0.00502235	147.76
0	842	72.581	33.7142	-0.00472167	139.087
0	843	116.34	41.0959	-0.00473056	139.343
0	843	141.041	47.0857	-0.0049872	146.746
0	845	90.8074	35.4427	-0.00490278	144.311
0	847	65.4686	17.504	-0.00425818	125.717
0	847	70.6474	18.0099	-0.00441875	130.349
0	847	49.1869	16.2993	-0.00506352	148.948
0	847	100.065	44.6665	-0.00483093	142.238
0	848	30.0181	20.3563	-0.00451363	133.085
0	849	140.834	24.7731	-0.00468321	137.977
0	849	68.6525	26.1259	-0.00478775	140.993
0	849	104.321	27.8816	-0.00514531	151.307
0	849	4.85183	45.9202	-0.00464036	136.741
0	850	119.08	33.0028	-0.00514903	151.414
0	850	32.6075	10.8948	-0.00491913	144.783
0	850	81.7521	48.9975	-0.00499049	146.841
0	851	37.5034	7.7909	-0.00488409	143.772
0	851	65.2329	45.0211	-0.00448541	132.271
0	852	84.441	11.7135	-0.00491616	144.697
0	852	133.173	45.0688	-0.0047448	139.754
0	853	18.733	42.1434	-0.00490638	144.415
0	853	29.5506	17.2562	-0.00517302	152.106
0	854	66.1337	11.6519	-0.00643778	188.59
0	856	19.6494	33.9134	-0.00505716	148.764
0	857	83.5942	31.9086	-0.00473903	139.587
0	857	52.6743	46.3755	-0.00465209	137.08
0	857	140.314	8.45648	-0.00492737	145.02
0	857	72.3118	23.9967	-0.00462831	136.393
0	857	33.1926	27.2417	-0.00471017	138.755
0	858	39.721	52.8924	-0.00449194	132.46
0	859	105.855	25.4557	-0.00490295	144.316
0	859	34.436	6.08896	-0.00425378	125.59
0	860	79.9544	8.46155	-0.00483286	142.294
0	860	97.2244	30.6511	-0.00739716	216.264
0	860	35.0858	11.5839	-0.00510443	150.128
0	861	80.0611	32.3286	-0.00394768	116.76
0	861	130.701	32.434	-0.00499478	146.965
0	861	135.177	41.4129	-0.00451912	133.244
0	862	72.5363	45.4091	-0.00500927	147.383
0	862	27.8121	49.0927	-0.00476852	140.438
0	862	110.058	50.1028	-0.00454886	134.102
0	862	91.2663	52.4737	-0.00473623	139.507
0	863	136.54	18.8523	-0.00513038	150.876
0	863	20.9159	38.7889	-0.00465379	137.129
0	864	73.7248	15.6227	-0.00470152	138.505
0	864	7.36765	18.8418	-0.00481621	141.814
0	864	46.6389	37.1808	-0.00480273	141.425
0	865	102.801	19.4266	-0.00494312	145.475
0	867	33.6355	18.5621	-0.0049737	146.357
0	867	88.56	19.5998	-0.00516426	151.854
0	867	17.8849	28.0418	-0.0047822	140.833
0	867	12.0552	50.4872	-0.00478257	140.843
0	868	38.3415	5.94689	-0.00367343	108.849
0	869	90.9036	14.0843	-0.00466652	137.496
0	869	36.7926	25.5967	-0.004483	132.202
0	870	141.847	14.1068	-0.00506819	149.083
0	870	69.8559	18.0358	-0.00484421	142.621
0	870	8.85345	46.7438	-0.00431356	127.314
0	871	26.8323	33.4252	-0.00447208	131.887
0	872	80.8007	11.614	-0.00457048	134.725
0	872	107.314	18.7335	-0.00451308	133.07
0	872	125.201	23.666	-0.00467708	137.8
0	872	43.1474	26.1244	-0.00504683	148.466
0	872	66.5403	30.9046	-0.00483521	142.362
[truncated: 15,883 more rows]

## Sheet: gp96_1360 aa_events
movie_indices	frame_indices	x_coords	y_coords	contrasts	masses_kDa
0	5	51.536	30.1679	-0.00403375	119.243
0	5	83.5756	38.6295	-0.00495926	145.94
0	6	14.2308	27.2592	-0.00551905	162.088
0	7	24.4814	50.6676	-0.0054944	161.377
0	8	33.542	10.1791	-0.00528193	155.248
0	8	26.0513	29.4154	-0.00512966	150.855
0	10	125.594	9.0085	-0.00459236	135.356
0	10	39.9478	6.15649	-0.00542018	159.236
0	10	92.3243	43.6251	-0.00203937	61.7127
0	11	100.917	5.44169	-0.00554525	162.844
0	11	134.365	50.6518	-0.000933666	29.8173
0	13	106.422	14.6078	-0.00952667	277.692
0	13	39.1024	51.9581	-0.00520745	153.099
0	14	100.088	25.7647	-0.00538848	158.322
0	14	53.7939	50.3055	-0.00499264	146.903
0	14	127.987	16.8046	-0.00567876	166.695
0	14	6.55667	32.7151	-0.00519241	152.666
0	14	101.275	43.8638	-0.00513548	151.023
0	15	14.1622	40.5839	-0.00509053	149.727
0	16	16.8181	24.2261	-0.00550555	161.699
0	16	124.935	44.98	-0.00418374	123.569
0	16	15.6747	12.3079	-0.00597262	175.172
0	16	108.077	30.0653	-0.00462499	136.298
0	16	48.7551	37.5357	-0.00560401	164.539
0	17	142.276	41.6483	-0.00545851	160.342
0	18	124.394	49.6309	-0.00487663	143.556
0	18	100.632	31.922	-0.00526619	154.794
0	20	45.4934	20.8132	-0.00569347	167.119
0	20	39.4399	37.6291	-0.00612952	179.698
0	20	44.5782	14.7626	-0.00521289	153.256
0	21	119.626	12.998	-0.00567131	166.48
0	21	112.122	22.2054	-0.00553841	162.646
0	21	49.4549	33.8252	-0.00382443	113.205
0	23	89.4522	16.545	-0.0054974	161.464
0	23	144.15	19.8777	-0.00515314	151.533
0	23	50.9062	29.4503	-0.00489517	144.091
0	23	118.64	49.5838	-0.00413972	122.3
0	24	109.023	50.8822	-0.00408363	120.682
0	25	37.948	31.6495	-0.00455943	134.407
0	25	66.1541	49.2548	-0.0035243	104.547
0	26	5.62868	24.7526	-0.00547995	160.96
0	26	19.422	35.8934	-0.00550745	161.753
0	27	140.025	25.3755	-0.00520492	153.026
0	27	15.176	20.0874	-0.00638597	187.095
0	27	31.9268	34.4707	-0.00614336	180.097
0	28	128.832	12.27	-0.0057264	168.069
0	28	21.1667	30.9697	-0.00498594	146.71
0	28	102.71	41.3973	-0.00568069	166.751
0	29	13.1316	38.7728	-0.00538251	158.149
0	29	123.28	13.9994	-0.00579446	170.032
0	30	50.9374	42.6444	-0.00609165	178.605
0	31	39.3671	28.0818	-0.00463667	136.635
0	31	49.9119	33.1354	-0.00476402	140.308
0	33	136.966	21.4238	-0.00559949	164.408
0	33	141.38	15.8372	-0.00609879	178.811
0	33	49.3375	24.2132	-0.00577424	169.449
0	33	112.187	40.1621	-0.005896	172.961
0	33	47.6038	47.5806	-0.00591074	173.387
0	34	142.618	46.1111	-0.00518523	152.459
0	34	131.811	49.5928	-0.00526311	154.705
0	36	30.6366	26.3309	-0.00539714	158.571
0	36	86.6341	27.3684	-0.00599796	175.903
0	36	41.9813	29.5804	-0.00529289	155.564
0	37	84.5796	52.0314	-0.00589394	172.902
0	37	65.0839	33.4175	-0.00529233	155.548
0	37	85.0115	35.4528	-0.00462291	136.238
0	37	62.5711	43.4585	-0.00555292	163.065
0	38	56.208	32.0433	-0.00550991	161.824
0	39	87.3402	14.4971	-0.00589605	172.963
0	40	143.062	24.1213	-0.00505738	148.771
0	40	70.704	26.6722	-0.00559155	164.179
0	41	109.707	13.4527	-0.00433074	127.81
0	42	64.5187	7.45088	-0.00497608	146.425
0	42	129.92	9.81667	-0.0057575	168.966
0	42	137.897	20.3408	-0.00569064	167.038
0	42	22.1395	21.7591	-0.0057478	168.687
0	43	25.9582	38.7986	-0.00562827	165.239
0	45	130.9	47.7079	-0.00550765	161.759
0	46	138.53	34.3354	-0.00570374	167.416
0	46	24.8113	6.83163	-0.00538462	158.21
0	46	121.706	8.52373	-0.00567098	166.47
0	46	45.9487	16.9323	-0.00522573	153.627
0	46	141.189	18.4773	-0.00544458	159.94
0	46	21.1897	28.5161	-0.00512769	150.799
0	46	132.544	33.6809	-0.00574036	168.472
0	49	88.627	33.4521	-0.00501891	147.661
0	49	104.739	10.4503	-0.00569348	167.12
0	49	24.5026	41.7148	-0.005648	165.808
0	50	60.7469	17.5831	-0.00577664	169.519
0	50	79.594	42.501	-0.00535289	157.295
0	51	70.4828	12.1017	-0.00567083	166.466
0	51	142.416	28.3318	-0.00577806	169.56
0	51	87.8053	47.198	-0.00537228	157.854
0	52	69.9735	52.3442	-0.00582001	170.77
0	53	101.625	48.4447	-0.00753707	220.3
0	54	9.9061	38.1287	-0.00503434	148.106
0	54	124.203	14.2415	-0.00535607	157.387
0	54	66.7721	22.4853	-0.00560237	164.491
0	55	30.6118	7.55228	-0.004897	144.144
0	55	135.658	26.9762	-0.00529682	155.678
0	55	30.5408	43.6151	-0.00604978	177.397
0	55	115.116	44.506	-0.00483684	142.409
0	56	76.839	27.9011	-0.0048499	142.785
0	57	119.459	43.6188	-0.00341749	101.466
0	59	101.295	30.2091	-0.00527222	154.968
0	61	19.0625	40.7376	-0.00535644	157.397
0	61	23.2879	48.2793	-0.00516153	151.775
0	62	102.728	6.27662	-0.00510183	150.053
0	62	144.197	45.4972	-0.00583025	171.065
0	63	5.6708	18.8276	-0.00552753	162.332
0	64	8.3613	47.506	-0.005775	169.471
0	64	106.427	44.8859	-0.00481687	141.833
0	65	117.836	31.6282	-0.00560315	164.514
0	65	137.029	17.957	-0.00414437	122.434
0	65	58.2872	52.0939	-0.00489488	144.083
0	66	106.776	25.7804	-0.00569405	167.136
0	66	130.98	14.99	-0.00500001	147.116
0	67	54.7109	51.7827	-0.00486394	143.191
0	68	22.6374	12.2736	-0.00442737	130.597
0	68	79.58	23.0264	-0.00616927	180.844
0	69	42.4483	32.1421	-0.00870835	254.087
0	69	69.2755	23.5361	-0.00512339	150.675
0	69	111.921	31.6725	-0.00537424	157.911
0	70	61.1665	16.6564	-0.00630358	184.719
0	71	20.1135	9.30383	-0.00541882	159.197
0	71	70.5676	46.6674	-0.00456158	134.469
0	72	32.6542	47.5372	-0.00546243	160.455
0	72	55.9793	23.2262	-0.00523841	153.993
0	73	103.912	43.0397	-0.00405026	119.719
0	73	85.0635	18.5245	-0.00371411	110.022
0	74	8.55988	24.5929	-0.00522071	153.482
0	74	126.373	13.5938	-0.00576567	169.202
0	74	82.2642	21.6662	-0.00498062	146.556
0	75	108.678	27.3718	-0.00582442	170.897
0	75	40.3819	9.63489	-0.00572412	168.003
0	76	52.8925	40.0372	-0.00565658	166.055
0	77	143.007	39.9639	-0.00529603	155.655
0	77	18.9048	39.0474	-0.00457589	134.881
0	77	21.3495	48.5826	-0.00527752	155.121
0	78	120.482	39.7329	-0.00527648	155.091
0	78	78.7562	4.76597	-0.00494243	145.455
0	78	16.4061	20.2166	-0.00572559	168.046
0	78	48.8901	24.0376	-0.00559256	164.209
0	78	54.13	48.2749	-0.00552448	162.244
0	78	100.835	48.7077	-0.00529179	155.532
0	78	28.6951	52.1988	-0.00571415	167.716
0	79	64.3187	33.3314	-0.00572794	168.114
0	80	61.4591	52.601	-0.00536014	157.504
0	81	32.9853	23.1065	-0.00524355	154.141
0	82	71.7459	21.2369	-0.00523945	154.023
0	82	112.335	29.4975	-0.00580486	170.333
0	82	64.9692	43.316	-0.0053032	155.862
0	83	109.143	35.9156	-0.0052224	153.531
0	84	51.957	17.5781	-0.00555138	163.021
0	85	65.852	14.2878	-0.00577419	169.448
0	85	43.0504	32.2989	-0.0058246	170.902
0	85	53.5322	23.0486	-0.0054115	158.985
0	85	133.55	48.2784	-0.00569818	167.255
0	86	85.9679	52.2586	-0.00532668	156.539
0	86	57.0372	38.5086	-0.00533979	156.917
0	87	127.587	42.424	-0.00481084	141.659
0	87	105.117	21.7014	-0.00550176	161.589
0	87	75.0521	44.35	-0.00579044	169.917
0	88	69.7551	5.99848	-0.00542347	159.331
0	88	88.1886	31.3922	-0.00508173	149.473
0	89	35.0618	17.6515	-0.0054607	160.405
0	89	10.9138	29.3593	-0.00554487	162.833
0	90	13.2773	43.5407	-0.00563513	165.436
0	91	22.5516	9.72135	-0.00542563	159.393
0	91	16.1761	23.7509	-0.0052026	152.96
0	91	51.6893	45.26	-0.00544344	159.907
0	91	36.121	51.7889	-0.00543473	159.656
0	92	136.317	40.9913	-0.0110395	321.33
0	92	41.9862	23.5768	-0.00539907	158.627
0	92	63.0056	22.6312	-0.0050517	148.607
0	92	94.2266	50.9099	-0.00549011	161.253
0	93	95.389	26.8771	-0.00656278	192.196
0	93	30.139	6.30654	-0.00489363	144.047
0	94	75.8003	45.1621	-0.00593594	174.114
0	94	9.05269	48.5431	-0.00471602	138.924
0	95	94.7462	10.898	-0.00515266	151.519
0	95	36.041	21.8705	-0.00570853	167.554
0	96	94.8776	21.783	-0.00502775	147.916
0	96	118.049	31.9227	-0.00593527	174.094
0	97	72.3169	30.0374	-0.00553094	162.431
0	97	62.6671	39.7205	-0.00739509	216.204
0	98	118.133	46.6113	-0.00572063	167.903
0	98	17.0052	10.8917	-0.0062267	182.501
0	99	5.76809	43.3157	-0.00528166	155.24
0	99	23.0543	48.5688	-0.00537424	157.911
0	100	142.184	12.3509	-0.00537316	157.88
0	100	126.109	16.5039	-0.00563078	165.311
0	100	43.5447	17.0425	-0.00448109	132.147
0	100	102.924	12.9428	-0.00587474	172.348
0	102	34.6458	17.6618	-0.00589424	172.911
0	102	45.5404	26.1931	-0.00564656	165.766
0	102	35.7973	11.3907	-0.00530734	155.981
0	103	125.155	27.4717	-0.00620624	181.911
0	103	86.0467	9.33501	-0.00552124	162.151
0	103	131.042	18.6403	-0.00548968	161.241
0	104	139.692	27.4364	-0.00565095	165.893
0	104	142.667	45.4087	-0.00576339	169.136
0	104	120.8	48.0234	-0.00472199	139.096
0	104	122.968	8.59229	-0.00601257	176.324
0	105	46.4437	47.506	-0.00597	175.096
0	105	6.39077	48.6859	-0.00508069	149.443
0	106	126.584	50.8681	-0.00505861	148.806
0	107	96.0734	28.8921	-0.005477	160.875
0	107	122.054	32.9795	-0.00598273	175.463
0	109	35.2215	17.2319	-0.00519102	152.626
0	110	87.6158	11.0221	-0.00560855	164.67
0	110	127.869	34.6379	-0.00583718	171.265
0	110	95.4833	17.6626	-0.00531791	156.286
0	111	100.114	38.9977	-0.00546326	160.479
0	112	105.566	26.3372	-0.00575448	168.879
0	112	100.672	29.3953	-0.00567135	166.481
0	112	125.01	43.6911	-0.00552469	162.251
0	112	59.4337	51.0092	-0.00355853	105.535
0	112	74.7275	31.9884	-0.00496584	146.13
0	113	140.324	40.291	-0.00567598	166.615
0	114	12.704	52.4342	-0.00513319	150.957
0	114	99.0585	21.6358	-0.0054181	159.176
0	115	138.552	9.57999	-0.00559835	164.376
0	115	41.1492	7.9855	-0.00532325	156.44
0	115	112.11	28.3683	-0.0058022	170.256
0	115	110.393	47.5207	-0.00571642	167.781
0	116	133.988	45.3318	-0.00572201	167.942
0	116	88.8636	53.4645	-0.00110831	34.855
0	117	119.546	46.7728	-0.00390263	115.46
0	118	85.15	8.38106	-0.00414458	122.44
0	119	95.0459	11.5378	-0.00605654	177.593
0	119	90.9628	23.4265	-0.00567808	166.675
0	120	18.077	6.51322	-0.00586418	172.044
0	120	100.48	15.9555	-0.00624375	182.993
0	120	49.9066	23.3038	-0.0039114	115.713
0	121	59.4575	22.2631	-0.000975767	31.0317
0	122	5.72708	19.4692	-0.00528036	155.203
0	122	37.6214	43.1899	-0.00588834	172.741
0	123	139.176	19.7283	-0.0040114	118.598
0	123	50.1632	30.2598	-0.00591921	173.631
0	124	20.8259	31.6144	-0.00531286	156.14
0	124	108.143	36.8383	-0.00524336	154.136
0	124	101.751	52.572	-0.00555357	163.084
0	125	15.639	25.7059	-0.00470769	138.683
0	127	70.2545	23.3413	-0.00593155	173.987
0	127	143.405	13.1895	-0.00578353	169.717
0	127	130.765	39.7334	-0.00522166	153.51
0	128	31.1448	28.7439	-0.000908171	29.0818
0	129	87.2624	37.3893	-0.00544324	159.901
0	130	121.761	22.597	-0.00283426	84.6421
0	133	119.883	35.2824	-0.00530419	155.89
0	133	133.137	35.412	-0.00580923	170.459
0	133	79.2231	37.616	-0.00573727	168.383
0	133	74.7868	47.1034	-0.00591735	173.577
0	134	52.4325	52.7994	-0.00534062	156.941
0	134	105.187	39.7093	-0.00544056	159.824
0	134	144.267	40.8032	-0.00537087	157.814
0	135	94.73	13.1283	-0.00528177	155.243
0	136	42.3995	23.3277	-0.00667204	195.347
0	136	18.0877	6.78168	-0.0024614	73.8864
0	136	88.7511	25.2767	-0.00605588	177.574
0	137	39.1407	34.6104	-0.00551074	161.848
0	140	89.0895	14.2787	-0.00538453	158.208
0	141	28.0097	46.2645	-0.0046479	136.959
0	142	53.5068	13.8484	-0.00544006	159.809
0	142	30.9616	30.1739	-0.00547679	160.869
0	142	78.1023	19.6155	-0.00395048	116.841
0	144	82.2066	44.2236	-0.0051547	151.578
0	145	87.2911	37.6254	-0.00578951	169.89
0	145	16.4395	52.3641	-0.00497668	146.443
0	146	58.537	4.95376	-0.00502552	147.852
0	146	120.714	9.38151	-0.00508554	149.583
0	146	6.70081	50.7743	-0.00539182	158.418
0	147	109.626	7.46243	-0.00546325	160.478
0	149	109.161	27.5258	-0.00531933	156.327
0	150	62.4727	8.82397	-0.00540229	158.72
0	150	55.1897	15.3581	-0.00572241	167.954
0	150	46.2523	18.2554	-0.00368085	109.063
0	150	6.23224	40.6427	-0.00565725	166.075
0	150	11.9816	49.378	-0.0053188	156.312
0	151	95.3998	23.4125	-0.00574422	168.583
0	151	32.8373	11.2813	-0.00543736	159.731
0	151	83.5968	25.9038	-0.000941508	30.0435
0	153	119.717	48.4912	-0.00569989	167.304
0	154	56.708	23.9626	-0.00596988	175.093
0	154	100.459	45.5106	-0.00533925	156.901
0	155	40.9953	19.5212	-0.00541586	159.111
0	155	139.571	24.9904	-0.00545653	160.284
0	155	16.9942	50.8149	-0.00527673	155.098
0	156	104.538	21.3654	-0.00567198	166.499
0	156	90.1235	40.4876	-0.00551667	162.019
0	157	82.7067	12.4065	-0.00546562	160.547
0	158	71.1686	7.50617	-0.00492903	145.068
0	158	106.695	13.2954	-0.00605752	177.621
0	158	106.424	48.5791	-0.00401772	118.78
0	159	140.491	28.3713	-0.00533874	156.887
0	160	100.457	10.5003	-0.00579108	169.935
0	160	14.9673	48.1563	-0.00453084	133.582
0	161	28.5397	52.5311	-0.00518331	152.403
0	161	33.693	39.4198	-0.00531656	156.247
0	163	28.6442	40.1929	-0.00512098	150.605
0	164	28.4767	5.60299	-0.00572982	168.168
0	164	122.474	20.2868	-0.00420354	124.141
0	164	85.9616	34.1774	-0.00519344	152.695
0	165	16.7451	35.857	-0.00548232	161.028
0	166	78.8602	18.4711	-0.00554561	162.854
0	167	102.191	24.5032	-0.00555613	163.158
0	167	69.7325	7.04461	-0.00548385	161.072
0	167	24.6901	41.7721	-0.00528192	155.248
0	167	79.4984	52.4855	-0.00530859	156.017
0	168	120.912	48.2849	-0.00552344	162.215
0	168	113.492	30.8149	-0.00591525	173.517
0	169	52.3746	8.73427	-0.00499003	146.828
0	169	95.6621	33.358	-0.00522232	153.529
0	169	123.984	38.8972	-0.00540984	158.938
0	169	41.9942	40.1129	-0.00600256	176.035
0	170	62.0365	4.89577	-0.00381916	113.053
0	171	139.066	38.4931	-0.00574802	168.693
0	171	93.9835	48.7812	-0.00485084	142.813
0	171	25.2628	6.85418	-0.00530307	155.858
0	172	135.002	46.9165	-0.00508244	149.494
0	174	106.271	29.3783	-0.00524278	154.119
0	175	140.683	47.7647	-0.00564705	165.78
0	176	40.0854	29.6277	-0.00527793	155.133
0	176	55.0469	41.8691	-0.00526068	154.635
0	177	140.421	28.1218	-0.00584898	171.605
0	178	135.733	19.5915	-0.00565707	166.069
0	178	110.385	47.9989	-0.00408288	120.66
0	179	80.6734	20.1996	-0.00432076	127.522
0	179	17.5579	26.6246	-0.00492834	145.048
0	181	98.952	21.7357	-0.00596918	175.072
0	181	9.56108	48.4972	-0.00548445	161.09
0	181	35.6164	15.5037	0.00110635	-34.7986
0	182	53.5437	7.5915	-0.00570855	167.554
0	182	30.2753	30.6107	-0.00564618	165.755
0	182	75.4973	39.001	-0.00761623	222.583
0	182	74.5236	8.85869	-0.00566117	166.187
0	182	70.2313	12.9825	-0.00576785	169.265
0	184	80.0235	15.8788	-0.00527492	155.046
0	184	119.262	23.1819	-0.00615589	180.458
0	184	19.3254	46.2327	-0.00569371	167.126
0	184	139.691	47.9834	-0.00594617	174.409
0	184	104.889	19.79	-0.00574202	168.52
0	185	90.8987	10.3155	-0.0052771	155.109
0	185	104.673	12.9414	-0.00554968	162.971
0	185	37.3644	18.6921	-0.0053816	158.123
0	185	68.5915	18.0916	-0.00533298	156.721
0	185	35.9441	40.3589	-0.005194	152.711
0	185	66.3741	51.1853	-0.00567202	166.501
0	186	66.2694	8.7329	-0.00560918	164.688
0	186	108.995	28.3493	-0.00535523	157.363
0	187	64.6067	43.8482	-0.00480978	141.628
0	189	94.7093	42.3892	-0.00421476	124.464
0	190	70.1264	30.2986	-0.00565972	166.146
0	191	64.7572	16.8506	-0.0057726	169.402
0	191	121.048	21.478	-0.00557323	163.651
0	191	47.7142	51.415	-0.00552978	162.397
0	191	74.1446	52.8056	-0.00569044	167.032
0	192	58.0405	13.0874	-0.00567485	166.582
0	192	16.711	11.9033	-0.0048188	141.888
0	192	6.45321	42.2068	-0.00327118	97.2455
0	192	10.8489	6.00385	-0.00489213	144.004
0	193	129.4	25.1304	-0.00602046	176.552
0	193	97.7517	29.1285	-0.00541957	159.218
0	193	31.0734	38.0866	-0.00548011	160.965
0	193	65.647	44.0543	-0.00593204	174.001
0	194	7.16329	47.6904	-0.00563961	165.566
0	195	25.4209	19.9982	-0.00553382	162.514
0	195	75.6646	5.70079	-0.0039279	116.189
0	195	5.54041	17.6562	-0.00528945	155.465
0	196	117.917	34.3466	-0.00576987	169.323
0	196	131.035	39.4989	-0.000998187	31.6785
0	197	85.5086	25.6715	-0.00573659	168.363
0	198	18.9008	16.6715	-0.00526901	154.875
0	198	67.6622	37.5374	-0.00584371	171.453
0	198	62.0121	47.6925	-0.00425572	125.646
0	199	14.1244	13.6612	-0.00468622	138.064
0	199	113.706	28.1774	-0.00629358	184.43
0	199	92.6646	35.0665	-0.00483098	142.24
0	199	68.7461	46.4121	-0.00604531	177.269
0	200	78.4446	45.4495	-0.0058476	171.565
0	201	125.16	42.3465	-0.00557091	163.584
0	201	138.569	15.9426	-0.00583535	171.212
0	202	53.9865	29.2433	-0.00567569	166.607
0	202	66.9638	31.4933	-0.00596288	174.891
0	202	104.665	38.2224	-0.0056363	165.47
0	203	110.808	48.8483	-0.00553885	162.659
0	204	81.7554	11.9695	-0.00570934	167.577
0	204	133.357	11.1389	-0.00524712	154.244
0	204	90.6548	14.6047	-0.00577953	169.602
0	204	136.645	34.0372	-0.00529623	155.661
0	204	41.7097	46.6052	-0.00558339	163.944
0	205	56.4916	16.0132	-0.00446737	131.751
0	205	35.0202	19.0746	-0.00500238	147.184
0	205	42.9647	23.2227	-0.00562617	165.178
0	205	100.955	25.4923	-0.00427784	126.284
0	205	86.9435	45.5688	0.000817504	-26.4665
0	205	67.8999	50.0622	-0.00442247	130.456
0	206	114.892	13.2821	-0.00545779	160.321
0	207	122.391	16.452	-0.00573993	168.46
0	208	39.6636	18.841	-0.00551581	161.995
0	208	23.2344	52.9653	-0.005911	173.394
0	209	54.7417	34.7537	-0.00559283	164.216
0	209	33.053	14.1139	-0.00533427	156.758
0	211	86.7157	17.7569	-0.0053391	156.897
0	211	120.349	8.15794	-0.00609588	178.727
0	211	72.832	9.24618	-0.00347571	103.145
0	212	55.1091	17.729	-0.00521039	153.184
0	212	74.7717	52.468	-0.00548107	160.992
0	213	101.232	17.8485	-0.00406027	120.008
0	213	60.6982	32.3548	-0.00584208	171.406
0	213	107.104	39.205	-0.00586551	172.082
0	213	4.74734	49.7381	-0.0055107	161.847
0	214	71.3286	6.00277	-0.00453669	133.751
0	215	17.922	14.7011	-0.00546916	160.649
0	216	32.0924	8.8382	-0.000894012	28.6734
0	217	77.6381	11.1166	-0.00377141	111.675
0	217	112.56	36.051	-0.0052929	155.565
0	217	138.283	14.2564	-0.00559687	164.333
0	217	94.9797	40.9702	-0.00497649	146.437
0	218	92.9888	7.66892	-0.00730651	213.649
0	218	108.971	24.5548	-0.00544814	160.042
0	218	138.172	39.0273	-0.0056411	165.609
0	219	45.5633	25.9801	-0.00558073	163.867
0	219	44.8234	40.8902	-0.00575915	169.014
0	220	64.5592	43.0703	-0.0053472	157.131
0	221	99.3501	16.5158	-0.00552549	162.274
0	221	111.992	10.0239	-0.00525783	154.553
0	222	97.536	37.8068	-0.00484808	142.733
0	223	84.5871	19.3097	-0.00563472	165.425
0	223	53.9668	33.5799	-0.00506844	149.09
0	223	137.539	50.1339	-0.00603614	177.004
0	224	118.801	18.9749	-0.00536762	157.72
0	225	63.9779	6.79268	-0.00522953	153.737
0	225	63.4041	51.2001	-0.00461648	136.052
0	225	132.822	38.8573	-0.00538962	158.354
0	226	132.28	30.3884	-0.00570485	167.448
0	227	93.1541	10.6992	-0.00391573	115.838
0	227	12.0155	4.65053	-0.00555038	162.992
0	227	38.1959	10.3505	-0.00563264	165.365
0	228	125.265	30.2135	-0.00536416	157.62
0	228	67.7503	9.51512	-0.0050407	148.289
0	230	85.7343	30.8324	-0.0050057	147.28
0	230	107.204	46.1474	-0.00373471	110.617
0	230	102.535	21.752	-0.0030145	89.8414
0	231	117.14	12.174	-0.00569327	167.113
0	232	102.834	5.13563	-0.00290372	86.6457
0	233	17.8871	18.4776	-0.00489614	144.12
0	233	105.948	23.7354	-0.00464109	136.762
0	233	43.2147	33.024	0.000856862	-27.6018
0	234	119.977	30.1236	-0.010922	317.943
0	234	56.5849	29.1059	-0.00532399	156.461
0	235	93.9009	17.0892	-0.00566654	166.342
0	235	13.1062	16.3585	-0.00545598	160.269
0	236	128.007	8.82165	-0.00547841	160.916
0	236	52.8568	33.0691	-0.00583714	171.264
0	236	24.0569	28.6114	-0.00371368	110.01
0	236	27.5456	37.4888	-0.00364944	108.157
0	237	64.6838	37.3502	-0.00558538	164.001
0	238	116.261	26.4808	-0.00498067	146.558
0	239	135.556	11.754	-0.00559757	164.353
0	240	17.0733	32.789	-0.00296905	88.5303
0	240	50.8049	40.9417	-0.0054338	159.629
0	240	94.6923	46.4784	-0.005874	172.327
0	240	82.962	13.3266	-0.00570977	167.59
0	240	135.49	28.4874	-0.00501595	147.575
0	240	132.362	46.0658	-0.00578434	169.741
0	241	51.6314	8.23179	-0.00542204	159.29
0	241	113.794	9.08452	-0.00982378	286.263
0	241	95.9935	14.883	-0.00561308	164.8
0	241	75.5928	19.277	-0.00449813	132.638
0	241	66.8227	22.4369	-0.00547278	160.753
0	242	113.65	30.9625	-0.00548439	161.088
0	243	42.0688	39.3975	-0.00463272	136.521
0	243	137.308	32.2903	-0.00309599	92.1921
0	244	79.265	6.12875	-0.00546492	160.527
0	244	114.586	36.4847	-0.00564006	165.579
0	246	88.7737	34.6774	-0.00526027	154.623
0	247	102.44	27.0548	-0.0057476	168.681
0	248	142.295	36.04	-0.00562079	165.023
0	248	13.0714	45.9384	-0.00569721	167.227
0	248	128.357	47.0606	-0.00511717	150.495
0	249	142.874	16.74	-0.005106	150.173
0	249	18.4806	33.1407	-0.00549945	161.523
0	249	79.4058	41.5853	-0.00418024	123.468
0	249	143.614	50.663	-0.00561437	164.838
0	250	121.195	30.0278	-0.00386457	114.363
0	251	106.709	9.0283	-0.00586486	172.063
0	251	137.383	40.1023	-0.00575072	168.771
0	252	123.416	5.45043	-0.00618473	181.29
0	252	91.1366	17.2688	-0.00559864	164.384
0	252	96.459	32.9785	-0.00566679	166.35
0	254	83.7112	9.53535	-0.00579911	170.167
0	254	23.3237	30.445	-0.00557586	163.727
0	255	113.315	42.419	-0.00492066	144.827
0	255	102.772	38.2912	-0.00567664	166.634
0	256	38.0312	10.6807	-0.00472521	139.189
0	256	5.40019	39.4241	-0.0103195	300.564
0	256	41.6866	45.393	-0.00547421	160.795
0	257	50.9895	33.9164	-0.00597193	175.152
0	257	28.8112	31.0148	-0.00555018	162.986
0	257	45.4143	13.3941	-0.00473245	139.398
0	259	99.168	17.3362	-0.00515414	151.562
0	259	84.975	19.8859	-0.00436313	128.744
0	259	101.335	45.2506	-0.00446737	131.751
0	260	30.7952	19.3543	-0.00549287	161.333
0	261	64.0204	32.3538	-0.00577546	169.484
0	262	135.501	6.69442	-0.00550496	161.681
0	263	88.2507	17.6123	-0.0053738	157.898
0	263	109.892	31.7134	-0.00593374	174.05
0	264	94.6009	53.0754	-0.00420571	124.203
0	265	61.7012	26.5907	-0.00543444	159.647
0	265	33.3006	11.9733	-0.00517529	152.172
0	265	113.827	52.9916	-0.00604663	177.307
0	266	22.3702	23.0707	-0.00518726	152.517
0	266	134.657	52.5416	0.00099635	-31.6255
0	267	21.3932	9.4482	-0.00553797	162.634
0	267	65.1195	19.8614	-0.00545267	160.173
0	267	93.6995	19.8681	-0.00247174	74.1848
0	270	138.996	5.39561	-0.00577839	169.569
0	271	118.081	41.9095	-0.00579	169.904
0	272	69.6093	27.7448	-0.00524442	154.166
0	273	115.817	48.2355	-0.00534538	157.078
0	274	118.722	7.00165	-0.00530996	156.056
0	274	78.8844	35.7385	-0.00567336	166.539
0	274	85.189	48.3597	-0.00586981	172.206
0	274	80.5384	52.0255	-0.00527296	154.989
0	275	106.9	20.7387	-0.00587383	172.322
0	275	104.175	26.4569	-0.00601936	176.52
0	276	92.3404	11.1716	-0.00596505	174.953
0	276	27.3962	21.6694	-0.00190357	57.7953
0	276	112.672	47.9255	-0.00524594	154.21
0	277	29.6916	8.88365	-0.00551692	162.026
0	277	8.05332	20.7311	-0.00501038	147.415
0	277	75.806	44.0363	-0.00596464	174.942
0	278	98.792	27.5627	-0.00604938	177.386
0	278	122.768	44.1046	-0.00577057	169.343
0	278	14.6471	49.5658	-0.0053855	158.236
0	279	41.5371	13.9951	-0.00547061	160.691
0	281	80.5546	45.3147	-0.00487836	143.606
0	281	43.2322	25.7404	-0.00560897	164.682
0	281	50.8651	35.709	-0.00578237	169.684
0	282	93.6117	30.2182	-0.00611133	179.173
0	282	95.0688	37.0521	-0.00531498	156.201
0	282	130.453	37.6073	-0.00534051	156.938
0	284	28.9957	34.6414	-0.0059453	174.384
0	286	138.933	11.2629	-0.00565931	166.134
0	287	83.6604	5.22922	-0.00479423	141.18
0	287	130.152	19.043	-0.0052149	153.314
0	288	128.251	6.60031	-0.00471851	138.995
0	288	94.1423	11.7329	-0.00559885	164.39
0	288	87.7669	50.3321	-0.00489224	144.007
0	289	11.9877	10.837	-0.00489062	143.96
0	289	50.3706	4.64665	-0.00464875	136.983
0	291	12.6084	32.148	-0.00592307	173.742
0	291	84.5145	43.6093	-0.00499975	147.108
0	292	95.9848	23.8251	-0.00528577	155.359
0	292	126.41	46.5287	-0.0046208	136.177
0	293	50.9017	19.8284	-0.00545078	160.119
0	294	9.48034	13.6629	-0.00516624	151.911
0	295	97.4847	44.2532	-0.00483103	142.241
0	296	54.0375	39.6515	-0.00561413	164.831
0	296	91.8255	40.5141	-0.00451801	133.212
0	297	79.0725	12.6886	-0.00558507	163.992
0	297	126.575	22.1887	-0.00555825	163.219
0	297	110.765	30.6175	-0.00552019	162.121
0	297	22.2279	31.7385	-0.00555894	163.239
0	298	77.7448	32.3833	-0.00702213	205.446
0	299	100.869	27.8601	-0.00558285	163.928
0	299	61.25	11.9375	0.000896496	-28.7451
0	300	28.4723	51.9325	-0.00540942	158.926
0	301	72.2952	51.7544	-0.00557337	163.655
0	302	20.0637	50.2067	-0.0059683	175.047
0	303	12.8728	46.8689	-0.00530062	155.787
0	303	79.5841	7.16882	-0.00529538	155.636
0	303	86.0972	7.45399	-0.0056406	165.594
0	304	86.8759	42.9955	-0.00527165	154.951
0	305	114.898	39.4844	-0.00503861	148.229
0	306	11.4812	10.8949	-0.00583672	171.251
0	307	90.3038	25.8145	-0.00475511	140.051
0	307	130.003	47.5805	-0.00556237	163.338
0	307	24.4606	11.3117	-0.00488978	143.936
0	308	75.7874	43.1147	-0.00569794	167.248
0	308	4.9785	30.303	-0.00114105	35.7995
0	309	56.9425	26.7399	-0.00571055	167.612
0	309	135.854	53.2123	-0.00510911	150.263
0	310	36.417	15.583	-0.00570714	167.514
0	310	87.0284	28.057	-0.00486891	143.334
0	310	76.9067	33.1894	-0.00570206	167.367
0	310	132.173	33.7051	-0.00486814	143.312
0	310	114.618	45.2025	-0.00553521	162.554
0	311	134.945	21.1531	-0.00527088	154.929
0	312	46.7421	6.75131	-0.00507629	149.316
0	312	31.3756	6.50725	-0.00538182	158.129
0	312	97.8041	13.2495	-0.00545904	160.357
0	312	67.5958	19.8549	-0.00537008	157.791
0	313	99.6119	46.9209	-0.00562553	165.16
0	313	73.6465	48.5595	-0.00587356	172.314
0	314	13.93	21.8431	-0.00535252	157.284
0	314	92.6659	24.6316	-0.00562616	165.178
0	314	21.7711	30.4889	-0.00556023	163.276
0	315	54.5733	48.2629	-0.00533301	156.721
0	316	64.7641	10.2866	-0.00532986	156.63
0	319	99.1323	10.7028	-0.00568623	166.911
0	321	113.56	53.1832	-0.00496919	146.227
0	322	88.022	42.5792	-0.00837579	244.494
0	322	9.07659	14.9418	-0.00479362	141.162
0	323	127.675	29.7789	-0.00459	135.289
0	324	137.101	51.7821	-0.00538102	158.106
0	325	87.4875	6.07653	-0.00544007	159.81
0	325	84.8495	33.3533	-0.00502895	147.95
0	326	61.154	8.21364	-0.00525242	154.397
0	326	98.207	30.0194	-0.00505855	148.804
0	326	7.10245	42.4837	-0.00554865	162.942
0	327	14.8637	29.8309	-0.00535531	157.365
0	327	138.68	7.59339	-0.00510041	150.012
0	327	129.842	43.528	-0.00571646	167.782
0	328	128.64	51.5481	-0.00343661	102.018
0	330	73.8878	29.7734	-0.00554704	162.895
0	330	100.144	49.5368	-0.00534399	157.038
0	330	114.071	41.1325	-0.00429009	126.637
0	330	93.8338	51.3955	-0.0055529	163.064
0	331	122.703	27.9414	-0.00590145	173.119
0	331	80.1983	39.3817	-0.00546364	160.49
0	331	41.9948	31.7141	-0.011255	327.548
0	332	92.157	20.421	-0.00525497	154.47
0	332	63.7852	22.1326	-0.00545384	160.207
0	332	26.1802	51.9834	-0.00433885	128.044
0	333	83.7902	7.64061	-0.00574873	168.713
0	333	5.5358	10.4301	-0.00483489	142.353
0	333	37.0941	18.7638	-0.00563347	165.389
0	334	93.2552	40.4726	-0.00560676	164.618
0	334	119.38	15.541	-0.00539693	158.565
0	334	140.477	22.6476	-0.00498207	146.598
0	334	78.8323	46.2488	-0.0058648	172.062
0	335	135.743	15.6515	-0.00550037	161.549
0	335	74.5942	50.3631	-0.00538591	158.247
0	335	133.818	21.2429	-0.00441267	130.173
0	336	64.166	31.4463	-0.00567123	166.478
0	338	140.497	37.635	-0.00541241	159.012
0	339	129.106	39.5226	-0.00581901	170.741
0	340	21.1656	20.6981	-0.00671315	196.533
0	340	84.4101	39.3614	-0.00568718	166.938
0	340	89.7934	42.2908	-0.00565421	165.987
0	340	24.5256	15.8605	-0.0055437	162.799
0	340	122.252	31.2745	-0.00581655	170.67
0	342	42.3237	35.003	-0.00441607	130.271
0	343	21.4924	38.317	-0.00563938	165.559
0	344	128.434	7.97696	-0.00492355	144.91
0	344	137.091	15.2854	-0.00543731	159.73
0	345	98.7101	21.2652	-0.00564463	165.71
0	345	93.5539	41.3815	-0.00368039	109.05
0	345	35.3156	50.7174	-0.002927	87.3174
0	346	143.595	5.04096	-0.00514668	151.347
0	348	19.2608	7.20826	-0.00551086	161.852
0	350	91.7433	52.6218	-0.00554197	162.749
0	351	53.3163	35.8459	-0.00539541	158.521
0	351	67.2909	38.53	-0.00548188	161.016
0	352	81.6265	42.8644	-0.00388186	114.861
0	353	71.579	5.76531	-0.0054895	161.236
0	353	49.1141	44.182	-0.00531161	156.104
0	354	73.5166	17.1574	-0.00511642	150.474
0	354	56.2045	20.4534	-0.00518188	152.362
0	354	21.2512	6.89723	-0.0014066	43.4596
0	354	89.6292	45.8277	-0.0054966	161.44
0	355	4.80923	40.4503	-0.00384597	113.826
0	355	59.1019	47.2404	-0.00444776	131.185
0	356	133.857	10.0435	-0.0058893	172.768
0	356	88.8092	13.7225	-0.00546597	160.557
0	356	20.4704	22.995	-0.00541147	158.985
0	358	17.2868	42.7616	-0.0054957	161.414
0	360	95.057	9.12764	-0.00455784	134.361
0	362	92.6399	17.8844	-0.00504297	148.355
0	362	69.3064	27.1576	-0.00543991	159.805
0	363	51.3609	6.36417	-0.000839707	27.1069
0	364	106.055	10.1567	-0.00399198	118.038
0	364	96.9048	15.1569	-0.00569197	167.076
0	364	11.2874	42.6804	-0.0056591	166.128
0	364	41.4404	47.1223	-0.00503425	148.104
0	365	37.0005	23.8676	-0.00475031	139.913
0	365	74.1011	40.3428	-0.00551419	161.948
0	365	92.546	5.99397	-0.00420411	124.157
0	365	106.678	51.5458	-0.00814712	237.898
0	367	103.121	22.128	-0.00518157	152.353
0	368	111.759	9.86004	-0.00547307	160.762
0	368	105.165	13.0554	-0.00524537	154.193
0	368	114.863	19.0074	-0.00535863	157.461
0	369	22.637	41.7512	-0.00541451	159.072
0	370	51.3433	53.1	-0.00567799	166.673
0	371	68.6798	12.99	-0.0053236	156.45
0	371	100.618	10.1079	-0.00512049	150.591
0	371	92.8922	36.139	-0.00593935	174.212
0	371	111.212	47.3743	-0.00434435	128.202
0	372	94.2289	42.9867	-0.00802514	234.379
0	372	6.27895	44.9413	-0.00480042	141.358
0	372	118.899	33.6454	-0.00247884	74.3896
0	374	42.9008	50.8615	-0.00544211	159.868
0	375	67.4497	31.0678	-0.00584354	171.448
0	377	136.598	32.6949	-0.00398089	117.718
0	377	117.89	48.1549	-0.0109263	318.065
0	377	86.1137	21.9646	-0.00579272	169.982
0	377	32.7365	46.8665	-0.00490484	144.37
0	378	60.4486	41.5062	-0.00541761	159.162
0	378	109.618	14.5777	-0.00555223	163.045
0	378	85.2946	53.3825	-0.00480747	141.562
0	379	74.8632	43.5546	-0.00568824	166.969
0	379	69.2581	17.7341	-0.00596273	174.886
0	380	99.4404	22.4649	-0.0057227	167.962
0	381	62.7507	18.0098	-0.00540911	158.917
0	381	39.8875	15.6525	-0.00460803	135.809
0	381	88.7277	48.7648	-0.00574795	168.691
0	381	72.9066	4.89805	-0.00588118	172.534
0	383	38.9955	10.3033	-0.00572691	168.084
0	384	81.0001	22.7742	-0.00584483	171.486
0	384	9.04472	26.9801	-0.00562093	165.027
0	384	56.9782	26.5703	-0.00592946	173.927
0	384	129.291	38.7091	-0.00514298	151.24
0	384	62.2337	29.8454	-0.00568387	166.843
0	386	85.9143	50.9428	-0.00527777	155.128
0	387	136.138	52.8381	-0.0057773	169.537
0	388	67.1437	28.4447	-0.00521019	153.178
0	388	79.9361	28.2517	-0.00569802	167.251
0	388	77.6021	36.9265	-0.00551177	161.878
0	389	97.0253	7.02437	-0.00560036	164.434
0	389	61.4074	15.755	-0.00533683	156.832
0	389	138.655	33.6907	-0.00516426	151.854
0	389	140.064	40.002	-0.00625018	183.178
0	390	12.6839	22.1879	-0.0114915	334.371
0	390	120.642	27.1039	-0.00545091	160.122
0	390	63.4521	35.3226	-0.00559698	164.336
0	390	19.8617	50.4239	-0.00511967	150.567
0	390	87.9874	34.9266	-0.00473673	139.521
0	391	32.8461	30.7497	-0.0059827	175.463
0	391	52.74	53.4474	-0.00552441	162.243
0	392	75.4887	10.3552	-0.00565476	166.003
0	392	22.5056	21.5941	-0.0056014	164.463
0	392	53.3291	37.9226	-0.00549121	161.285
0	393	16.8427	13.6243	-0.00614752	180.217
0	394	110.602	39.4559	-0.00534995	157.21
0	394	54.3438	18.2893	-0.00447966	132.105
0	395	138.143	46.8066	-0.00580388	170.304
0	395	28.9078	14.0651	-0.0057033	167.403
0	396	142.661	31.9926	-0.00528709	155.397
0	396	69.8692	34.2696	-0.00552601	162.289
0	397	55.1455	6.82064	-0.00345868	102.654
0	397	132.569	10.7767	-0.00407226	120.354
0	397	41.9532	45.4799	-0.00417894	123.431
0	398	122.189	9.72975	-0.00540866	158.904
0	398	49.757	19.261	-0.0047642	140.313
0	398	64.1309	34.5767	-0.00510797	150.23
0	399	136.548	15.2073	-0.00429577	126.801
0	399	8.58948	5.4785	-0.00558556	164.007
0	399	83.9818	30.9293	-0.00603312	176.917
0	399	9.80608	47.3734	-0.00577927	169.594
0	400	41.3671	29.112	-0.00566308	166.243
0	400	13.8529	32.214	-0.00375084	111.082
0	401	72.4383	25.9103	-0.0058337	171.164
0	402	98.0414	21.6424	-0.00587455	172.343
0	402	73.0161	11.0463	-0.00533869	156.885
0	402	37.3295	32.5413	-0.0048892	143.919
0	403	16.5159	46.2012	-0.00560978	164.705
0	404	100.622	39.3816	-0.00507782	149.36
0	405	129.708	16.2578	-0.00548609	161.137
0	405	135.452	22.9331	-0.00520188	152.939
0	405	29.3148	29.7322	-0.00553448	162.533
0	406	6.93384	11.9344	-0.00452928	133.537
0	406	20.2644	25.157	-0.00531808	156.291
0	406	18.3483	32.9656	-0.0055358	162.571
0	406	64.2129	36.7955	-0.00501664	147.595
0	408	31.335	5.16531	-0.00513031	150.874
0	408	84.3284	26.134	-0.00466373	137.415
0	408	120.558	17.4076	-0.00106345	33.561
0	409	67.8403	47.4062	-0.00573094	168.2
0	409	5.0647	36.1366	-0.00501981	147.687
0	409	37.7809	50.5571	-0.00507162	149.181
0	410	37.9414	17.8921	-0.00499765	147.048
0	414	16.469	23.5912	-0.00587366	172.317
0	414	86.0581	18.8832	-0.00585847	171.879
0	414	98.7899	41.9515	-0.00540905	158.915
0	415	15.3956	17.6188	-0.00487226	143.431
0	415	133.182	30.285	-0.00392082	115.985
0	416	104.768	24.2487	-0.0053311	156.666
0	416	54.961	48.2071	-0.00527361	155.008
0	417	90.9752	46.3368	-0.00560219	164.486
0	417	138.203	33.7307	-0.00411294	121.527
0	417	87.8163	13.0449	-0.00555715	163.187
0	418	42.0589	6.35524	-0.00500681	147.312
0	418	11.5097	28.838	-0.00558324	163.94
0	418	36.3118	36.1615	-0.00500695	147.316
0	419	119.021	45.7179	-0.0053392	156.9
0	420	85.7145	43.1038	-0.00553144	162.445
0	422	58.1324	24.6486	-0.00530946	156.042
0	422	66.9763	41.0087	-0.00588757	172.718
0	423	123.509	51.1938	-0.00544637	159.992
0	423	76.5932	35.4767	-0.00549813	161.485
0	424	101.61	19.9438	-0.00557399	163.673
0	424	25.0249	44.6768	-0.00455521	134.285
0	425	120.933	30.7149	-0.00466058	137.324
0	425	85.9844	33.8871	-0.00358555	106.314
0	426	107.199	33.6457	-0.007556	220.846
0	427	95.6292	35.1656	-0.00585629	171.816
0	430	85.9086	51.9655	-0.00516606	151.905
0	431	14.9778	42.4718	-0.00534485	157.063
0	432	55.7826	51.2482	-0.00551736	162.039
0	433	108.637	9.55303	-0.00575912	169.013
0	433	46.2538	36.8401	-0.00529007	155.483
0	433	121.064	53.395	-0.00567587	166.612
0	434	105.154	27.66	-0.00563871	165.54
0	434	40.1332	37.7291	-0.00583918	171.322
0	435	94.0582	45.3543	-0.00493506	145.242
0	436	70.4521	36.4386	-0.00538473	158.213
0	438	97.02	38.4986	-0.00522903	153.722
0	438	12.4301	47.1191	-0.0058195	170.755
0	439	106.641	40.0396	-0.00584526	171.498
0	439	81.9988	11.5489	0.00100517	-31.88
0	440	127.236	49.9278	-0.00539438	158.492
0	441	42.7876	33.6016	-0.00564273	165.656
0	442	132.29	15.6511	-0.00545259	160.171
0	442	112.534	44.8485	-0.00574369	168.568
0	443	80.215	35.1925	-0.00527813	155.139
0	443	102.12	37.5573	-0.005163	151.817
0	446	35.1718	23.7911	-0.00546194	160.441
0	447	125.386	31.6191	-0.00579588	170.073
0	450	23.9627	20.8882	-0.00551283	161.908
0	451	108.567	23.7406	-0.00336156	99.8528
0	451	51.3364	32.7985	-0.00590846	173.321
0	451	105.337	43.056	-0.00581534	170.635
0	452	139.838	49.3079	-0.00563369	165.395
0	452	47.0653	5.84435	-0.00589621	172.968
0	452	45.3577	14.14	-0.00532324	156.44
0	452	43.0855	20.8331	-0.00577389	169.439
0	452	32.1001	33.4178	-0.00559674	164.329
0	453	90.2222	35.9957	-0.00567568	166.606
0	453	34.1818	6.83608	-0.00557095	163.585
0	453	11.2105	24.4472	-0.00512535	150.731
0	453	101.746	24.5367	-0.00582758	170.988
0	453	21.4139	34.5196	-0.00525605	154.501
0	454	42.4858	43.955	-0.00529635	155.664
0	455	109.949	48.9045	-0.00563934	165.558
0	456	73.6201	32.5499	-0.00570651	167.495
0	456	72.8085	41.5517	-0.00527421	155.025
0	457	47.1051	46.366	-0.00516184	151.784
0	458	29.9314	7.40437	-0.00544826	160.046
0	458	103.526	18.2707	-0.00548615	161.139
0	459	132.428	7.0939	-0.00525758	154.546
0	459	66.3724	13.4617	-0.00117034	36.6443
0	460	6.97201	37.0059	-0.00566082	166.178
0	460	139.649	40.8611	-0.00561617	164.89
0	461	47.8494	13.0144	-0.00512875	150.829
0	461	25.9107	30.7589	-0.00541293	159.027
0	462	115.997	23.7915	-0.00526144	154.657
0	462	53.184	21.7865	-0.00513709	151.07
0	464	102.982	10.0728	-0.0053149	156.199
0	464	129.437	34.3899	-0.00557341	163.656
0	464	36.7663	48.8029	-0.00586653	172.111
0	465	67.8052	24.7839	-0.00568698	166.932
0	466	39.4243	24.8941	-0.00505058	148.574
0	467	33.6337	8.24454	-0.00571098	167.625
0	467	62.9387	28.3501	-0.00567237	166.511
0	467	17.7249	31.2594	-0.00544322	159.901
0	468	129.477	24.0629	-0.0056394	165.559
0	468	15.2494	4.80592	-0.00511612	150.465
0	469	95.3459	42.3878	-0.00562178	165.051
0	470	11.9189	19.466	-0.00470284	138.543
0	470	122.733	34.5099	-0.0053333	156.73
0	470	76.2548	7.67733	-0.00443284	130.755
0	470	69.0445	10.861	-0.00522779	153.686
0	470	87.3683	32.3735	-0.00447244	131.897
0	470	141.251	38.0206	-0.00486878	143.33
0	471	132.89	8.33909	-0.00483677	142.407
0	471	11.2522	27.3115	-0.00375239	111.127
0	471	23.669	38.7647	-0.00587956	172.487
0	471	33.3903	43.9798	-0.00484809	142.733
0	472	76.3456	51.5541	-0.00560475	164.56
0	472	57.7038	7.72272	-0.00543355	159.622
0	473	144.139	18.2067	-0.00581134	170.519
0	474	124.896	45.7953	-0.00561915	164.975
0	475	105.343	14.6645	-0.00573701	168.375
0	476	80.4155	38.4749	-0.00546066	160.404
0	477	114.19	12.2343	-0.00507792	149.363
0	478	51.9488	16.4052	-0.00463262	136.518
0	479	19.159	6.09797	-0.00379313	112.302
0	480	34.2559	39.1864	-0.00411984	121.726
0	480	62.7515	45.4709	-0.00534001	156.923
0	481	32.9263	52.0912	-0.00517599	152.192
0	481	87.3207	31.5074	-0.00502776	147.916
0	482	75.3485	47.784	-0.00218133	65.8076
0	483	79.8481	7.96396	-0.00522636	153.645
0	484	104.873	21.425	-0.00428118	126.38
0	484	27.0141	24.4066	0.00117525	-36.7861
0	485	117.322	38.9054	-0.00543592	159.69
0	485	106.041	35.8287	-0.00533649	156.822
0	486	77.1633	23.9624	-0.0055044	161.665
0	486	117.229	45.5213	-0.00610356	178.949
0	488	32.0151	6.97138	-0.00526225	154.68
0	488	110.694	12.8789	-0.00361764	107.24
0	488	19.3791	36.8332	-0.00411196	121.499
0	489	28.451	15.5974	-0.00523117	153.784
0	490	132.405	10.0362	-0.00567411	166.561
0	490	30.7425	36.0099	-0.00532784	156.572
0	491	108.939	39.5562	-0.00467523	137.747
0	492	71.0753	13.9947	-0.00362423	107.43
0	493	85.0554	10.6916	-0.00438838	129.472
0	494	81.0127	13.6388	-0.00498214	146.6
0	494	125.255	18.623	-0.0051311	150.897
0	494	129.023	30.7926	-0.00513743	151.08
0	495	62.9178	33.6484	-0.00526542	154.772
0	496	136.739	52.2964	-0.00533567	156.798
0	496	101.865	12.0031	-0.00560146	164.465
0	496	56.2595	38.2493	-0.00561111	164.744
0	497	7.49351	44.6711	-0.0049944	146.954
0	497	143.437	18.0475	-0.00620352	181.832
0	498	56.7366	19.1956	-0.00564324	165.67
0	498	36.9807	25.9798	-0.00535463	157.345
0	499	28.7035	34.5121	-0.00476843	140.435
0	499	118.515	28.4245	-0.00526933	154.884
0	499	107.938	39.0111	-0.00548483	161.101
0	500	129.582	20.2254	-0.00548698	161.163
0	502	41.5508	25.3586	-0.00524598	154.211
0	503	36.0202	50.5713	-0.00583467	171.192
0	504	17.1087	39.267	-0.00519834	152.837
0	504	133.166	44.9988	-0.00541724	159.151
0	506	26.5997	26.5687	-0.00545285	160.178
0	506	24.7839	33.7176	-0.0051499	151.439
0	506	128.584	48.1233	-0.00555961	163.258
0	507	73.0689	13.7719	-0.0057465	168.649
0	510	51.6744	21.7744	-0.0055868	164.042
0	510	47.4403	39.0023	-0.00495547	145.831
0	512	137.305	21.224	-0.00454009	133.849
0	512	38.2952	50.7236	-0.00554762	162.912
0	512	97.3759	8.10556	-0.00526648	154.802
0	512	131.137	33.9838	-0.00844598	246.519
0	512	91.5066	52.1302	-0.010592	308.423
0	513	73.8725	9.48437	-0.00589804	173.02
0	513	4.77057	38.6222	-0.00513078	150.888
0	514	34.8723	32.7788	-0.00562265	165.077
0	514	81.0493	20.1125	-0.00894659	260.959
0	514	14.5192	40.1395	-0.00522271	153.54
0	515	70.592	41.8291	-0.00579428	170.027
0	516	98.2698	46.5396	-0.00509019	149.717
0	517	32.8402	27.1219	-0.00608516	178.418
0	517	20.1981	34.6286	-0.00582301	170.856
0	517	58.0846	51.5048	-0.00538779	158.302
0	517	133.144	37.8784	-0.00543637	159.703
0	518	110.142	17.5938	-0.0056142	164.833
0	518	31.2036	49.6658	-0.00521798	153.403
0	518	120.544	27.1127	0.000962389	-30.6458
0	519	129.966	11.5927	-0.00515661	151.633
0	519	27.7775	24.906	-0.00563962	165.566
0	520	104.324	23.549	-0.00531592	156.228
0	522	16.6985	11.1764	-0.00280186	83.7074
0	523	100.27	46.7525	-0.00572267	167.962
0	523	57.5962	27.6123	-0.00580031	170.201
0	523	112.848	28.6868	-0.00452558	133.43
0	523	62.2376	35.4872	-0.00543328	159.614
0	524	91.1784	32.7434	-0.00504698	148.471
0	525	125.369	7.91058	-0.0054106	158.96
0	526	29.0836	29.6599	-0.00534609	157.099
0	526	7.11405	19.8781	-0.00567045	166.455
0	526	24.5854	38.5387	-0.00521865	153.422
0	526	86.3776	41.9432	-0.00579707	170.108
0	526	69.584	43.4716	-0.00547239	160.742
0	527	44.6058	49.398	-0.00548282	161.043
0	528	88.4927	30.0782	-0.00502528	147.845
0	529	64.3324	10.3885	-0.00537596	157.96
0	529	54.846	5.88341	-0.0055076	161.758
0	529	137.205	35.9818	-0.00517115	152.052
0	529	57.5961	45.4585	-0.00531351	156.159
0	530	126.124	25.9038	-0.0055123	161.893
0	530	13.4151	45.0287	-0.00512666	150.769
0	530	120.928	53.321	-0.00569337	167.116
0	531	49.0735	32.1483	-0.00546104	160.415
0	532	69.45	52.8422	-0.00558879	164.1
0	533	65.7038	24.0408	-0.00569341	167.118
0	533	107.123	50.3412	-0.00507595	149.306
0	534	8.8688	48.3971	-0.005847	171.548
0	535	82.2177	33.7446	-0.00424478	125.33
0	536	38.1907	16.369	-0.0051607	151.751
0	536	82.2161	25.8957	-0.0056615	166.197
0	537	119.658	30.9287	-0.00593269	174.02
0	537	39.2728	46.0575	-0.00524254	154.112
0	537	119.491	7.46527	-0.0052279	153.689
0	538	48.5563	24.5384	-0.00541588	159.112
0	538	84.1021	45.5887	-0.00505903	148.818
0	539	49.4678	7.50902	-0.00516541	151.887
0	539	66.8366	8.48891	-0.00587428	172.335
0	539	120.233	19.3873	-0.00539393	158.479
0	539	124.079	53.2498	-0.00563096	165.316
0	540	88.3499	16.1732	-0.00536086	157.525
0	540	96.0172	5.98603	-0.00523363	153.855
0	540	142.845	15.2202	-0.00553501	162.548
0	540	54.0045	19.9887	-0.00549394	161.364
0	540	82.0827	50.9507	-0.00595012	174.523
0	541	40.0186	12.4958	-0.00537639	157.973
0	542	13.1466	7.38059	-0.00370814	109.85
0	543	77.1287	36.7248	-0.00558875	164.099
0	544	61.7666	18.4668	-0.00482846	142.167
0	544	65.1597	34.0142	-0.00539277	158.445
0	544	48.5609	35.7312	-0.00469976	138.454
0	546	100.268	30.846	-0.00560707	164.627
0	547	73.4768	26.3806	-0.00517701	152.221
0	547	51.6234	29.7791	-0.00547559	160.834
0	547	96.3352	52.4742	-0.00541253	159.015
0	548	85.2551	47.8233	-0.005728	168.115
0	548	70.3786	46.3588	-0.0053519	157.266
0	549	105.664	48.1609	-0.00463926	136.71
0	550	27.2346	16.5775	-0.00505906	148.819
0	550	114.344	15.2988	-0.00566881	166.408
0	550	53.2978	34.939	-0.0054865	161.149
0	551	129.102	11.1379	-0.00545951	160.37
0	552	5.13076	46.6987	-0.00543791	159.747
0	552	119.031	11.6417	-0.00537594	157.96
0	553	140.474	11.3514	-0.00523721	153.958
0	554	30.4636	35.7969	-0.00534894	157.181
0	554	114.231	39.9446	-0.00542882	159.485
0	555	19.1557	38.6128	-0.00540607	158.829
0	557	128.754	43.1185	-0.00869834	253.798
0	558	65.2776	50.264	-0.00603427	176.95
0	559	144.113	5.66279	-0.00547349	160.774
0	559	74.5155	25.4941	-0.00565546	166.023
0	559	136.219	11.8778	-0.00513708	151.07
0	560	89.5098	21.7023	-0.00564079	165.6
0	560	139.631	39.3236	-0.00572112	167.917
0	561	78.7121	38.6737	-0.0050965	149.899
0	563	58.2925	5.1318	-0.00473685	139.525
0	563	30.7286	47.9561	-0.00457985	134.996
0	563	21.5367	13.3643	-0.00538163	158.124
0	563	49.8562	18.5705	-0.00483509	142.358
0	563	67.4945	18.8714	-0.00546821	160.622
0	564	93.9983	31.6168	-0.00521154	153.217
0	564	88.5385	52.1188	-0.00505837	148.799
0	565	119.408	43.4896	-0.00476903	140.453
0	566	10.3677	45.964	-0.00124784	38.8799
0	567	111.882	12.2568	-0.00562512	165.148
0	567	143.315	34.7917	-0.00532205	156.405
0	567	140.494	42.892	-0.00573284	168.255
0	567	100.114	51.6614	-0.0046293	136.422
0	568	40.5179	15.6557	-0.00582375	170.877
0	569	27.422	47.3739	-0.00818082	238.87
0	569	118.603	27.7	-0.00417365	123.278
0	570	58.2324	7.0959	-0.00350401	103.962
0	570	61.083	42.6895	-0.00557477	163.695
0	570	24.2625	31.9379	-0.00549448	161.379
0	572	22.318	46.9589	-0.00553967	162.683
0	576	109.259	13.921	-0.005658	166.096
0	576	32.0183	44.98	-0.00420829	124.278
0	577	34.0682	40.3546	-0.00503177	148.032
0	578	34.914	30.0728	-0.00546579	160.552
0	579	117.111	31.5492	-0.00526933	154.885
0	579	112.539	20.7587	-0.00594279	174.311
0	579	43.6739	40.6213	-0.00559831	164.374
0	580	99.4254	26.3538	-0.00506192	148.902
0	581	72.4084	31.0999	-0.00546867	160.635
0	581	9.65893	52.7168	-0.00482929	142.191
0	581	85.1028	30.5166	-0.00280124	83.6896
0	582	91.0434	26.4145	-0.00569741	167.233
0	582	123.382	35.4652	-0.00579666	170.096
0	584	73.8038	7.85611	-0.00553188	162.458
0	584	65.3762	19.6464	-0.00525464	154.461
0	584	53.9725	48.0369	-0.00542791	159.459
0	586	8.97233	24.1947	-0.00561988	164.996
0	586	58.3273	37.791	-0.00524157	154.084
0	587	58.5264	26.0719	-0.00555871	163.232
0	587	49.7928	37.8699	-0.00533629	156.816
0	588	97.9195	14.0158	-0.00842232	245.836
0	588	102.582	49.6841	-0.00517474	152.156
0	588	80.5686	21.929	-0.00490444	144.359
0	589	111.896	11.3777	-0.00557767	163.779
0	590	131.479	6.73492	-0.00532426	156.469
0	590	44.5436	20.7537	-0.00553565	162.567
0	591	70.1283	4.79873	-0.00754162	220.431
0	591	141.208	14.5409	-0.0046938	138.283
0	591	116.814	19.0068	-0.00548453	161.092
0	592	64.0664	6.44414	-0.00514834	151.394
0	593	132.388	28.7686	-0.00589911	173.051
0	593	121.056	39.9917	-0.0060695	177.966
0	593	123.742	34.0766	-0.00544881	160.062
0	594	17.6878	14.2402	-0.000919575	29.4108
0	595	33.1404	14.988	-0.00545093	160.123
0	595	40.7125	22.3218	-0.00571096	167.624
0	596	142.532	5.17551	-0.00752789	220.035
0	596	39.8258	44.7238	-0.00504938	148.54
0	597	140.111	46.5737	-0.00486032	143.086
0	598	22.2795	41.103	-0.00533113	156.667
0	598	39.9302	37.025	-0.00556522	163.42
0	599	113.848	21.8029	-0.00537973	158.069
0	599	57.044	26.2147	-0.00563409	165.406
0	599	81.6117	33.2158	-0.00514982	151.437
0	600	61.3808	5.25869	-0.00492579	144.975
0	600	4.53762	42.0412	0.00119108	-37.2428
0	602	36.5289	44.9223	-0.00509152	149.755
0	602	44.8693	44.5238	-0.00423115	124.937
0	602	84.9172	46.6218	-0.00544525	159.959
0	602	106.037	46.4314	-0.0043113	127.249
0	603	123.979	41.7999	-0.00555938	163.251
0	603	19.164	52.9638	-0.00554195	162.749
0	603	100.241	32.1066	0.000830212	-26.833
0	604	133.75	20.3469	-0.00536584	157.668
0	604	109.984	25.839	-0.00540302	158.741
0	604	10.116	18.2221	-0.00280571	83.8185
0	605	133.452	5.43577	-0.00499639	147.011
0	605	39.6483	12.12	-0.00539265	158.442
0	605	90.6061	13.7481	-0.00554389	162.805
0	605	21.1095	34.9498	-0.00537418	157.909
0	606	65.316	9.97203	-0.00556559	163.43
0	606	88.1847	37.4506	-0.00526007	154.617
0	608	38.8715	22.0616	-0.00546795	160.614
0	608	48.0831	35.9247	-0.00548086	160.986
0	608	71.2347	40.6686	-0.00476785	140.419
0	609	111.482	11.7208	-0.00512067	150.596
0	609	13.0771	49.8529	-0.00488157	143.699
0	609	39.3481	50.5149	-0.00524531	154.192
0	610	119.562	40.8605	-0.00602024	176.545
0	610	56.4577	42.1878	-0.00412382	121.841
0	611	89.7749	12.5058	-0.00545326	160.19
0	612	9.98869	22.068	-0.00547877	160.926
0	612	78.6768	39.6142	-0.00529419	155.602
0	613	22.4482	49.244	0.000892971	-28.6434
0	614	45.3714	17.6401	-0.00559344	164.234
0	614	101.446	13.4398	-0.00529145	155.523
0	615	136.985	34.0956	-0.00513873	151.117
0	615	115.394	51.3695	-0.00358161	106.2
0	615	88.6345	21.5152	-0.00481019	141.64
0	616	13.3945	27.1927	-0.00401444	118.686
0	617	21.9162	14.3878	-0.00557645	163.744
0	618	112.064	25.1335	-0.00559733	164.346
0	618	138.781	6.41386	-0.00551066	161.846
0	619	21.5421	25.5499	-0.00458649	135.187
0	620	92.0338	46.5772	-0.00571188	167.65
0	620	76.9536	45.3601	-0.00573372	168.28
0	621	23.6759	5.74597	-0.00497279	146.331
0	622	32.1627	5.76779	-0.00509553	149.871
0	622	66.4357	24.5741	-0.00539686	158.563
0	622	69.571	39.7974	-0.00475179	139.955
0	622	80.651	40.4683	-0.00573045	168.186
0	623	131.779	37.914	-0.00420138	124.078
0	623	25.0376	41.9433	-0.00585331	171.73
0	623	30.714	44.0271	-0.00591237	173.434
0	623	87.4126	11.6497	-0.0056814	166.771
0	624	42.137	11.5315	-0.00591363	173.47
0	624	120.762	37.8496	-0.00581499	170.625
0	624	48.3585	52.4609	-0.00520493	153.027
0	626	126.117	20.2474	-0.00539621	158.545
0	628	122.241	10.0438	-0.0049977	147.049
0	628	133.584	13.6543	-0.0051052	150.15
0	628	92.9388	46.9668	-0.00594923	174.497
0	629	25.7187	37.3014	-0.00538385	158.188
0	629	45.759	36.1594	-0.00604583	177.283
0	629	101.536	43.1885	-0.00540226	158.719
0	630	88.5719	26.1908	-0.00519041	152.608
0	631	106.823	9.2947	-0.00328774	97.7232
0	631	95.4633	10.8486	-0.00538159	158.123
0	631	30.4785	40.8101	-0.00595827	174.758
0	633	99.3151	36.5932	-0.00379734	112.423
0	634	130.345	21.5135	-0.00467097	137.624
0	635	75.9793	37.6468	-0.0079044	230.896
0	635	120.18	46.7628	-0.00521653	153.361
0	636	10.2492	5.35111	-0.00562979	165.282
0	636	30.7688	28.746	-0.00531712	156.263
0	636	102.934	52.6434	-0.00526369	154.722
0	637	42.0314	19.6023	-0.00548598	161.134
0	637	17.1824	37.2544	-0.00520639	153.069
0	637	129.867	6.81175	-0.00574803	168.693
0	637	104.187	9.03525	-0.00556679	163.465
0	638	31.8974	39.799	-0.00559623	164.314
0	638	50.3428	48.7157	-0.00511138	150.328
0	639	109.549	9.29762	-0.00486852	143.323
0	639	30.1931	7.35741	-0.00556044	163.282
0	639	17.1935	22.2038	-0.00521717	153.38
0	639	11.6655	30.2813	-0.00555129	163.018
0	639	45.3726	46.8905	-0.00411376	121.551
0	642	78.5307	14.809	-0.00503412	148.1
0	642	51.7868	17.1617	-0.00515304	151.53
0	642	121.103	45.7361	-0.00531763	156.278
0	643	130.447	20.7378	-0.00537043	157.801
0	644	52.8075	40.0908	-0.00528376	155.301
0	645	136.878	4.86889	-0.0041742	123.294
0	645	135.999	20.5522	-0.0055961	164.311
0	645	124.797	35.7099	-0.00528939	155.463
0	646	133.908	7.83631	-0.00481888	141.891
0	647	7.95953	9.70362	-0.00542572	159.396
0	647	112.751	51.9442	-0.00533066	156.654
0	647	129.514	51.3354	-0.00527493	155.046
0	647	77.918	9.57355	0.00125424	-39.0648
0	648	75.1844	22.1392	-0.00613272	179.79
0	649	92.1421	42.831	-0.00581139	170.521
0	651	38.9937	18.8126	-0.00569722	167.228
0	651	58.6982	24.5446	-0.00542614	159.408
0	652	98.1075	34.0928	-0.00482147	141.965
0	653	44.3373	44.6185	-0.00396074	117.137
0	655	81.7956	26.4333	-0.00532065	156.365
0	655	37.1971	45.1548	-0.00433616	127.966
0	657	16.5765	11.2559	-0.00552422	162.237
0	658	138.401	19.0609	-0.00928476	270.714
0	658	81.8906	31.6307	-0.00463825	136.68
0	658	54.7424	40.3324	-0.00849499	247.932
0	658	30.6433	42.5882	-0.00525503	154.472
0	659	110.969	16.3283	-0.00557873	163.81
0	660	92.9662	49.5438	-0.00387666	114.711
0	661	95.2891	5.99449	-0.00564156	165.622
0	662	106.086	11.4805	-0.00582206	170.829
0	663	81.1967	20.5793	-0.00571882	167.851
0	663	6.73322	28.2887	-0.00531463	156.191
0	664	97.8286	37.9909	-0.00531526	156.21
0	666	24.0985	29.4785	0.000897568	-28.776
0	667	133.731	27.8307	-0.00488874	143.906
0	667	22.3314	44.5149	-0.00292142	87.1563
0	668	84.4648	38.3596	-0.00581203	170.539
0	670	55.4648	34.7822	-0.00521117	153.207
0	671	119.048	33.3911	-0.00538336	158.174
0	671	112.042	12.1464	-0.00541101	158.972
0	671	133.83	52.47	-0.00464751	136.947
0	672	97.144	45.7046	-0.00536031	157.509
0	673	110.657	35.4734	-0.00533077	156.657
0	674	79.9398	41.0155	-0.00532711	156.551
0	674	10.1461	45.037	-0.00638939	187.194
0	674	90.8103	47.0202	-0.00577267	169.404
0	675	124.213	15.5156	-0.00554711	162.897
0	675	65.3005	44.6979	-0.00549331	161.346
0	675	36.6532	45.6591	-0.00519974	152.877
0	676	71.1368	17.4082	-0.00574231	168.528
0	676	116.718	50.5247	-0.00621019	182.025
0	676	21.0519	29.7555	-0.00547437	160.799
0	677	26.1644	28.2303	-0.00540169	158.703
0	678	24.7272	15.1412	-0.00589717	172.995
0	678	75.9522	45.6644	-0.00566293	166.238
0	679	14.4681	11.0072	-0.00501258	147.478
0	680	15.7602	27.607	-0.00502487	147.833
0	681	78.1957	19.2425	-0.00804344	234.907
0	681	103.13	22.154	-0.00562835	165.241
0	685	144.082	18.6525	-0.00591924	173.632
0	685	65.7157	48.7096	-0.00553525	162.555
0	686	135.825	16.3699	-0.00493953	145.371
0	686	33.9551	11.9672	-0.00514723	151.362
0	686	82.0552	37.6549	-0.0052362	153.929
0	687	110.585	41.801	-0.0057539	168.862
0	688	73.4877	34.1003	-0.00577295	169.412
0	689	14.4641	35.34	-0.00386428	114.354
0	690	35.5611	51.2331	-0.00548336	161.058
0	690	122.303	28.0684	-0.00557261	163.633
0	690	71.9271	52.0532	-0.00490745	144.446
0	691	143.168	32.6383	-0.00546595	160.556
0	691	135.766	12.6099	-0.00545929	160.364
0	691	109.495	50.1579	-0.00513486	151.006
0	692	143.891	10.1987	-0.00561315	164.802
0	692	85.3881	39.2398	-0.00589259	172.863
0	694	132.664	6.2393	-0.00563231	165.355
0	694	91.3786	38.5488	-0.00562175	165.051
0	694	104.181	42.8474	-0.00574379	168.571
0	694	54.1815	49.0366	-0.00509628	149.893
0	695	18.1816	11.466	-0.00513881	151.119
0	696	103.455	24.6975	-0.00561705	164.915
0	696	9.53703	37.6572	-0.0052588	154.581
0	697	134.862	43.5782	-0.00763263	223.057
0	697	120.883	50.5763	-0.00552536	162.27
0	697	12.4241	45.9367	-0.00561605	164.886
0	698	115.212	5.06547	-0.00101718	32.2265
0	698	126.28	22.5496	-0.00524447	154.168
0	698	92.0671	43.7193	-0.00549587	161.419
0	699	66.3199	22.3087	-0.0059365	174.13
0	699	29.8346	23.4086	-0.00551209	161.887
0	700	78.9702	40.3398	-0.00536255	157.574
0	701	5.04351	22.0885	-0.000950704	30.3088
0	702	106.941	5.62179	-0.00381944	113.061
0	702	53.1208	15.9404	-0.00511258	150.363
0	702	95.5616	16.2289	-0.00499924	147.094
0	702	63.091	47.0787	-0.00586993	172.21
0	702	115.959	27.5964	0.00105032	-33.1824
0	703	100.6	5.08505	-0.00558289	163.93
0	703	43.9189	49.0317	-0.00540757	158.872
0	703	45.6486	31.3983	-0.0079102	231.064
0	703	66.0046	41.8346	-0.00551755	162.045
0	703	23.7046	51.8126	-0.00555767	163.202
0	704	18.2729	13.9906	-0.00534882	157.178
0	704	11.9974	32.4535	-0.00545005	160.098
0	704	62.9436	37.7335	-0.00482442	142.051
0	705	23.2926	27.6492	-0.00561559	164.873
0	705	134.956	46.4032	-0.00593912	174.205
0	705	128.097	37.4218	-0.00570869	167.558
0	705	43.1787	20.1403	-0.0032073	95.4029
0	705	58.2702	19.7382	-0.00510623	150.18
0	706	38.6156	37.8885	-0.00369403	109.443
0	706	86.3966	43.4651	-0.00551852	162.073
0	707	52.5393	21.0072	-0.00478274	140.848
0	707	137.214	39.5566	-0.00551284	161.909
0	708	29.6141	23.2248	-0.00573508	168.319
0	709	50.6295	25.5524	-0.00473737	139.54
0	710	76.3712	5.33447	-0.00513985	151.149
0	711	67.4379	34.4303	-0.00503835	148.222
0	711	92.2274	34.8974	-0.0054681	160.618
0	712	15.0862	25.6073	-0.00516051	151.746
0	712	59.0281	26.1555	-0.00545097	160.124
0	712	38.8862	42.6256	-0.00424014	125.196
0	713	123.528	17.6389	-0.00557254	163.631
0	713	93.5705	24.1797	-0.00488059	143.671
0	713	93.4026	50.3451	-0.00536504	157.645
0	713	93.7581	44.3179	-0.0043732	129.035
0	715	74.6279	10.5288	-0.00563787	165.515
0	715	129.412	44.377	-0.00537748	158.004
0	718	107.965	14.8317	-0.00555934	163.25
0	718	45.0371	19.7551	-0.00371952	110.179
0	720	54.5485	11.0021	-0.00531756	156.276
0	720	58.7559	33.2085	-0.00498432	146.663
0	721	135.854	24.1622	-0.00567602	166.616
0	721	108.456	36.2575	-0.00562456	165.131
0	722	97.5219	10.9995	-0.00536196	157.557
0	722	127.646	26.3861	-0.00531723	156.266
0	722	93.8017	33.8936	-0.00547987	160.958
0	722	117.89	25.9644	-0.00545001	160.096
0	723	34.9741	27.3498	-0.00511409	150.407
0	724	33.1476	15.6926	-0.00539369	158.472
0	724	124.587	36.7242	-0.0052279	153.689
0	724	106.718	9.56795	-0.00579475	170.041
0	724	40.2869	27.7566	-0.00507759	149.354
0	726	24.0103	39.9064	-0.0053031	155.859
0	728	113.493	8.04979	-0.0030968	92.2153
0	729	40.694	49.1901	-0.00551875	162.079
0	729	88.8484	49.7857	-0.0057882	169.852
0	730	141.301	40.1492	-0.00496505	146.107
0	732	101.354	35.9209	-0.0107998	314.417
0	733	28.5532	25.4204	-0.00562307	165.089
0	733	14.1439	16.8746	-0.00516362	151.835
0	734	143.57	13.4877	-0.00589619	172.967
0	734	143.028	27.8037	-0.00569441	167.147
0	735	63.9905	46.6799	-0.00547841	160.916
0	736	15.6287	43.6188	-0.00576443	169.166
0	736	65.9351	31.7824	-0.00492136	144.847
0	737	47.7918	18.2329	-0.00475373	140.011
0	738	113.656	46.4947	-0.00520403	153.001
0	738	105.157	27.201	-0.00590981	173.36
0	740	37.4195	48.4867	-0.00563439	165.415
0	740	89.4194	28.7327	-0.00505316	148.649
0	741	99.1815	45.5931	-0.00518283	152.389
0	742	77.8999	27.6832	-0.00612942	179.695
0	743	87.7225	23.9294	-0.00530809	156.003
0	746	16.5361	11.6635	-0.00526632	154.798
0	746	75.7718	52.0631	-0.00498254	146.612
0	748	20.4532	24.284	-0.00511791	150.517
0	748	87.0386	50.8411	-0.00492849	145.053
0	749	111.563	41.7654	-0.00585817	171.87
0	749	132.019	52.659	-0.00493759	145.315
0	750	7.85949	51.7838	-0.0047821	140.83
0	750	46.7932	12.9537	-0.00496412	146.08
0	750	84.9923	16.7528	-0.00578363	169.72
0	752	139.756	26.3892	-0.00524895	154.297
0	752	41.7758	47.3287	-0.00533083	156.658
0	752	45.4411	24.9362	-0.000758942	24.7772
0	753	66.5306	32.0776	-0.000941444	30.0417
0	754	90.8143	17.5508	-0.00530395	155.883
0	756	89.7561	23.24	-0.00524442	154.166
0	757	26.3208	18.3942	-0.00562779	165.225
0	758	8.86694	38.5792	-0.00517506	152.165
0	758	93.0861	45.0019	-0.00505227	148.623
0	760	96.937	21.6356	-0.00400032	118.278
0	760	113.472	23.6997	-0.00565988	166.15
0	760	40.8998	30.5897	-0.00498042	146.551
0	760	51.9685	51.0991	-0.0048867	143.847
0	761	78.8053	43.8832	-0.00563092	165.315
0	762	98.5135	6.514	-0.00591559	173.527
0	763	120.191	49.2157	-0.00610446	178.975
0	763	34.5225	34.9497	-0.0044365	130.861
0	765	131.112	36.9016	-0.00409815	121.101
0	765	42.2787	42.7367	-0.00502165	147.74
0	766	37.471	44.8697	-0.00535454	157.342
0	767	67.3773	35.0399	-0.00576218	169.101
0	767	134.384	12.4432	-0.00553595	162.576
0	768	47.9332	40.907	-0.0054982	161.487
0	770	36.0403	34.2103	-0.00439546	129.677
0	771	71.5485	10.8472	-0.00553389	162.516
0	773	80.6848	51.0433	-0.00563637	165.472
0	773	115.6	15.4193	-0.00523832	153.99
0	773	66.7611	51.372	-0.00582569	170.933
0	775	31.3471	15.3586	-0.00553363	162.509
0	775	140.689	27.8418	-0.00576214	169.1
0	775	11.969	38.5857	-0.00504363	148.374
0	777	13.9812	48.6283	-0.00457619	134.89
0	778	67.8924	13.734	-0.00553251	162.476
0	778	59.4469	16.2286	-0.00167775	51.2813
0	778	100.733	36.3907	-0.00509874	149.964
0	778	63.6811	41.7927	0.0012518	-38.9942
0	779	35.1076	35.7868	-0.00564866	165.827
0	780	60.6277	5.1625	-0.00533117	156.668
0	781	83.9812	22.4888	-0.00518024	152.315
0	781	134.075	37.3675	-0.00590286	173.159
0	781	103.907	39.9746	-0.00494524	145.536
0	782	93.256	52.1387	-0.00527766	155.125
0	783	47.4815	19.2393	-0.00542996	159.518
0	784	68.3578	19.1462	-0.0052772	155.111
0	784	111.027	30.4588	-0.00515932	151.711
0	785	79.3916	30.529	-0.00545302	160.183
0	785	59.8975	47.7086	-0.00576907	169.3
0	785	30.8475	11.0408	-0.00527321	154.997
0	786	99.93	14.5533	-0.00533601	156.808
0	786	119.579	16.2445	-0.00569824	167.257
0	786	34.3001	28.3919	-0.00507211	149.196
0	786	32.1513	43.5266	-0.00498599	146.711
0	787	13.3311	6.15069	-0.00636326	186.44
0	787	80.4104	43.0522	-0.00576995	169.325
0	788	72.9504	29.5541	-0.00558135	163.885
0	788	8.82901	34.9764	-0.000787426	25.5988
0	789	33.3811	23.7813	-0.00613197	179.768
0	790	65.0928	14.3715	-0.00547144	160.715
0	790	116.385	34.458	-0.00368963	109.316
0	790	126.465	44.0843	-0.00453878	133.811
0	790	10.2293	45.7657	-0.00576032	169.048
0	791	144.08	23.9927	-0.005533	162.49
0	793	13.3498	24.2422	-0.00546089	160.41
0	793	123.056	24.7887	-0.00530121	155.804
0	793	135.728	24.7614	-0.00572428	168.008
0	793	130.02	32.7732	-0.00557581	163.725
0	794	119.94	7.73992	-0.00556977	163.551
0	797	8.5498	27.8012	-0.00530283	155.851
0	798	11.0752	10.4071	-0.00511434	150.414
0	798	70.1816	18.987	-0.00513929	151.133
0	799	114.975	22.7352	-0.00554471	162.828
0	799	111.471	31.2653	-0.00512931	150.846
0	800	67.8938	32.7476	-0.00668163	195.624
0	800	96.0927	13.6259	-0.00563179	165.34
0	800	135.032	30.5021	-0.00549081	161.273
0	801	126.114	10.0636	-0.00707356	206.93
0	801	8.3075	17.858	-0.00436856	128.901
0	801	55.0986	6.08605	-0.00390604	115.559
0	801	96.5758	5.79102	-0.00212348	64.1388
0	802	109.324	51.9792	-0.0051758	152.187
0	803	23.5972	24.3294	-0.00560366	164.529
0	803	135.101	41.3648	-0.00562695	165.201
0	803	116.153	45.9482	-0.00519118	152.63
0	803	99.5472	19.7909	-0.00472626	139.219
0	803	45.4198	25.0734	-0.00512257	150.651
0	803	60.7467	33.1982	-0.00525203	154.385
0	803	34.8405	35.353	-0.00522141	153.502
0	803	44.3664	49.1096	-0.00564966	165.856
0	804	81.2159	6.6562	-0.00569603	167.193
0	804	85.2187	19.3119	-0.0051267	150.77
0	805	113.796	15.5161	-0.00538575	158.243
0	805	141.404	35.5399	-0.00499649	147.014
0	806	74.6793	52.5213	-0.00622278	182.388
0	806	71.191	25.7808	-0.00501054	147.419
0	806	60.9084	44.7464	-0.00556771	163.492
0	806	50.466	48.3396	-0.00601492	176.392
0	807	69.3369	11.0075	-0.00440598	129.98
0	808	55.3653	13.4473	-0.00553163	162.451
0	808	41.6075	19.1103	-0.00371855	110.151
0	808	76.5517	34.6243	-0.00523948	154.023
0	808	32.0963	6.70131	-0.00553681	162.6
0	808	88.1712	33.1164	-0.00561065	164.73
0	808	141.363	48.5732	-0.00443185	130.726
0	809	75.2538	7.02264	-0.00557346	163.658
0	809	128.257	39.7761	-0.00562114	165.033
0	810	106.116	34.6495	-0.00458089	135.026
0	811	40.6562	40.697	-0.00503104	148.011
0	811	44.1991	44.2623	-0.00497785	146.476
0	811	23.581	51.9844	-0.00440498	129.951
0	811	142.957	52.0891	-0.00321747	95.6961
0	812	40.2883	6.92226	-0.00548686	161.159
0	812	104.939	8.30439	-0.00559565	164.298
0	812	13.3494	8.59366	-0.00510408	150.118
0	814	46.846	37.6904	-0.0045321	133.618
0	815	58.8868	15.2467	-0.00531761	156.277
0	815	112.21	17.8011	-0.00557636	163.741
0	817	37.2441	24.8411	-0.00540879	158.908
0	817	81.7391	44.4662	-0.00536518	157.649
0	817	54.0217	14.4615	-0.00486135	143.116
0	817	114.532	37.9315	-0.00523604	153.924
0	817	42.6588	51.2601	-0.00536108	157.531
0	818	8.56789	20.5329	-0.00558972	164.126
0	818	140.474	12.8303	-0.000939339	29.9809
0	819	54.5396	42.3771	-0.00517486	152.159
0	819	76.3809	8.14559	-0.00550312	161.628
0	821	107.972	7.88485	-0.00548717	161.168
0	822	89.9609	12.8455	-0.005598	164.365
0	822	104.995	38.8869	-0.00551928	162.095
0	823	122.249	23.4368	-0.00406323	120.093
0	823	62.0445	7.49066	-0.00593382	174.052
0	824	79.1882	33.8081	-0.00560875	164.676
0	825	15.1325	24.213	-0.00553759	162.623
0	825	30.8335	11.5052	-0.003909	115.644
0	825	100.123	12.832	-0.00602783	176.764
0	825	31.6126	37.2803	-0.00521561	153.335
0	825	53.9016	32.3748	-0.00536735	157.712
0	826	45.5295	35.9015	-0.00748966	218.932
0	826	62.6407	48.8382	-0.0055278	162.34
0	826	64.5974	29.1228	-0.00922205	268.905
0	828	20.9426	24.144	-0.0057637	169.145
0	828	133.778	7.22214	-0.00519072	152.617
0	830	112.869	20.9566	-0.00573036	168.184
0	831	39.9985	27.997	-0.00576285	169.121
0	832	89.1866	35.571	-0.00544648	159.995
0	832	140.68	37.2146	-0.00471698	138.951
0	833	79.1349	36.6517	-0.00551102	161.856
0	833	74.1207	10.6183	-0.00423424	125.026
0	833	43.4545	32.5503	-0.00548648	161.148
0	834	140.317	11.9649	-0.00376823	111.583
0	835	112.027	53.2167	-0.00110576	34.7816
0	836	115.398	16.7706	-0.00567164	166.49
0	836	38.8165	35.3717	-0.00558875	164.099
0	837	60.9768	49.4085	-0.00386606	114.406
0	837	12.6293	26.8759	-0.00526863	154.864
0	837	96.2131	49.3905	-0.00575342	168.849
0	838	98.9036	16.2074	-0.00524272	154.117
0	839	103.29	35.6967	-0.0058316	171.104
0	839	104.506	4.95676	-0.00520431	153.009
0	839	57.0301	21.2428	-0.00528316	155.283
0	840	16.8982	50.3367	-0.00511686	150.486
0	840	31.0798	8.42425	-0.00485121	142.823
0	840	81.1605	29.9641	-0.00576356	169.141
0	843	51.455	28.7704	-0.00521367	153.279
0	846	92.8029	4.70141	-0.00547684	160.87
0	846	92.7813	16.6857	-0.00508173	149.473
0	846	18.4933	26.49	-0.00503673	148.175
0	847	122.59	6.25898	-0.00447385	131.938
0	847	135.36	12.5776	-0.00559278	164.215
0	847	50.0556	14.0459	-0.00535704	157.415
0	847	111.324	39.1627	-0.00525718	154.534
0	848	28.2133	30.2959	-0.00589353	172.89
0	850	34.8584	12.641	-0.00548546	161.119
0	852	47.824	17.3827	-0.00533633	156.817
0	853	85.9791	30.37	-0.00566515	166.303
0	854	66.0888	51.3195	-0.0050883	149.663
0	854	109.713	12.8815	-0.00575222	168.814
0	854	27.8955	13.4392	-0.00504915	148.533
0	854	43.1759	52.3574	-0.00435633	128.548
0	856	77.3767	42.8148	-0.00465064	137.038
0	857	80.314	16.351	-0.00518761	152.527
0	857	104.706	8.9728	-0.00442054	130.4
0	857	133.838	37.7803	-0.00539552	158.525
0	859	11.3756	39.6288	-0.0055345	162.534
0	859	17.6935	35.2629	-0.00522449	153.591
0	860	15.7829	5.78812	-0.00542525	159.382
0	860	98.24	27.2209	-0.00545768	160.318
0	860	99.1819	53.1295	-0.00517011	152.022
0	860	102.226	32.7332	-0.00588919	172.765
0	861	80.6752	11.6901	-0.00510847	150.244
0	861	89.6338	35.2895	-0.00584896	171.605
0	862	34.6269	22.7109	-0.00386012	114.234
0	862	124.013	40.1888	-0.00509805	149.944
0	862	6.44542	9.42435	-0.00533244	156.705
0	863	54.6126	11.0746	-0.00546901	160.644
0	863	120.001	24.9914	-0.00546536	160.539
0	864	42.9416	33.6438	-0.00492407	144.925
0	864	54.0916	50.152	-0.00579912	170.167
0	865	31.7586	8.63048	-0.00563028	165.297
0	865	77.0366	52.7767	-0.00561015	164.716
0	866	134.721	43.0827	-0.00588626	172.681
0	867	66.8707	25.0043	-0.00550711	161.744
0	867	139.659	47.9842	-0.00557762	163.778
0	868	36.1757	17.4583	-0.00585127	171.671
0	868	51.7966	45.2465	-0.00500789	147.343
0	869	62.0745	5.60604	-0.00534981	157.206
0	869	32.6274	24.7346	-0.00518371	152.415
0	869	5.64493	49.0368	-0.00527191	154.959
0	870	131.51	31.7444	-0.00547899	160.932
0	870	100.651	36.6196	-0.00537861	158.037
0	871	31.424	11.4982	-0.00542064	159.249
0	871	123.257	25.0572	-0.00563367	165.394
0	871	76.3453	29.4375	-0.00564613	165.754
0	872	45.4403	45.7764	-0.00520038	152.896
0	872	47.3788	25.6477	-0.00521734	153.385
0	873	16.2848	35.6135	-0.00507534	149.289
0	875	118.068	37.3212	-0.00513257	150.94
0	876	56.0646	52.761	-0.00583097	171.086
0	877	120.452	26.675	-0.00563074	165.31
0	877	41.2004	9.5492	-0.00396826	117.354
0	879	70.2456	8.83214	-0.0054535	160.197
0	881	128.506	19.4961	-0.00571559	167.757
0	881	98.7363	41.5181	-0.00549669	161.443
0	881	56.3312	44.003	-0.00568033	166.74
0	882	129.293	46.0675	-0.00584305	171.434
0	882	86.465	51.579	-0.00590854	173.323
0	884	88.9181	14.2369	-0.00529987	155.765
0	885	25.105	12.9145	-0.00577739	169.54
0	886	131.108	30.8546	-0.00534962	157.201
0	886	5.23162	47.4565	-0.00551813	162.061
0	887	120.937	4.74222	-0.00546241	160.454
0	887	63.5981	7.82694	-0.00571811	167.83
0	888	19.4612	50.0191	-0.00568475	166.868
0	889	79.8564	24.7983	-0.00491936	144.789
0	889	5.1102	36.2654	-0.00537493	157.931
0	889	54.787	48.5497	-0.00585658	171.824
0	891	28.6544	42.9641	-0.00536199	157.557
0	892	137.563	34.8791	-0.00568144	166.772
0	892	9.27143	27.0606	-0.00537482	157.928
0	893	10.5129	19.3024	-0.00490016	144.235
0	894	123.57	25.1045	-0.00450975	132.974
0	895	60.8834	14.0028	-0.00562531	165.153
0	896	47.9159	24.1279	-0.00541781	159.168
0	896	143.064	29.1324	-0.00578779	169.84
0	897	82.2014	36.2848	-0.00570946	167.581
0	897	58.2575	34.9976	-0.00572341	167.983
0	897	47.276	44.3624	-0.00581963	170.759
0	899	141.008	38.9151	-0.00528714	155.398
0	899	60.7924	40.8871	-0.00431514	127.36
0	900	17.5118	47.091	-0.00526621	154.795
0	902	6.04875	20.7317	-0.00442818	130.62
0	902	129.681	31.9539	-0.00440999	130.096
0	902	98.2774	36.4922	-0.00506838	149.088
0	905	93.89	20.001	-0.00578037	169.626
0	905	75.3756	5.4876	-0.00535553	157.371
0	905	66.9102	38.1522	-0.00535764	157.432
0	907	114.569	19.7427	-0.00513523	151.016
0	907	106.604	12.9476	-0.00430858	127.171
0	907	30.4253	49.8416	-0.00541901	159.202
0	910	9.81661	33.9722	-0.00506833	149.087
0	910	111.773	11.5549	-0.00389802	115.328
0	910	105.288	34.808	-0.00533853	156.881
0	911	49.3637	38.9843	-0.00535754	157.429
0	911	42.8502	45.5099	-0.00570062	167.326
0	912	81.834	21.5244	-0.00453077	133.58
0	913	84.6219	13.9794	-0.00516272	151.809
0	913	48.0674	15.6928	-0.00505453	148.688
0	913	39.7619	17.5344	-0.00512428	150.7
0	913	70.8056	34.8309	-0.00603676	177.022
0	913	92.3207	51.1124	-0.0055701	163.561
0	914	25.3491	37.2088	-0.00494652	145.573
0	915	25.4212	19.2094	-0.00572635	168.068
0	915	143.26	23.9009	-0.00568999	167.019
0	915	24.7849	28.7614	-0.00571361	167.7
0	916	10.9103	6.18725	-0.0053532	157.304
0	916	41.7676	6.33859	-0.00531786	156.284
0	917	120.608	26.2186	-0.00561195	164.768
0	917	58.0747	38.8346	-0.00403229	119.201
0	917	108.514	46.8709	-0.00518833	152.548
0	917	22.963	53.2175	-0.00506038	148.857
0	922	13.3629	16.6226	-0.00525374	154.435
0	923	122.282	36.0904	-0.005742	168.519
0	924	91.33	41.3154	-0.00551396	161.941
0	925	51.542	32.2874	-0.00532504	156.491
0	925	36.9467	15.4877	-0.00514691	151.353
0	926	92.5352	50.7786	-0.00564615	165.754
0	927	84.7783	17.3465	-0.00534471	157.059
0	928	115.829	15.0979	-0.00561609	164.887
0	929	103.136	17.2188	-0.00559382	164.245
0	929	126.192	39.689	-0.00525215	154.389
0	930	52.4606	18.235	-0.00539868	158.616
0	930	17.0518	49.7838	-0.00491919	144.784
0	930	51.4653	43.5542	-0.00463291	136.526
0	932	118.231	42.9302	-0.00436439	128.781
0	932	36.3007	50.622	-0.00499189	146.881
0	933	102.49	40.2788	-0.00409513	121.013
0	934	97.8214	15.5163	-0.00514545	151.311
0	934	69.1645	21.2875	-0.00467963	137.874
0	934	57.4905	27.4644	-0.00520928	153.152
0	934	41.6768	45.3401	-0.00549671	161.443
0	935	101.56	6.58165	-0.00520389	152.997
0	937	123.138	27.6532	-0.00550439	161.665
0	938	97.3411	19.8731	-0.00493568	145.26
0	938	68.5675	26.0277	-0.00509427	149.835
0	938	67.4787	35.1886	-0.00514618	151.332
0	938	129.255	34.8822	-0.00563579	165.456
0	938	97.493	46.6384	-0.00560741	164.637
0	939	62.1028	11.0622	0.000954316	-30.413
0	940	72.0298	49.9262	-0.00445515	131.399
0	941	86.6149	27.4529	0.00101178	-32.0706
0	943	10.1214	27.4395	-0.00776856	226.978
0	943	64.6398	39.0044	-0.00511275	150.368
0	944	127.668	46.786	-0.00537191	157.844
0	944	26.5687	38.3152	-0.00527335	155
0	945	32.1177	20.1816	-0.00513928	151.133
0	946	72.2349	29.1466	-0.00518077	152.33
0	946	74.5186	16.6485	-0.00538922	158.343
0	947	58.3134	16.125	-0.00557033	163.567
0	947	115.689	37.733	-0.0053331	156.724
0	948	43.5786	13.271	-0.00525821	154.564
0	948	16.9659	21.4362	-0.00557397	163.672
0	949	107.406	9.5783	-0.00537071	157.809
0	953	108.697	46.0807	-0.00432816	127.735
0	953	104.64	51.3076	-0.00473821	139.564
0	954	101.131	28.2428	-0.0054768	160.869
0	955	15.3592	20.9919	-0.00545578	160.263
0	955	104.223	19.2981	-0.0048467	142.693
0	956	58.0256	31.5418	-0.00551074	161.848
0	956	123.116	5.92423	-0.00545252	160.169
0	956	52.7027	46.1222	-0.00545133	160.135
0	957	4.88775	22.0625	-0.00557165	163.605
0	958	29.3983	18.61	-0.00543622	159.699
0	960	86.6797	32.1373	-0.00539237	158.434
0	960	43.255	6.57832	-0.00383413	113.485
0	960	93.8708	14.3312	-0.0048771	143.57
0	960	46.267	43.2943	-0.00552699	162.317
0	961	143.95	34.941	-0.00510118	150.034
0	962	14.5198	48.3492	-0.00573738	168.386
0	963	60.7324	9.08452	-0.00531823	156.295
0	964	97.8557	31.3431	-0.00612594	179.595
0	965	29.7868	27.7939	-0.00535057	157.228
0	965	5.55291	25.9091	-0.00545647	160.283
0	965	96.402	52.1464	-0.00533482	156.774
0	966	96.3943	25.2904	-0.00613369	179.818
0	967	103.14	47.0453	-0.00543549	159.678
0	968	84.2937	24.7398	-0.00523401	153.866
0	968	144.19	48.1758	-0.00538105	158.107
0	969	126.762	47.5057	-0.00532423	156.468
0	970	116.291	17.1161	-0.00555284	163.063
0	974	65.3417	26.581	-0.00386083	114.255
0	975	40.933	25.5701	-0.00538581	158.245
0	977	18.5171	9.91443	-0.0094909	276.66
0	977	54.5292	41.8983	-0.00548302	161.049
0	977	68.8153	43.0803	-0.00526209	154.676
0	978	77.3822	5.46442	-0.00587095	172.239
0	978	111.796	24.5305	-0.00530464	155.903
0	978	58.9395	27.2374	-0.00554447	162.821
0	979	13.0792	24.3243	-0.00574667	168.654
0	981	117.254	5.91447	-0.00512861	150.825
0	981	130.562	36.1523	-0.00525262	154.403
0	982	30.8811	30.5936	-0.00549167	161.298
0	983	60.3445	10.83	-0.00537996	158.076
0	983	66.945	10.5162	-0.00499371	146.934
0	984	85.7113	33.3026	-0.00570251	167.38
0	987	112.416	24.3528	-0.00540487	158.794
0	990	108.75	8.81652	-0.00574021	168.467
0	990	85.1566	22.3194	-0.00551406	161.944
0	991	71.1153	41.2682	-0.000951177	30.3224
0	992	100.762	18.8128	-0.00524351	154.14
0	993	71.6814	16.3894	-0.00579873	170.156
0	993	76.9527	18.65	-0.00582373	170.877
0	993	91.3622	27.9385	-0.00566539	166.309
0	994	39.9257	36.1322	-0.00576304	169.126
0	994	56.2685	50.3426	-0.00560557	164.584
0	994	138.659	10.3568	0.000993019	-31.5294
0	995	109.063	18.5414	-0.00436253	128.727
0	995	29.1335	32.9325	-0.00498575	146.704
0	996	40.4411	8.48268	-0.00536687	157.698
0	996	45.6773	23.3989	-0.0050596	148.835
0	996	66.004	51.5062	-0.00355872	105.54
0	997	68.125	27.1974	-0.00455561	134.296
0	998	103.276	11.056	-0.00582943	171.041
0	1000	84.0037	20.7858	-0.00546432	160.509
0	1000	70.2665	24.3195	-0.00347988	103.266
0	1000	15.7467	30.5816	-0.00465425	137.142
0	1000	6.6639	49.8483	-0.00474723	139.824
0	1001	110.594	51.3961	-0.0053718	157.84
0	1001	114.305	26.4689	-0.00557443	163.685
0	1001	94.176	51.8629	-0.00441044	130.109
0	1003	31.2589	49.9381	-0.00561155	164.756
0	1003	70.0239	9.47054	-0.00544458	159.94
0	1003	83.1553	37.2319	-0.0051549	151.584
0	1003	30.8514	34.9852	-0.000891855	28.6112
0	1004	90.2879	42.4061	-0.00517234	152.087
0	1005	24.1816	25.3172	-0.0051598	151.725
0	1007	93.1006	17.5391	-0.00564595	165.748
0	1009	24.0724	10.4585	-0.00371155	109.948
0	1009	40.3106	37.3186	-0.0053931	158.455
0	1011	94.4503	8.59798	-0.00542169	159.28
0	1011	74.6873	41.9088	-0.00585574	171.8
0	1011	44.9997	19.0345	-0.00513758	151.084
0	1011	50.5876	34.1337	-0.00525829	154.566
0	1012	9.28089	38.985	-0.00450134	132.731
0	1014	117.788	44.2927	-0.00521026	153.181
0	1014	123.836	26.9418	-0.0054791	160.935
0	1015	81.636	9.99268	-0.00526962	154.893
0	1016	91.4925	53.2086	-0.00544505	159.953
0	1016	102.006	10.5107	-0.00386481	114.369
0	1017	48.9624	15.5027	-0.00542461	159.364
0	1017	15.1297	18.3792	-0.00540355	158.756
0	1017	98.6599	6.99842	-0.0049691	146.224
0	1017	118.968	51.3474	-0.00457136	134.751
0	1018	71.168	28.748	-0.00499392	146.94
0	1019	59.4244	39.6067	-0.00422752	124.832
0	1021	52.7098	13.3431	-0.00401133	118.596
0	1022	119.699	27.984	-0.00537767	158.01
0	1023	15.9192	33.7796	-0.00584453	171.477
0	1023	13.9497	52.3514	0.00103592	-32.7671
0	1024	128.872	11.3108	-0.00547269	160.751
0	1025	97.8581	46.9269	-0.00537021	157.794
0	1025	74.5019	47.2819	-0.00489398	144.057
0	1026	36.1002	25.5299	-0.00554825	162.93
0	1026	33.4112	38.0024	-0.00471412	138.869
0	1026	87.1379	19.2164	-0.00436292	128.738
0	1026	96.2093	29.2744	-0.00508698	149.625
0	1027	25.2955	14.5897	-0.00506406	148.963
0	1027	65.4128	25.0031	-0.00529281	155.562
0	1027	4.60574	45.2436	-0.00534784	157.149
0	1028	86.2715	8.82012	-0.00558937	164.116
0	1028	48.0404	20.5805	-0.00461342	135.964
0	1028	107.233	23.7367	-0.00512858	150.824
0	1028	19.1218	53.3932	-0.00552941	162.387
0	1028	84.8597	15.9318	-0.00328569	97.6641
0	1029	43.1234	51.2191	-0.00562718	165.207
0	1030	118.305	28.446	-0.00481921	141.9
0	1030	99.9653	30.4754	-0.00478078	140.792
0	1031	120.88	33.5668	-0.00626635	183.645
0	1031	76.3216	37.6482	-0.00419383	123.86
0	1033	20.8837	21.5128	-0.0057425	168.534
0	1034	132.048	6.59794	-0.00563662	165.479
0	1034	20.4205	8.67958	-0.00536572	157.665
0	1034	56.3062	40.7987	-0.00455505	134.28
0	1034	134.579	24.3738	-0.00579043	169.916
0	1036	122.579	14.7232	-0.00613	179.711
0	1036	79.3703	32.8709	-0.00576529	169.191
0	1036	49.2202	48.5474	-0.0050113	147.441
0	1037	99.3014	9.24895	-0.00483712	142.417
0	1037	7.2534	40.2829	-0.00526362	154.72
0	1038	40.5941	15.3648	-0.00528712	155.398
0	1038	50.307	43.8617	-0.00456529	134.576
0	1039	5.40365	27.5369	-0.00489913	144.206
0	1039	89.0803	13.5182	-0.00501226	147.469
0	1039	129.021	29.3261	-0.00550376	161.647
0	1039	22.9212	40.6878	-0.00498066	146.558
0	1040	39.7532	8.71088	-0.00557967	163.837
0	1041	116.231	14.774	-0.00582559	170.931
0	1041	73.3269	39.2601	-0.00561055	164.727
0	1041	67.6602	23.052	-0.00530882	156.024
0	1041	114.883	32.1037	-0.00526423	154.737
0	1042	110.006	17.2838	-0.00419672	123.944
0	1042	80.8937	53.0079	-0.00528511	155.34
0	1043	122.027	10.8977	-0.00617796	181.095
0	1043	124.333	38.6807	-0.00545772	160.319
0	1044	42.2377	24.4578	-0.00529326	155.575
0	1044	20.0438	38.5088	-0.00547189	160.728
0	1044	104.001	52.3069	-0.0053931	158.455
0	1045	111.786	27.0878	-0.00465876	137.272
0	1045	118.267	29.5427	-0.00492225	144.873
0	1045	104.751	39.1806	-0.00529148	155.524
0	1046	43.6439	5.65067	-0.00519204	152.655
0	1046	70.9065	52.9284	-0.00540859	158.902
0	1047	4.8291	29.4845	-0.00553418	162.524
0	1047	129.743	10.4535	-0.00533269	156.712
0	1048	16.6885	22.49	-0.00494329	145.479
0	1049	17.6155	49.4649	-0.00555749	163.197
0	1050	59.7974	50.9524	-0.00727857	212.843
0	1050	52.7392	9.97362	-0.00485988	143.073
0	1050	80.5985	49.2413	-0.00522208	153.522
0	1051	28.9933	39.7012	-0.00504609	148.445
0	1052	114.659	7.3165	-0.00516707	151.935
0	1053	7.08918	41.2896	-0.00536778	157.724
0	1054	41.6077	21.6214	-0.00509046	149.725
0	1055	6.85409	31.4023	-0.00565476	166.003
0	1055	41.1947	46.5935	-0.00517753	152.237
0	1056	123.801	31.0097	-0.00551816	162.062
0	1056	72.4582	40.1197	-0.00575988	169.035
0	1058	120.905	22.6338	-0.00584445	171.475
0	1058	42.1511	28.4962	-0.00501305	147.492
0	1059	83.8894	19.4594	-0.00548687	161.16
0	1059	98.6293	10.5769	-0.00558792	164.075
0	1059	130.55	42.836	-0.00501343	147.503
0	1061	57.3318	45.2383	-0.00516366	151.836
0	1061	29.1431	16.2567	-0.00480625	141.526
0	1061	17.5664	35.2082	-0.00531212	156.119
0	1062	61.1353	17.3911	-0.00528944	155.465
0	1062	28.3493	22.8934	-0.00501555	147.564
0	1062	144.328	31.6935	-0.00563426	165.411
0	1064	38.0972	10.9247	-0.0049961	147.003
0	1064	9.50462	34.6089	-0.00527117	154.938
0	1065	25.2023	35.2733	-0.00559523	164.285
0	1066	112.938	32.716	-0.00693039	202.8
0	1066	133.468	47.0793	-0.00597406	175.213
0	1066	79.2093	43.1573	-0.00546821	160.622
0	1067	44.8254	33.964	-0.0056974	167.233
0	1068	136.456	27.587	-0.00567871	166.694
0	1068	83.7444	26.3868	-0.00356615	105.754
0	1069	140.17	12.1185	-0.00463217	136.505
0	1069	58.5345	13.6828	-0.00599276	175.753
0	1069	42.5592	28.0143	-0.00526805	154.848
0	1069	101.207	49.6439	-0.0051095	150.274
0	1070	98.6651	12.1974	-0.00424288	125.275
0	1070	19.9488	33.3131	-0.00547064	160.692
0	1071	52.5269	15.9405	-0.00537504	157.934
0	1071	113.45	20.5749	-0.00561304	164.799
0	1072	133.383	9.08739	-0.00549703	161.453
0	1072	69.5289	29.9452	-0.00588925	172.767
0	1075	28.8353	34.0883	-0.00524531	154.192
0	1076	140.097	10.0939	-0.00566097	166.182
0	1076	77.5059	50.1818	-0.00521465	153.307
0	1078	97.9627	15.2482	-0.00581487	170.621
0	1078	84.51	9.6773	-0.0056185	164.957
0	1081	17.935	12.104	-0.00423747	125.119
0	1081	14.119	26.1208	-0.00525232	154.394
0	1081	80.5735	43.4763	-0.00553834	162.645
0	1082	129.768	8.69403	-0.00548366	161.067
0	1082	144.168	33.9554	-0.00575572	168.915
0	1083	120.878	49.5263	-0.00549512	161.398
0	1083	105.206	42.2972	-0.00567421	166.564
0	1084	33.0584	36.3284	-0.00503887	148.237
0	1084	71.9063	41.6221	-0.00541779	159.167
0	1085	48.8482	20.021	-0.00552121	162.15
0	1085	123.2	29.0826	-0.00512736	150.789
0	1086	9.77592	45.2255	-0.00510521	150.15
0	1088	58.8698	6.65504	-0.00542052	159.246
0	1088	99.034	47.9353	-0.00383661	113.556
0	1089	125.754	24.8305	-0.00507724	149.344
0	1089	115.826	28.5921	-0.00526816	154.851
0	1089	73.3538	32.4204	-0.00539282	158.447
0	1089	117.343	36.0643	-0.00376802	111.578
0	1090	40.381	24.4057	-0.00533355	156.737
0	1090	109.803	33.2549	-0.00578012	169.619
0	1092	133.244	18.6517	-0.00562413	165.119
0	1093	86.9978	46.3977	-0.00489052	143.957
0	1094	95.7314	15.019	-0.00558178	163.897
0	1095	143.306	37.0012	-0.00560558	164.584
0	1095	116.625	45.5068	-0.00509687	149.91
0	1096	54.3024	16.585	-0.00488977	143.936
0	1096	100.138	23.3552	-0.00512816	150.812
0	1097	49.9373	5.42298	-0.00516427	151.854
0	1098	80.8467	33.9087	-0.00421859	124.575
0	1099	111.253	10.507	-0.00527437	155.03
0	1100	31.1923	14.334	-0.00403735	119.347
0	1100	84.233	16.4643	-0.00529412	155.6
0	1104	11.7081	8.92091	-0.00509869	149.962
0	1106	53.2204	50.957	-0.00522237	153.53
0	1107	25.9096	15.1694	-0.0053416	156.969
0	1108	95.3238	22.7138	-0.00552513	162.263
0	1108	46.8544	49.1931	-0.00527432	155.029
0	1109	73.8418	43.4305	-0.00589977	173.07
0	1110	51.3072	18.5482	-0.00541498	159.086
0	1110	141.568	27.791	-0.00557793	163.786
0	1110	6.17706	39.8405	-0.00493938	145.367
0	1110	68.3561	44.2837	-0.00518087	152.333
0	1111	26.6936	29.9312	-0.00507715	149.341
0	1112	86.6551	11.8947	-0.0053759	157.959
0	1112	143.322	17.0664	-0.00552258	162.19
0	1113	36.0522	12.6213	-0.00538066	158.096
0	1113	42.0762	25.8294	-0.0051978	152.821
0	1115	138.072	52.5619	-0.00517055	152.035
0	1116	93.6155	27.3053	-0.00617688	181.064
0	1116	63.963	33.3106	-0.00535345	157.311
0	1116	51.8399	34.4737	0.000950917	-30.3149
0	1117	91.8243	21.5597	-0.00589116	172.822
0	1117	36.7082	23.2062	-0.0052523	154.393
0	1117	94.8681	33.2545	-0.00506098	148.874
0	1119	52.3441	15.6458	-0.0055591	163.243
0	1119	68.7134	25.756	-0.00327477	97.3491
0	1120	86.0037	35.2693	-0.00550997	161.826
0	1122	78.9711	35.7574	-0.00498765	146.759
0	1123	100.293	14.967	-0.00549506	161.396
0	1123	55.0148	7.50659	-0.00532282	156.428
0	1123	16.7391	35.255	-0.005318	156.288
0	1124	27.7382	15.1721	-0.00578511	169.763
0	1124	19.2791	24.7211	-0.00570089	167.333
0	1125	130.345	21.69	-0.00505829	148.797
0	1125	6.14871	26.5993	-0.00475689	140.103
0	1125	107.159	43.1921	-0.00533954	156.91
0	1126	23.0735	19.7348	-0.00588306	172.588
0	1127	27.6411	36.0448	-0.00508941	149.695
0	1127	13.4977	51.0756	-0.00483274	142.291
0	1127	119.512	35.0574	-0.00506518	148.995
0	1128	105.912	22.0439	-0.00434899	128.336
0	1129	102.584	46.9998	-0.00538784	158.303
0	1131	45.8982	10.4812	-0.00548462	161.095
0	1131	97.7397	49.7929	-0.00492096	144.835
0	1133	112.033	8.29144	-0.00529819	155.717
0	1134	128.567	30.2113	-0.00580375	170.3
0	1134	28.3238	46.3109	-0.00518619	152.486
0	1135	80.8321	42.4261	-0.00609704	178.761
0	1136	79.9345	9.87005	-0.00490733	144.442
0	1136	140.514	34.8853	-0.0139818	406.207
0	1136	133.329	8.8983	-0.00502935	147.962
0	1136	84.8888	47.8747	-0.00595249	174.591
0	1137	126.378	21.5652	-0.00593539	174.098
0	1138	69.3253	32.2707	-0.00507894	149.392
0	1139	34.147	32.5666	-0.00572672	168.079
0	1139	113.22	4.56389	-0.00514121	151.189
0	1139	137.857	7.33176	-0.00456614	134.6
0	1142	121.035	11.6268	-0.00547848	160.918
0	1143	126.728	46.2831	-0.00575088	168.775
0	1143	9.62005	49.4991	-0.00546107	160.416
0	1146	76.2999	32.4053	-0.00354051	105.015
0	1146	44.9623	27.5219	-0.00517069	152.039
0	1147	62.7052	9.78152	-0.00487321	143.458
0	1147	37.1389	37.2042	-0.00464136	136.77
0	1148	88.448	18.0627	-0.00496124	145.997
0	1148	87.9738	43.5046	-0.00515492	151.584
0	1148	41.3273	46.3276	-0.00529425	155.603
0	1149	93.6608	11.5238	-0.00487944	143.638
0	1149	132.366	13.5234	-0.00471789	138.978
0	1150	15.7069	28.3933	-0.00546045	160.398
0	1151	73.4693	39.1195	-0.0056003	164.432
0	1151	110.35	32.2137	-0.00502059	147.709
0	1152	39.4419	13.4231	-0.0052169	153.372
0	1153	10.4188	30.4734	-0.00517181	152.071
0	1154	12.2617	5.31606	-0.00468614	138.062
0	1154	134.599	35.5145	-0.00513578	151.032
0	1156	132.453	46.3501	-0.00565685	166.063
0	1156	50.5306	39.4466	-0.00515668	151.635
0	1157	113.409	18.8745	-0.00521287	153.256
0	1157	34.9724	47.8138	0.00121248	-37.8599
0	1159	57.3735	12.6623	-0.00549448	161.379
0	1159	104.077	36.4163	-0.00539914	158.629
0	1160	124.008	32.1647	-0.00514148	151.196
0	1160	65.9412	43.2645	-0.00398573	117.858
0	1160	137.541	26.9273	-0.00106307	33.55
0	1161	34.232	23.7387	-0.00561608	164.887
0	1162	67.778	34.0097	-0.00559782	164.36
0	1162	30.3019	11.1046	-0.00469876	138.426
0	1163	115.735	34.3191	-0.00593876	174.195
0	1164	125.004	51.4578	-0.0048863	143.835
0	1165	50.329	44.9539	-0.00706368	206.645
0	1165	114.474	27.6798	-0.00534968	157.202
0	1165	49.6624	15.8795	-0.0053492	157.188
0	1165	9.92549	24.9082	-0.00557723	163.766
0	1165	52.0578	52.206	-0.00571368	167.702
0	1167	61.7508	44.2014	-0.00575116	168.783
0	1168	17.2531	45.9842	-0.00540676	158.849
0	1169	119.88	42.5769	-0.00468872	138.136
0	1169	20.054	50.8694	-0.00526183	154.668
0	1169	43.2083	17.8647	0.00091491	-29.2762
0	1170	142.747	37.2675	-0.00543057	159.536
0	1171	72.4386	39.4438	-0.00505746	148.773
0	1172	87.2018	43.9461	-0.00561384	164.822
0	1172	129.106	45.7091	-0.00570922	167.574
0	1172	121.921	46.4456	-0.00529671	155.674
[truncated: 12,534 more rows]

## Sheet: gp96_1540 aa_events
movie_indices	frame_indices	x_coords	y_coords	contrasts	masses_kDa
0	5	81.4318	17.4546	-0.00530543	155.926
0	5	109.469	20.047	-0.00589059	172.805
0	5	62.6731	50.0578	-0.00615041	180.3
0	5	71.5138	51.6284	-0.005733	168.26
0	6	27.9589	7.35873	-0.00913176	266.301
0	6	103.859	25.7507	-0.00498293	146.623
0	6	24.8122	30.3074	-0.00577954	169.602
0	6	37.6083	33.2315	-0.00582277	170.849
0	6	57.077	50.9978	-0.0060474	177.329
0	7	35.2215	21.7695	-0.00280001	83.6542
0	7	88.7948	27.5028	-0.00578786	169.842
0	7	29.9534	32.098	-0.00581375	170.589
0	7	85.3197	35.3536	-0.00616747	180.792
0	7	22.1626	40.7274	-0.00493919	145.361
0	8	138.705	16.3074	-0.00579008	169.906
0	8	94.5435	17.2711	-0.00635821	186.294
0	8	122.725	20.2898	-0.00628698	184.24
0	8	94.1166	35.9776	-0.00574822	168.699
0	8	113.048	50.3336	-0.00252564	75.7395
0	8	38.6857	40.9195	-0.00588055	172.516
0	9	115.782	32.5139	-0.00616522	180.728
0	9	57.5916	38.4564	-0.00637317	186.726
0	9	17.9819	40.741	-0.00551841	162.07
0	9	62.953	42.4034	-0.00630618	184.794
0	9	68.6085	5.72653	-0.00560182	164.475
0	9	33.5023	40.1341	-0.00590222	173.141
0	10	99.8612	8.19835	-0.00627235	183.818
0	10	53.4565	9.51482	-0.00607432	178.105
0	10	53.1539	15.7489	-0.00501886	147.659
0	10	32.5002	53.3239	-0.00628668	184.231
0	10	14.695	19.847	-0.00377471	111.771
0	11	32.0864	9.13336	-0.00584621	171.525
0	11	144.319	49.0333	-0.00613507	179.858
0	12	75.7987	30.1858	-0.00632611	185.369
0	12	51.1447	30.0554	-0.00586812	172.157
0	12	64.6691	37.8619	-0.00597561	175.258
0	13	74.7045	4.84418	-0.00700043	204.82
0	13	13.5462	15.548	-0.00528967	155.471
0	13	44.0551	47.3595	-0.00605958	177.68
0	14	124.719	52.7446	-0.00720085	210.602
0	14	107.658	16.033	-0.00519949	152.87
0	14	53.6634	39.1444	-0.00597862	175.345
0	14	12.1003	43.2557	-0.00470288	138.545
0	15	136.115	52.9249	-0.00571324	167.69
0	15	76.3983	24.6927	-0.00634662	185.96
0	15	90.5739	34.8042	-0.0063946	187.344
0	15	136.297	21.8511	-0.00548649	161.149
0	15	10.9758	51.5845	-0.00431932	127.48
0	15	116.325	51.6236	-0.00580885	170.448
0	16	143.541	17.0957	-0.00766762	224.066
0	16	84.9981	29.9774	-0.00621965	182.298
0	17	59.6045	52.0565	-0.00645302	189.029
0	17	143.438	9.25532	-0.0061195	179.409
0	17	8.87164	10.7185	-0.00615529	180.441
0	17	113.795	29.4897	-0.00643793	188.594
0	17	34.3011	32.3323	-0.00559845	164.378
0	17	113.435	46.8937	-0.00623779	182.821
0	17	130.813	23.2854	-0.00660752	193.486
0	18	28.5513	5.34573	-0.00515197	151.499
0	18	134.53	18.2033	-0.00549438	161.376
0	19	99.7677	38.7264	-0.00617558	181.026
0	19	82.8867	12.4767	-0.00397091	117.43
0	19	132.687	35.6472	-0.00586479	172.061
0	19	30.2184	29.7967	-0.00485788	143.016
0	20	60.1173	4.91219	-0.00645007	188.944
0	20	60.1434	25.5214	-0.00646821	189.468
0	20	54.4115	27.0976	-0.00834991	243.748
0	21	135.094	45.8355	-0.00620713	181.936
0	21	74.642	48.0411	-0.00656272	192.194
0	22	83.6734	38.2456	-0.006543	191.625
0	22	12.1146	39.7326	-0.00587294	172.296
0	23	105.75	23.0095	-0.00933822	272.256
0	23	55.5767	35.0129	-0.0065902	192.987
0	23	64.2002	13.6256	-0.00607725	178.19
0	23	127.09	14.9488	-0.00586354	172.025
0	23	25.2601	20.5376	-0.00827885	241.698
0	23	140.919	22.9877	-0.00590077	173.099
0	23	16.141	32.3629	-0.00609601	178.731
0	23	67.4423	33.0906	-0.00665328	194.806
0	24	106.016	49.4573	-0.00661942	193.83
0	24	26.8802	8.70218	-0.0057069	167.507
0	24	35.4785	35.577	-0.00599189	175.728
0	24	115.35	43.7394	-0.00700003	204.809
0	24	27.0073	47.5615	-0.00643094	188.392
0	25	18.2312	17.0044	-0.0061355	179.87
0	25	68.8738	20.9057	-0.00622038	182.319
0	25	75.4212	36.5063	-0.00660622	193.449
0	25	140.723	45.8194	-0.00609619	178.736
0	25	17.7876	40.011	-0.00623674	182.791
0	26	44.7738	38.8878	-0.00599677	175.868
0	26	128.054	10.14	-0.00571083	167.62
0	26	127.66	22.4249	-0.00340492	101.104
0	26	9.42784	31.2108	-0.00568157	166.776
0	26	105.674	43.5368	-0.00706542	206.695
0	26	109.446	16.2875	-0.0065589	192.084
0	27	49.3622	49.8292	-0.00682284	199.697
0	27	115.171	27.8957	-0.00557264	163.634
0	27	111.255	47.3816	-0.00658349	192.793
0	28	110.255	29.0636	-0.00634351	185.87
0	28	87.5329	49.0428	-0.0060613	177.73
0	28	54.2606	30.1291	-0.00563553	165.448
0	28	128.07	46.7089	-0.00393583	116.418
0	29	18.055	12.3412	-0.00456901	134.683
0	29	134.601	51.3365	-0.0090355	263.524
0	30	86.4945	23.5549	-0.00622169	182.356
0	30	111.86	23.1963	-0.00668757	195.795
0	30	65.9713	40.4265	-0.00549215	161.312
0	31	42.5386	28.5687	-0.00587153	172.256
0	31	134.935	34.9646	-0.00583288	171.141
0	31	140.748	46.3359	-0.00412164	121.778
0	32	26.2166	6.85163	-0.00481825	141.873
0	32	85.0011	9.73045	-0.00599685	175.871
0	32	96.3824	33.5297	-0.00588782	172.725
0	32	102.528	44.9149	-0.00580902	170.452
0	32	55.702	50.2299	-0.00644135	188.693
0	32	92.6934	51.2507	-0.00612019	179.429
0	33	38.4986	41.8895	-0.00590673	173.271
0	33	5.13439	47.9369	-0.00511219	150.352
0	33	93.929	13.6148	-0.00595075	174.541
0	33	108.657	37.9933	-0.00554292	162.777
0	33	92.0179	19.1406	-0.00542982	159.514
0	34	58.2549	15.4163	-0.00608054	178.285
0	34	30.7503	52.2995	-0.00377769	111.856
0	35	25.5241	34.3887	-0.00628967	184.317
0	35	73.7379	51.0728	-0.00584842	171.589
0	35	120.916	51.9513	-0.00376327	111.44
0	35	45.922	46.5611	-0.00377479	111.773
0	36	85.3136	29.4717	-0.00620888	181.987
0	36	89.0869	15.7731	-0.0055064	161.723
0	36	134.255	17.5855	-0.00651113	190.706
0	36	65.8037	29.0715	-0.00553529	162.556
0	37	44.9158	16.1809	-0.00625566	183.336
0	37	107.27	31.3707	-0.00529075	155.502
0	37	144.196	52.878	-0.00363984	107.88
0	38	99.9615	11.748	-0.00646325	189.324
0	38	17.8667	47.6463	-0.0055366	162.594
0	38	50.5342	49.6368	-0.00697041	203.954
0	38	21.6155	50.885	-0.00507186	149.188
0	39	108.877	27.2496	-0.0052126	153.248
0	39	73.0792	29.4239	-0.0060194	176.521
0	39	5.76411	31.9429	-0.00674611	197.484
0	39	83.1345	39.1857	-0.0059691	175.07
0	40	35.4822	19.1121	-0.00575702	168.953
0	41	32.1713	11.1174	-0.00562999	165.288
0	41	65.3639	15.1107	-0.00633078	185.503
0	41	142.859	15.5054	-0.00625986	183.457
0	41	28.5221	16.7648	-0.00619583	181.61
0	41	55.7056	25.8148	-0.00537041	157.8
0	41	137.833	32.8247	-0.00685378	200.59
0	42	16.9409	30.9435	-0.00641277	187.868
0	42	102.28	30.8228	-0.00645247	189.013
0	42	131.853	33.5251	-0.00612966	179.702
0	42	58.25	35.3511	-0.0063225	185.265
0	42	45.3547	53.3143	-0.00640219	187.563
0	42	64.7352	31.6569	-0.0060255	176.697
0	43	44.082	24.1671	-0.00630463	184.749
0	43	31.921	33.84	-0.00560146	164.465
0	43	27.2127	40.097	-0.00396812	117.35
0	44	78.9782	38.8786	-0.00576487	169.179
0	45	29.9965	5.82441	-0.00679789	198.978
0	45	37.86	11.6803	-0.00566674	166.348
0	45	122.069	20.6686	-0.00575361	168.854
0	45	141.413	38.9728	-0.00597499	175.24
0	45	98.791	40.4149	-0.00530752	155.986
0	46	46.625	46.4967	-0.00555417	163.101
0	46	19.3092	26.467	-0.006058	177.635
0	46	77.1208	31.0053	-0.00652219	191.025
0	47	128.057	7.19222	-0.00545517	160.245
0	47	127.366	29.5688	-0.00639001	187.212
0	47	51.707	9.10019	-0.0063166	185.094
0	48	121.024	41.8495	-0.00618283	181.235
0	49	58.965	41.3915	-0.00682771	199.838
0	49	48.7822	15.3745	-0.00654542	191.695
0	49	30.1358	28.4984	-0.00570663	167.499
0	49	62.9624	21.85	-0.00652321	191.054
0	50	52.2529	21.0232	-0.0056707	166.463
0	50	42.8829	45.0578	-0.0051461	151.33
0	51	144.043	31.4987	-0.00603537	176.982
0	51	41.2227	25.9342	-0.00641884	188.043
0	51	125.797	36.5284	-0.00443601	130.846
0	52	100.807	30.3796	-0.00652185	191.015
0	52	87.6249	44.4915	-0.00595528	174.671
0	52	137.622	47.7476	-0.00573475	168.31
0	52	84.5548	23.3917	-0.00568413	166.85
0	52	97.8179	47.8581	-0.00620027	181.738
0	53	74.3152	16.7266	-0.00637854	186.881
0	53	68.3886	38.2337	-0.0048083	141.586
0	53	140.903	24.4389	-0.00628304	184.126
0	53	12.6541	40.3473	-0.00534233	156.99
0	53	24.0767	48.4328	-0.00612208	179.483
0	53	70.8111	27.0771	-0.00583545	171.215
0	53	31.755	47.2067	-0.00438238	129.299
0	54	67.1678	7.66447	-0.00375645	111.244
0	54	64.6219	16.5984	-0.0059142	173.486
0	54	78.502	28.0087	-0.00595136	174.558
0	54	79.9265	45.021	-0.00554561	162.854
0	56	104.892	25.6968	-0.00437481	129.081
0	56	138.441	51.2287	-0.00497423	146.372
0	56	50.9036	52.7633	-0.00600635	176.145
0	56	57.049	35.8484	-0.00586806	172.155
0	57	13.8474	37.2732	-0.00558782	164.072
0	57	68.0857	49.0586	-0.00661076	193.58
0	59	22.8619	40.0684	-0.00597772	175.319
0	59	28.2736	50.7536	-0.00382692	113.276
0	59	8.79462	52.3236	-0.00605346	177.504
0	59	113.339	24.3389	-0.00610618	179.024
0	60	97.8792	33.3625	-0.00595199	174.577
0	60	115.428	44.3256	-0.00647635	189.702
0	60	122.998	19.1363	-0.00607562	178.143
0	61	130.442	12.4326	-0.00460165	135.625
0	61	54.6854	16.6671	-0.00605402	177.52
0	61	120.126	5.16797	-0.00603925	177.094
0	61	80.7892	13.5958	-0.00602563	176.701
0	61	140.62	28.8753	-0.00545954	160.371
0	61	69.5945	35.5092	-0.0060118	176.302
0	61	89.4817	53.0423	-0.00501512	147.552
0	61	73.3331	18.4427	-0.00608536	178.424
0	62	119.455	39.0556	-0.00639194	187.268
0	62	42.2294	40.7226	-0.00743762	217.431
0	62	93.5457	6.63605	-0.00342302	101.626
0	62	106.29	9.21483	-0.00680502	199.183
0	62	105.899	16.7764	-0.00629724	184.536
0	63	42.693	15.3983	-0.00922008	268.848
0	63	67.7857	50.1675	-0.00637606	186.809
0	63	72.8587	51.4745	-0.00597577	175.263
0	64	22.746	32.4288	-0.00596302	174.895
0	65	61.5881	5.29912	-0.00626969	183.741
0	65	32.3093	14.3928	-0.00624316	182.976
0	65	53.52	22.4529	-0.00615982	180.572
0	66	58.7709	52.4421	-0.00545076	160.118
0	67	11.8661	8.00012	-0.00664144	194.465
0	67	12.4033	38.9367	-0.00611159	179.18
0	67	60.4599	30.4648	-0.00531724	156.267
0	67	51.0486	39.63	-0.00585791	171.863
0	67	39.5089	43.0266	-0.00512463	150.711
0	68	121.672	19.8502	-0.00612585	179.592
0	68	43.5733	19.7143	-0.0057017	167.357
0	68	14.3192	27.0999	-0.00582829	171.009
0	68	123.122	51.0868	-0.00695095	203.393
0	68	25.6013	11.3904	-0.00440301	129.895
0	69	18.6785	50.9174	-0.00613369	179.818
0	69	61.7137	33.6091	-0.00392966	116.24
0	69	139.58	41.292	-0.0064048	187.638
0	70	27.3938	28.9454	-0.005807	170.394
0	70	22.3468	38.5734	-0.00602843	176.782
0	71	28.0669	46.5522	-0.00950611	277.099
0	71	87.6841	51.5075	-0.00628713	184.244
0	72	113.222	26.0187	-0.00700644	204.994
0	73	79.4469	14.6322	-0.00606586	177.861
0	73	44.6367	10.8312	-0.00459048	135.302
0	73	121.952	11.579	-0.00648879	190.061
0	73	99.2065	17.9881	-0.00574246	168.533
0	73	109.336	19.0313	-0.0102867	299.616
0	73	57.5766	50.7488	-0.00593998	174.23
0	74	46.0546	20.0145	-0.00605606	177.579
0	74	101.113	35.4342	-0.00485809	143.022
0	75	39.8908	44.3685	-0.00603992	177.113
0	75	48.0853	40.0042	-0.0061916	181.489
0	76	80.0155	24.6609	-0.00655806	192.059
0	76	129.04	11.9934	-0.00589468	172.924
0	76	29.6885	25.2267	-0.00582355	170.872
0	76	16.6819	34.3133	-0.0051949	152.738
0	77	57.207	10.2894	-0.00614401	180.116
0	77	22.8897	44.14	-0.00692954	202.775
0	78	72.4083	4.67017	-0.0061507	180.309
0	78	77.4635	19.163	-0.00598794	175.614
0	78	140.68	47.4405	-0.00656573	192.281
0	79	132.135	29.3411	-0.00880382	256.841
0	79	111.169	11.8493	-0.00695268	203.443
0	79	109.76	39.8553	-0.00616211	180.638
0	79	21.0156	24.181	-0.00557509	163.705
0	79	12.0132	41.6903	-0.00589303	172.876
0	80	28.3556	43.0112	-0.00620901	181.991
0	81	101.488	32.5442	-0.00591709	173.57
0	81	10.4321	12.6215	-0.00577305	169.415
0	82	58.8799	40.8616	-0.00438182	129.283
0	82	109.952	4.61833	-0.0059618	174.86
0	82	29.5428	22.2459	-0.00581559	170.642
0	82	128.569	40.046	-0.00673727	197.229
0	83	73.7647	33.0858	-0.00636557	186.507
0	83	15.4348	14.2392	-0.00583557	171.218
0	83	143.886	29.7824	-0.00525269	154.405
0	84	78.1797	15.2598	-0.00665917	194.976
0	84	91.512	46.1232	-0.00632546	185.35
0	84	144.548	51.0741	-0.00629484	184.467
0	85	27.672	8.90399	-0.00629395	184.441
0	85	135.383	45.8072	-0.0112222	326.603
0	86	27.9543	32.4293	-0.0059534	174.617
0	87	9.8063	7.39351	-0.00560473	164.56
0	87	49.5873	8.5509	-0.00611657	179.324
0	87	34.0578	12.3981	-0.00633269	185.558
0	87	139.887	26.6154	-0.00601593	176.421
0	87	66.3999	28.9405	-0.0060045	176.091
0	87	91.6395	40.7246	-0.0056768	166.638
0	88	79.3143	7.16388	-0.00602437	176.665
0	88	116.58	25.3835	-0.0065006	190.402
0	88	85.3137	44.7505	-0.00595653	174.707
0	89	111.637	15.7018	-0.00591545	173.523
0	90	87.5297	31.55	-0.00574539	168.617
0	90	65.167	11.4895	-0.00658209	192.753
0	90	98.2337	20.6545	-0.00612993	179.709
0	90	64.0405	48.8339	-0.00608581	178.437
0	91	40.584	19.8237	-0.00535002	157.212
0	91	48.8426	51.353	-0.00654424	191.661
0	91	77.5854	27.7355	-0.00485051	142.803
0	92	36.7159	32.3782	-0.00612357	179.526
0	92	96.0823	33.7086	-0.00598308	175.473
0	92	115.879	42.2588	-0.00636742	186.56
0	92	59.2666	46.1818	-0.00585386	171.746
0	92	80.7828	47.714	-0.00613568	179.875
0	93	10.2734	10.1879	-0.00576979	169.321
0	93	19.7608	32.1757	-0.00633538	185.636
0	93	17.7004	20.2809	-0.00653317	191.341
0	95	128.777	12.1697	-0.00631971	185.184
0	95	27.8084	14.1729	-0.00577196	169.383
0	96	85.599	7.06704	-0.00641975	188.07
0	96	82.1505	34.4774	-0.00692745	202.715
0	96	122.279	43.7301	-0.0069114	202.252
0	96	63.7335	44.4379	-0.00608248	178.341
0	96	140.198	47.5608	-0.0107413	312.73
0	96	127.632	48.432	-0.00607167	178.029
0	96	44.5017	24.2318	-0.00581357	170.584
0	96	104.874	50.3179	-0.00548062	160.979
0	97	91.9124	49.883	-0.00867825	253.219
0	97	22.9061	49.2449	-0.00649099	190.125
0	97	8.26129	20.277	-0.00584142	171.387
0	97	7.36247	46.1915	-0.00639499	187.356
0	99	107.622	22.6982	-0.00894638	260.953
0	99	76.515	31.2305	-0.005962	174.865
0	99	20.4348	34.2528	-0.00450701	132.894
0	99	49.3513	45.744	-0.004682	137.942
0	100	80.1697	17.7125	-0.0062253	182.461
0	100	40.5353	49.1917	-0.00615605	180.463
0	101	61.2291	12.9839	0.00113722	-35.6892
0	101	131.759	35.723	-0.00553959	162.681
0	102	70.3986	18.2215	-0.00637113	186.667
0	102	63.2641	45.9884	-0.00586941	172.195
0	102	130.723	27.317	-0.00646402	189.347
0	103	87.4258	51.6153	-0.00930452	271.284
0	103	39.6992	6.04985	-0.00432605	127.674
0	103	101.727	22.585	-0.00621308	182.108
0	103	82.9772	36.9341	-0.00420536	124.193
0	103	128.936	48.036	-0.00592123	173.689
0	104	23.7735	30.6259	-0.0059079	173.305
0	104	107.93	39.5443	-0.00579084	169.928
0	104	7.94715	43.0654	-0.00454829	134.085
0	104	15.5514	45.8799	-0.00659145	193.023
0	105	95.1362	6.01239	-0.00577102	169.356
0	105	28.1644	25.9894	-0.00657857	192.651
0	105	36.3357	41.5576	-0.0054953	161.403
0	105	61.7001	18.2254	-0.00577974	169.608
0	106	115.313	5.60373	-0.00597959	175.373
0	106	22.9717	20.8403	-0.00592318	173.746
0	106	92.003	25.8712	-0.00614867	180.25
0	106	78.4887	7.72526	-0.00632509	185.339
0	106	60.1926	39.4119	-0.00387899	114.778
0	106	79.5389	45.0018	-0.00592446	173.783
0	107	128.412	33.6003	-0.00564347	165.677
0	108	44.6504	24.0946	-0.0060518	177.456
0	109	36.8686	33.0787	-0.00605196	177.46
0	109	54.0271	4.90131	-0.00493215	145.158
0	109	8.04139	15.1488	-0.00619581	181.61
0	110	83.3468	15.6358	-0.00660224	193.334
0	110	15.7588	28.4602	-0.00614286	180.082
0	110	114.271	43.4338	-0.00627875	184.003
0	111	39.2467	10.4969	-0.00609663	178.749
0	111	22.2687	12.878	-0.00498203	146.597
0	111	90.9627	8.93918	-0.00651131	190.711
0	112	131.415	9.29004	-0.00498633	146.721
0	112	27.519	15.7117	-0.00588867	172.75
0	112	55.142	30.6587	-0.00601486	176.39
0	112	116.086	37.0291	-0.00614017	180.005
0	113	117.863	11.7266	-0.00604266	177.192
0	114	71.861	41.6885	-0.00477599	140.654
0	115	24.8985	51.3731	-0.00975906	284.396
0	115	140.156	12.3571	-0.00633293	185.565
0	115	38.577	37.6794	-0.0055007	161.559
0	115	57.5218	50.2765	-0.00564391	165.69
0	116	76.6218	5.97771	-0.0062086	181.979
0	116	61.9345	11.4628	-0.00378795	112.152
0	117	14.8296	41.7152	-0.00812982	237.399
0	117	45.0274	31.8957	-0.00582915	171.033
0	118	48.6726	7.46831	-0.00613215	179.773
0	118	54.8283	33.5214	-0.00544334	159.904
0	118	113.102	8.83728	-0.00606093	177.719
0	118	10.908	32.1176	-0.00557398	163.672
0	118	129.725	32.801	-0.00595329	174.614
0	119	128.763	11.1689	-0.00598463	175.518
0	119	107.603	18.3656	-0.00673694	197.22
0	119	93.3554	43.1131	-0.00381714	112.995
0	121	49.6813	29.7424	-0.00648368	189.914
0	121	38.2908	47.3764	-0.00611659	179.325
0	122	64.991	9.55631	-0.00556363	163.374
0	122	11.2312	35.7077	-0.0050862	149.602
0	122	49.5445	13.3885	-0.00636029	186.354
0	123	89.1322	34.4448	-0.00627364	183.855
0	123	59.6244	37.628	-0.00623292	182.68
0	123	74.3887	50.5548	-0.00403091	119.161
0	123	41.3154	11.6166	-0.00500597	147.288
0	124	24.2067	25.5089	-0.00606884	177.947
0	124	27.2518	43.9557	-0.00572763	168.105
0	124	32.3345	22.8341	-0.00353792	104.94
0	125	83.8059	34.801	-0.00444145	131.003
0	125	133.469	41.0097	-0.00573908	168.435
0	126	142.795	13.4841	-0.00564171	165.626
0	126	40.5682	43.5683	-0.00626138	183.501
0	126	50.9172	53.0195	-0.00543032	159.528
0	127	14.1688	22.2356	-0.00595802	174.751
0	127	52.8711	5.77346	-0.00558694	164.046
0	128	104.836	6.01454	-0.00584168	171.394
0	128	84.8718	9.18713	-0.00595933	174.788
0	128	102.91	12.1801	-0.00591222	173.429
0	129	93.6059	9.53519	-0.00669184	195.919
0	129	49.6798	35.1255	-0.00583808	171.291
0	129	92.5644	36.8458	-0.00550775	161.762
0	129	122.985	26.0234	-0.0044911	132.436
0	129	87.9424	31.318	-0.00596249	174.88
0	130	56.5851	21.8244	-0.00612527	179.575
0	130	106.276	27.6025	-0.0036281	107.541
0	130	24.3275	44.6448	-0.00620058	181.748
0	130	21.1236	32.3392	-0.00425938	125.751
0	130	127.94	38.0087	-0.00606058	177.709
0	130	60.2969	43.1734	-0.00562891	165.257
0	131	97.7748	34.4445	-0.00485004	142.79
0	132	133.76	11.9717	-0.00655884	192.082
0	132	31.7578	20.2035	-0.00587466	172.346
0	132	142.129	40.5609	-0.00581277	170.561
0	132	97.4562	45.298	-0.00522039	153.473
0	133	126.845	48.5862	-0.00598707	175.588
0	133	20.4913	5.06127	-0.005902	173.135
0	133	71.4586	15.1293	-0.00641324	187.882
0	133	130.575	32.1678	-0.00588639	172.684
0	133	43.8722	50.5396	-0.00606146	177.734
0	133	8.36681	8.30964	-0.00439554	129.679
0	134	143.191	48.1186	-0.00561009	164.714
0	134	59.8477	36.2912	-0.00546657	160.574
0	135	42.6324	24.0326	-0.00567352	166.544
0	136	27.1852	6.36769	-0.00596104	174.838
0	136	62.8726	26.6	-0.00619563	181.605
0	136	129.434	42.0666	-0.00651796	190.903
0	136	138.903	50.4017	-0.00641908	188.05
0	137	20.5651	30.1465	-0.00522622	153.641
0	137	39.3423	5.67863	-0.00534709	157.128
0	137	75.6019	38.0338	-0.00538145	158.119
0	138	90.6379	8.09613	-0.00578838	169.857
0	138	116.243	21.31	-0.00502972	147.973
0	138	85.3657	28.2166	-0.00398057	117.709
0	139	16.7698	9.80248	-0.0061524	180.358
0	139	132.268	13.7411	-0.00614094	180.027
0	139	14.4314	22.2789	-0.00439069	129.539
0	139	139.676	27.6386	-0.00605065	177.423
0	139	136.809	37.4176	-0.00920041	268.281
0	140	125.454	28.5525	-0.0046823	137.951
0	141	47.0319	10.9701	-0.00603883	177.082
0	141	65.2707	22.5823	-0.00424096	125.22
0	141	29.1269	52.1422	0.00103622	-32.7755
0	141	106.035	52.5068	-0.00552761	162.335
0	142	34.7763	29.0658	-0.00652146	191.004
0	142	111.499	17.9772	-0.00566272	166.232
0	142	110.644	32.0827	-0.00678383	198.572
0	142	39.5628	38.4235	-0.00582398	170.884
0	142	129.829	46.8602	0.00485885	-143.044
0	143	51.2395	27.8155	-0.00597725	175.305
0	143	77.9618	14.0453	-0.00566966	166.432
0	143	115.129	48.1239	-0.00493382	145.206
0	143	50.9175	45.2943	0.000805214	-26.112
0	144	13.5741	37.7181	-0.00570618	167.486
0	144	40.6935	18.3606	-0.00474394	139.729
0	144	88.1501	26.6434	-0.00628884	184.293
0	144	63.2993	35.4162	-0.00579538	170.059
0	144	84.7561	41.1632	-0.00556469	163.405
0	145	80.3776	38.1498	-0.00609817	178.793
0	145	74.4793	46.2199	-0.0063689	186.603
0	146	69.9438	37.7226	-0.00661396	193.672
0	147	25.3961	31.5435	-0.00625495	183.316
0	147	79.6061	10.7012	-0.00611349	179.235
0	147	82.8012	19.467	-0.00499323	146.92
0	147	124.258	29.8487	-0.00640811	187.734
0	147	32.8329	46.5816	-0.00371442	110.031
0	148	17.8056	13.4481	-0.00552899	162.375
0	148	58.106	35.6863	-0.00669652	196.053
0	148	115.023	35.9206	-0.00569592	167.19
0	148	93.4995	37.6559	-0.00475696	140.105
0	149	105.627	36.1352	-0.00643315	188.456
0	150	52.109	36.9324	-0.00701779	205.321
0	150	114.408	30.5448	-0.00605501	177.548
0	150	18.3498	42.9438	-0.00600853	176.207
0	150	5.07588	46.6394	-0.00600041	175.973
0	150	131.068	52.0339	-0.00892798	260.423
0	150	32.4034	36.795	-0.00541856	159.189
0	150	91.4077	47.7714	-0.0053866	158.267
0	151	113.544	44.9127	-0.0062871	184.243
0	151	91.4497	9.26711	-0.00318651	94.8031
0	151	45.6296	27.2893	-0.00579186	169.957
0	151	135.252	32.0457	-0.0062527	183.251
0	152	38.5616	33.0607	-0.00546393	160.498
0	152	11.6556	35.8389	-0.00897344	261.734
0	153	73.6003	13.0333	-0.00619721	181.65
0	153	119.982	13.2013	-0.00380343	112.599
0	153	45.908	39.9567	-0.00615781	180.514
0	153	123.027	50.8305	-0.00624732	183.096
0	154	70.3073	26.394	-0.0063772	186.842
0	154	113.722	10.4654	-0.00593944	174.215
0	154	11.021	52.1422	-0.00599671	175.867
0	154	24.4279	50.8631	-0.0063691	186.609
0	155	100.761	36.9344	-0.00938355	273.564
0	155	131.226	29.8716	-0.00341194	101.306
0	156	36.5362	6.06872	-0.00578926	169.882
0	156	99.438	11.3321	-0.00601339	176.348
0	156	85.6241	30.3674	-0.00613309	179.801
0	156	57.347	33.7573	-0.00546708	160.589
0	157	55.3323	12.62	-0.0057633	169.134
0	157	102.697	43.7984	-0.00654479	191.677
0	158	39.5738	37.84	-0.00721932	211.134
0	158	55.3336	40.4176	-0.00648926	190.075
0	158	65.9743	47.1037	-0.00649533	190.25
0	159	103.438	13.5988	-0.00574603	168.635
0	159	136.836	29.1033	-0.00380344	112.599
0	159	87.5864	37.0805	-0.00626821	183.698
0	159	140.3	49.5317	-0.0063139	185.016
0	160	95.3194	28.8646	-0.0040544	119.838
0	161	21.3632	7.46633	-0.00633364	185.586
0	161	50.0922	41.229	-0.00645799	189.173
0	161	104.823	23.2389	-0.00265804	79.5588
0	162	86.5645	21.8258	-0.00601819	176.486
0	162	124.647	31.6463	-0.0050772	149.342
0	162	25.5737	34.2717	-0.00498151	146.582
0	162	21.64	48.5644	-0.00369809	109.56
0	162	131.02	48.7725	-0.00633678	185.676
0	163	122.665	18.3178	-0.00583037	171.068
0	163	133.189	40.9815	-0.0063586	186.306
0	164	81.5456	35.982	-0.00618276	181.233
0	164	8.99507	26.7614	-0.00598847	175.629
0	164	101.494	27.3377	-0.0064121	187.849
0	165	12.8803	35.1002	-0.005993	175.759
0	165	6.92251	8.46298	-0.0060722	178.044
0	165	85.2812	40.6296	-0.00436773	128.877
0	165	36.7967	46.1407	-0.00636965	186.624
0	166	54.9268	16.9311	-0.00646321	189.323
0	166	105.193	17.0429	-0.00528401	155.308
0	167	140.233	33.2036	-0.006397	187.413
0	167	36.6207	12.4145	-0.00615898	180.548
0	167	105.759	12.2144	-0.00523633	153.933
0	167	46.0851	15.2463	-0.00615036	180.299
0	167	44.089	43.4768	-0.00385589	114.112
0	167	36.2609	52.2624	-0.00622712	182.513
0	168	107.498	28.6514	-0.00903043	263.378
0	168	56.5037	38.9587	-0.00554231	162.759
0	169	86.3336	21.3795	-0.0064947	190.232
0	169	69.0864	44.6495	-0.00476341	140.291
0	169	56.9219	24.5017	-0.00685746	200.696
0	169	51.9757	10.5967	-0.00627314	183.841
0	170	139.374	5.40339	-0.00642787	188.304
0	170	131.946	10.9273	-0.0041677	123.107
0	170	9.29946	46.2897	-0.00357919	106.13
0	170	59.5794	49.8253	-0.00563428	165.412
0	170	56.455	33.7046	-0.0056941	167.138
0	170	60.6325	41.8434	-0.00584225	171.411
0	171	100.446	35.8976	-0.00619866	181.692
0	171	81.5935	32.7338	-0.00759329	221.922
0	172	16.2795	15.6183	-0.00596631	174.99
0	172	36.4725	24.8839	-0.00634845	186.013
0	172	100.688	26.9613	-0.00642604	188.251
0	174	93.0666	31.9571	-0.00480758	141.565
0	174	41.7766	33.8958	-0.0067637	197.991
0	175	88.7574	7.0439	-0.00590118	173.111
0	175	116.975	46.0586	-0.00585018	171.64
0	175	91.3067	46.5675	-0.00592715	173.86
0	176	77.1848	34.1083	-0.00720576	210.743
0	176	139.909	7.20871	-0.00723976	211.724
0	176	15.7936	41.1702	-0.00588182	172.552
0	177	18.36	32.9903	-0.00555537	163.136
0	178	36.7663	10.9485	-0.00481174	141.685
0	178	110.419	15.0618	-0.00536516	157.649
0	178	56.1838	25.0176	-0.00654391	191.651
0	178	107.062	25.5861	0.000948438	-30.2434
0	178	59.2684	34.4683	-0.00591716	173.572
0	178	130.896	47.2168	-0.00454636	134.03
0	178	104.996	37.2256	0.000888763	-28.522
0	179	68.8016	47.0037	-0.00514621	151.333
0	179	82.7083	26.1408	-0.00603356	176.93
0	179	23.488	33.5623	-0.00604449	177.245
0	180	94.232	7.96511	-0.00653892	191.507
0	180	124.643	28.1578	-0.00605491	177.546
0	181	77.3812	37.1682	-0.00484818	142.736
0	183	24.4691	44.1508	-0.0061024	178.915
0	183	97.9121	42.7445	-0.00643042	188.378
0	184	24.7399	6.42865	-0.00591807	173.598
0	184	55.7523	17.6819	-0.00597925	175.363
0	184	48.1298	19.2833	-0.00609474	178.695
0	184	34.319	41.0766	-0.00606086	177.717
0	185	17.9439	37.694	-0.00611525	179.286
0	186	125.814	42.4865	-0.0040049	118.411
0	186	119.457	10.8614	-0.00296356	88.3718
0	187	77.0189	25.3811	-0.0062624	183.531
0	187	69.4279	41.2895	-0.00660419	193.39
0	187	113.749	7.09378	-0.0052896	155.469
0	187	37.5392	29.6062	-0.00579505	170.049
0	187	44.0404	37.1208	-0.00624154	182.929
0	187	135.347	45.9748	-0.0064684	189.473
0	188	138.414	10.645	-0.00604519	177.265
0	188	123.849	35.9761	-0.00470705	138.665
0	188	30.5146	8.56442	-0.00454791	134.074
0	189	49.7677	26.1128	-0.00611225	179.199
0	189	127.633	38.2399	-0.00492267	144.885
0	189	45.9028	53.3788	-0.00545212	160.157
0	190	49.3265	5.40497	-0.00581517	170.63
0	190	21.3064	31.432	-0.00411032	121.452
0	190	135.147	37.8107	-0.00664721	194.631
0	191	100.145	31.3774	-0.00586965	172.201
0	191	63.8421	46.4276	-0.00625372	183.28
0	191	66.4313	8.34008	-0.00554791	162.921
0	191	8.09585	29.9419	-0.00543512	159.667
0	192	75.5511	18.94	-0.0064346	188.498
0	192	6.37946	10.1569	-0.00588811	172.734
0	193	54.3688	34.387	-0.00588932	172.769
0	193	41.5227	46.1801	-0.00575196	168.806
0	193	91.4506	47.5183	-0.00639785	187.438
0	193	26.5208	9.45113	-0.00526007	154.617
0	193	9.49008	23.5612	-0.00511773	150.511
0	193	84.4096	42.6255	-0.00496202	146.02
0	194	115.862	42.2763	-0.00421303	124.414
0	194	65.1654	19.7555	-0.00578971	169.896
0	194	71.9476	34.0159	-0.0087064	254.031
0	194	139.978	8.26072	-0.00583538	171.213
0	194	11.5947	51.9847	-0.00452658	133.459
0	195	45.9977	15.3933	-0.00622838	182.549
0	195	53.2696	17.7923	-0.00646374	189.339
0	195	89.2211	42.4539	-0.0054768	160.869
0	195	95.5475	43.8005	-0.00653231	191.317
0	195	70.6439	20.422	-0.00658266	192.769
0	196	115.017	31.033	-0.00543545	159.676
0	196	129.856	49.3668	-0.0060587	177.655
0	196	58.5427	17.2232	-0.00592678	173.849
0	196	36.1734	36.3459	-0.00599842	175.916
0	196	17.2834	50.6787	-0.00533266	156.711
0	197	13.6549	6.80623	-0.00360819	106.967
0	197	61.6312	30.4949	-0.00627388	183.862
0	197	74.7422	24.2955	-0.00480344	141.445
0	198	42.7358	6.1397	-0.00569139	167.059
0	198	79.7356	8.08906	-0.0051348	151.004
0	198	82.6214	14.5985	-0.00693516	202.937
0	198	74.0342	30.0267	-0.0058311	171.09
0	198	22.166	52.2139	-0.00620592	181.902
0	198	55.4666	24.0023	-0.00745246	217.86
0	198	120.42	26.9534	-0.0052631	154.705
0	199	142.259	28.2454	-0.00602453	176.669
0	199	87.1416	4.73158	-0.00589644	172.974
0	199	48.2234	36.1247	-0.00608581	178.437
0	200	123.407	17.1641	-0.00647782	189.745
0	201	88.2142	51.8115	-0.0120402	350.198
0	201	77.0609	17.2249	-0.00636145	186.388
0	201	26.8088	37.718	-0.00501362	147.508
0	201	40.9873	40.1823	-0.00537336	157.885
0	201	95.0825	45.3237	-0.00620379	181.84
0	202	48.8404	9.01626	-0.00573287	168.256
0	202	28.4584	26.6384	-0.00573825	168.411
0	202	52.7449	38.9711	-0.0047319	139.382
0	203	133.296	32.7821	-0.00656484	192.255
0	203	12.5342	45.6873	-0.005475	160.817
0	203	115.422	17.8946	-0.00583919	171.323
0	204	108.217	33.245	-0.00710027	207.7
0	204	35.0741	8.1124	-0.00473119	139.361
0	204	35.9209	28.6513	-0.0061842	181.275
0	205	5.35401	31.5295	-0.00600164	176.009
0	205	72.4665	47.1793	-0.00599166	175.721
0	207	9.77463	7.41483	-0.00583741	171.271
0	207	109.301	15.1965	-0.00578734	169.827
0	208	62.1085	13.1408	-0.0064443	188.778
0	208	73.3985	33.0261	-0.00432469	127.635
0	209	93.6765	18.979	-0.0078493	229.307
0	209	113.089	10.1787	-0.00683734	200.116
0	209	106.115	42.7902	-0.0064495	188.928
0	210	134.163	5.67187	-0.00491247	144.59
0	210	44.8166	14.3241	-0.00431993	127.498
0	210	27.0597	35.3985	-0.00598787	175.612
0	210	40.1142	42.4378	-0.00631874	185.156
0	210	6.78726	46.9521	-0.00663598	194.307
0	210	66.163	47.7458	-0.00577361	169.431
0	211	14.1116	18.0022	-0.00512227	150.642
0	211	15.0545	32.1234	-0.00595754	174.737
0	211	100.39	46.0561	-0.00605921	177.669
0	211	143.184	11.374	-0.00646518	189.38
0	212	31.035	16.3593	-0.00633435	185.606
0	212	74.6759	18.4055	-0.00593728	174.152
0	212	87.5723	35.6659	-0.00660607	193.444
0	213	69.7027	51.2215	-0.00614823	180.238
0	213	110.264	25.9332	-0.00500139	147.156
0	213	116.375	27.7549	-0.00661142	193.599
0	213	32.9258	45.3266	-0.00583802	171.289
0	213	129.757	51.5505	-0.0060253	176.691
0	213	14.7761	50.8532	-0.00573358	168.276
0	214	53.3536	11.6349	-0.00611802	179.366
0	214	103.462	12.9898	-0.00512677	150.772
0	214	5.86753	17.8115	-0.00556733	163.481
0	214	111.07	19.3356	-0.00606525	177.844
0	215	116.67	50.8511	-0.00621248	182.091
0	216	60.4	30.099	-0.00663469	194.27
0	216	119.416	22.4807	-0.00621173	182.069
0	216	54.1701	23.4774	-0.00596552	174.967
0	216	51.1337	46.0071	-0.00575209	168.81
0	216	73.7428	47.3276	-0.0041824	123.531
0	217	69.428	9.64308	-0.00600143	176.003
0	217	136.515	12.4873	-0.00633029	185.489
0	217	30.336	38.9015	-0.00613653	179.9
0	218	9.7148	19.5202	-0.00537923	158.055
0	219	100.866	8.38895	-0.00663801	194.366
0	219	143.961	19.2906	-0.00615874	180.541
0	219	95.5726	25.1844	-0.00682912	199.879
0	220	100.646	47.368	-0.00511113	150.321
0	220	46.0326	36.7003	-0.00588172	172.55
0	221	97.6386	36.9539	-0.00664503	194.568
0	221	98.8123	30.5037	-0.0066278	194.071
0	221	23.0858	37.646	-0.00557359	163.661
0	221	111.427	44.529	-0.00587263	172.287
0	222	14.2811	49.4852	-0.00628108	184.07
0	222	23.9957	8.91992	-0.00603566	176.99
0	222	90.3806	22.8054	-0.00647239	189.588
0	223	67.0456	16.8573	-0.00611431	179.259
0	223	108.888	9.63708	-0.00637505	186.78
0	223	32.4804	17.8456	-0.00602004	176.54
0	223	37.617	22.4372	-0.0061809	181.18
0	224	72.4156	37.0074	-0.00568367	166.837
0	224	92.345	17.3871	-0.00597308	175.185
0	225	83.3843	17.2407	-0.00625651	183.361
0	225	132.504	36.6981	-0.00615205	180.348
0	226	51.0443	31.3863	-0.00640257	187.574
0	226	19.7009	14.6254	-0.00103645	32.7821
0	226	20.9031	52.3232	-0.00575693	168.95
0	227	32.2528	25.2198	-0.00587093	172.238
0	227	136.027	46.9146	-0.00652429	191.085
0	228	47.5981	11.0848	-0.00620091	181.757
0	229	119.024	15.4387	-0.00446039	131.55
0	229	109.875	17.3852	-0.00676234	197.952
0	229	131.008	27.1671	-0.00587946	172.485
0	229	59.348	30.4477	-0.0061939	181.555
0	230	50.8974	40.5622	-0.0058269	170.968
0	230	102.05	40.7045	-0.00603441	176.954
0	231	96.4559	23.6699	-0.00563995	165.575
0	231	104.32	21.4281	-0.00585428	171.758
0	232	84.4344	39.8458	-0.00460668	135.77
0	232	78.4318	6.43184	-0.00616061	180.594
0	232	102.828	9.14057	-0.00601423	176.372
0	232	64.8921	34.0015	-0.00599242	175.743
0	232	17.7391	40.075	-0.0057809	169.641
0	233	116.637	21.3318	-0.00453617	133.736
0	233	40.4517	37.4916	-0.00686823	201.007
0	233	39.643	21.2856	-0.00622681	182.504
0	233	69.4711	24.4191	-0.00611379	179.244
0	234	96.1032	36.9233	-0.00618515	181.302
0	234	64.7309	49.1846	-0.00563694	165.489
0	234	77.8682	41.8445	-0.00647983	189.803
0	235	131.025	12.0262	-0.00570527	167.46
0	235	36.7406	16.1934	-0.00438695	129.431
0	235	44.6378	29.5506	-0.00568477	166.868
0	235	143.574	31.5903	-0.00559116	164.168
0	235	44.9796	5.73906	-0.00609269	178.635
0	236	27.1711	36.4892	-0.00613412	179.831
0	237	20.2674	8.69569	-0.00630135	184.654
0	238	5.04729	11.9804	-0.00605888	177.66
0	238	55.5766	26.708	-0.00615246	180.359
0	238	66.9927	31.6003	-0.00663895	194.393
0	239	7.98081	20.8665	-0.0064518	188.994
0	239	73.2564	33.2792	-0.00617161	180.912
0	239	118.789	42.4714	-0.00594625	174.411
0	239	10.2434	44.8324	-0.00590124	173.113
0	239	34.7299	49.3475	-0.00418619	123.64
0	239	58.4117	5.48781	-0.00637572	186.799
0	239	111.628	47.2164	-0.00582254	170.843
0	240	71.6204	10.1896	-0.0061198	179.417
0	240	101.133	22.6599	-0.00593341	174.041
0	240	63.037	49.6655	-0.00584703	171.549
0	240	63.9634	42.6834	-0.00553984	162.688
0	241	134.716	46.8445	-0.00496028	145.97
0	241	141.291	16.1545	-0.00601401	176.366
0	241	66.3272	13.0294	-0.00637555	186.795
0	241	58.9482	15.1503	-0.00632972	185.473
0	241	19.9489	47.3047	-0.00500528	147.268
0	242	41.2296	23.7616	-0.00594305	174.319
0	242	110.188	18.2762	-0.00602341	176.637
0	242	30.8908	53.0333	-0.00619757	181.661
0	243	34.3676	19.2515	-0.00576938	169.309
0	243	44.5548	32.9168	-0.00582748	170.985
0	243	24.0413	42.3734	-0.00646654	189.419
0	243	74.8825	52.7901	-0.00621197	182.076
0	244	100.659	35.5322	-0.00654885	191.794
0	244	142.263	5.67327	-0.00619694	181.642
0	244	81.0914	47.7278	-0.00620066	181.75
0	244	50.984	37.5355	-0.00630492	184.757
0	245	6.34515	17.0357	-0.00615444	180.417
0	245	81.8893	31.6106	-0.00569989	167.304
0	246	95.0615	40.6389	-0.00616973	180.857
0	246	28.7808	9.02134	-0.00372275	110.272
0	246	105.6	25.1008	-0.00577554	169.487
0	247	65.7593	30.1142	-0.00689159	201.681
0	247	108.359	35.6462	-0.00635496	186.201
0	247	29.754	27.5281	-0.00598016	175.389
0	247	37.9382	48.1961	-0.00657738	192.617
0	248	53.7728	10.5688	-0.00498951	146.813
0	248	107.454	6.67164	-0.00424028	125.2
0	248	38.7959	42.0072	-0.00505469	148.693
0	249	127.429	18.828	-0.00486343	143.176
0	249	117.073	29.6143	-0.00630393	184.729
0	249	23.3294	51.3204	-0.00576066	169.058
0	249	85.6726	51.4491	-0.00685968	200.76
0	250	74.3738	37.6047	-0.00604342	177.214
0	250	88.4336	42.0086	-0.00654832	191.778
0	250	72.8627	22.8448	-0.00638688	187.122
0	251	78.1005	26.3368	-0.0066724	195.358
0	251	70.6189	4.81943	-0.00598886	175.64
0	251	142.766	33.7835	-0.00672895	196.989
0	251	125.728	46.5804	-0.005993	175.76
0	252	115.847	16.1879	-0.00471155	138.795
0	252	121.842	21.5907	-0.00646989	189.516
0	253	93.6613	7.32597	-0.00579026	169.911
0	253	42.5736	44.2708	-0.00610169	178.895
0	253	36.7242	51.6396	-0.00433011	127.792
0	254	6.13807	52.4499	-0.00537646	157.975
0	254	127.638	51.7318	-0.00943604	275.078
0	255	67.0494	46.4704	-0.0050258	147.859
0	255	101.93	22.5406	-0.00571354	167.698
0	255	66.1125	33.5221	-0.00477129	140.518
0	256	125.179	16.6651	-0.00629892	184.584
0	256	9.4537	42.8188	-0.00545099	160.125
0	257	28.3116	27.1279	-0.00600944	176.234
0	257	29.7659	42.8364	-0.00564136	165.616
0	258	85.6848	25.0371	-0.00547342	160.772
0	258	117.534	41.8438	-0.00588509	172.647
0	258	48.6843	51.6811	-0.00596691	175.007
0	259	102.16	33.0735	-0.0101996	297.103
0	259	82.1975	21.4888	-0.00592234	173.721
0	259	82.5292	43.665	-0.0110804	322.513
0	259	39.5562	12.2964	-0.0064086	187.748
0	260	45.2229	42.816	-0.00604704	177.319
0	260	39.7569	46.3132	-0.00599516	175.822
0	260	55.3488	27.4567	-0.00349527	103.71
0	261	117.569	27.7481	-0.00605282	177.485
0	261	69.1393	43.1707	-0.00641497	187.932
0	261	125.733	42.2438	-0.00564072	165.598
0	261	136.638	13.662	-0.00110951	34.8898
0	262	11.909	9.58851	-0.00492949	145.081
0	262	7.06356	29.7977	-0.00564358	165.68
0	262	129.385	51.4563	-0.00611059	179.152
0	263	143.936	11.0395	-0.00590528	173.229
0	264	137.815	6.37986	-0.00612067	179.442
0	264	74.0501	25.769	-0.00628413	184.158
0	264	121.248	41.4229	-0.00570058	167.324
0	265	101.226	8.09362	-0.00483964	142.49
0	265	59.5071	52.7901	-0.00610943	179.118
0	265	141.51	35.0597	-0.00603458	176.959
0	266	123.154	8.98925	-0.00610031	178.855
0	266	51.8912	38.8103	-0.00604902	177.376
0	267	64.0584	37.2726	-0.00672878	196.984
0	267	16.5447	23.563	-0.00629435	184.453
0	267	116.076	48.0528	-0.00616723	180.785
0	268	32.9704	21.7437	-0.00596199	174.865
0	268	5.07768	36.5857	-0.00600615	176.139
0	268	74.2142	39.8138	-0.00640733	187.712
0	269	64.7007	8.10547	-0.0060998	178.84
0	269	68.1226	25.2575	-0.00559753	164.352
0	269	42.6898	45.6588	-0.00415173	122.646
0	271	59.7604	18.2202	-0.00597768	175.318
0	272	57.4893	6.25849	-0.0061848	181.292
0	272	94.2491	20.9042	-0.00626362	183.566
0	272	46.4767	23.4403	-0.00615922	180.555
0	272	56.5595	39.6956	-0.00513795	151.095
0	272	119.542	53.0598	-0.00594748	174.446
0	273	28.6143	36.4238	-0.00663083	194.159
0	273	100.594	24.5629	-0.00594484	174.37
0	273	35.1005	39.1947	-0.005973	175.183
0	273	48.0043	45.5649	-0.00640329	187.595
0	274	34.1666	11.0064	-0.00612923	179.689
0	274	83.4225	17.5881	-0.00617202	180.924
0	274	49.3151	33.7539	-0.00606618	177.871
0	274	85.0792	40.1451	-0.00571039	167.607
0	275	69.3016	38.778	-0.00619754	181.66
0	275	85.6658	5.19134	-0.00609867	178.808
0	276	11.0675	9.9065	-0.00587811	172.445
0	277	118.434	31.8566	-0.0055427	162.77
0	277	94.7225	40.0875	-0.00579973	170.184
0	277	102.854	41.2639	-0.00615938	180.559
0	277	73.721	51.3233	-0.00585021	171.641
0	278	37.5385	19.8187	-0.00584795	171.575
0	279	46.2792	50.8168	-0.00610827	179.085
0	280	26.0248	32.974	-0.00703926	205.94
0	280	52.453	10.5208	-0.00585	171.634
0	280	111.844	24.5679	-0.00645916	189.206
0	280	130.296	21.3347	-0.000792971	25.7588
0	281	115.528	10.7548	-0.00599209	175.733
0	281	61.2897	40.3698	-0.0061317	179.761
0	282	42.1686	20.7639	-0.00611552	179.294
0	282	33.3888	37.1583	-0.00386614	114.408
0	283	90.2004	35.4722	-0.0061316	179.758
0	283	94.0035	5.40971	-0.00619278	181.523
0	283	129.959	36.9625	-0.00609196	178.614
0	284	38.0051	11.1495	-0.00456265	134.5
0	284	76.013	24.3345	-0.00400395	118.383
0	284	70.02	52.9368	-0.00400141	118.31
0	285	75.6043	5.0201	-0.0058305	171.072
0	285	123.143	51.78	-0.00675814	197.831
0	285	39.3229	45.8195	-0.00625226	183.238
0	286	51.0526	14.1335	-0.00599858	175.921
0	286	143.393	20.3114	-0.00568002	166.731
0	286	66.332	49.8752	-0.00552206	162.175
0	287	113.733	28.4289	-0.00491725	144.728
0	287	16.3977	34.9875	-0.00400104	118.299
0	287	5.55467	36.9371	-0.00590011	173.08
0	288	82.2745	7.3959	-0.005811	170.51
0	288	6.54202	42.8713	-0.00642001	188.077
0	289	136.919	43.0322	-0.00554045	162.705
0	290	87.123	41.7944	-0.0061378	179.936
0	290	130.747	8.29616	-0.00615256	180.362
0	290	141.873	43.8708	-0.00575638	168.934
0	291	41.7273	32.3936	-0.00591412	173.484
0	292	73.2363	16.5248	-0.00486683	143.274
0	292	38.2654	23.9762	-0.00661615	193.735
0	292	25.3904	9.69583	-0.00290723	86.7469
0	292	72.4094	49.861	-0.00652594	191.133
0	293	61.5666	22.7649	-0.00631581	185.071
0	293	135.903	34.1189	-0.00622256	182.382
0	293	125.761	39.2032	-0.00611252	179.207
0	293	78.4706	42.3193	-0.00581118	170.515
0	293	137.69	53.479	-0.00400551	118.428
0	296	81.2443	29.3976	-0.00592575	173.82
0	296	73.4287	7.07853	-0.00462872	136.406
0	296	63.6067	51.2563	-0.00487915	143.629
0	296	85.2866	16.0198	-0.00469804	138.405
0	296	7.33527	34.3	-0.00467964	137.874
0	297	54.5876	23.8731	-0.00640936	187.77
0	297	108.469	15.0862	-0.00374729	110.98
0	298	115.038	38.9326	-0.0058734	172.31
0	298	60.9682	39.8949	-0.00642603	188.251
0	299	57.1383	31.2055	-0.00397577	117.57
0	299	24.7827	46.7034	-0.00631274	184.983
0	299	100.985	37.7817	-0.00611046	179.148
0	299	98.4279	51.4153	-0.00493539	145.252
0	300	114.754	18.8312	-0.00600178	176.013
0	300	17.0174	45.8248	-0.00404794	119.652
0	300	104.744	29.4686	-0.00525084	154.351
0	300	88.416	40.0757	-0.00480991	141.632
0	300	79.9598	43.0102	-0.00552652	162.304
0	300	78.045	48.6777	-0.00645913	189.206
0	300	87.6639	50.2785	-0.00601961	176.527
0	301	96.8394	22.833	-0.00429889	126.891
0	301	109.618	31.2619	-0.00542217	159.293
0	301	129.559	46.9724	-0.00614963	180.278
0	302	37.6074	35.3098	-0.00650479	190.523
0	302	95.2289	33.8341	-0.00597763	175.316
0	302	33.1373	50.7426	-0.00544632	159.99
0	303	10.478	44.5461	-0.00579313	169.994
0	303	131.755	10.9857	-0.00624158	182.93
0	303	124.223	16.7454	-0.00604357	177.218
0	303	37.9294	47.5176	-0.00629736	184.539
0	304	79.9126	15.1279	-0.00443306	130.761
0	304	64.2869	27.9712	-0.00585075	171.656
0	304	138.377	32.8877	-0.00592942	173.926
0	304	113.967	49.252	-0.00660351	193.371
0	305	29.9073	53.4862	-0.00526843	154.858
0	306	72.9866	15.1568	-0.00655413	191.946
0	308	33.2264	8.90806	-0.00613809	179.945
0	308	130.078	5.75119	-0.00625051	183.188
0	308	92.5784	25.7452	-0.00497454	146.381
0	309	79.5442	5.9866	-0.00580541	170.348
0	309	72.3375	21.6991	-0.00642096	188.105
0	309	88.433	29.1483	-0.00547542	160.829
0	310	13.0126	34.6006	-0.00581717	170.688
0	310	30.1282	42.4473	-0.00545611	160.272
0	311	81.6248	50.7507	-0.00598406	175.502
0	311	8.30536	28.9238	-0.00651557	190.834
0	311	131.149	15.0474	-0.00622073	182.329
0	312	14.8644	51.7934	-0.00592521	173.804
0	313	114.709	47.4547	-0.00588827	172.739
0	313	7.7122	35.099	-0.00551171	161.876
0	313	130.642	41.6496	-0.00583707	171.262
0	314	88.9951	41.4495	-0.00601066	176.269
0	315	72.5355	7.68842	-0.00583586	171.227
0	315	136.313	14.8092	-0.00635425	186.18
0	315	44.9636	53.2052	-0.00507017	149.14
0	316	36.7278	12.7016	-0.00619101	181.471
0	316	93.2639	13.1021	-0.00447572	131.992
0	316	118.249	16.601	-0.00548823	161.199
0	316	101.139	32.8839	-0.00588121	172.535
0	316	16.837	48.3768	-0.00533887	156.89
0	316	16.3918	27.7082	-0.00596195	174.864
0	317	22.0903	18.3723	-0.00624463	183.018
0	317	43.1891	25.165	-0.00611166	179.182
0	317	83.766	36.0469	-0.00619705	181.646
0	317	104.837	45.2191	-0.00592303	173.741
0	317	83.3389	47.1231	-0.00471785	138.976
0	318	144.381	13.2472	-0.0112803	328.278
0	319	32.1374	29.8905	-0.00607908	178.243
0	319	69.5402	19.7108	-0.00628349	184.139
0	319	90.8454	36.8492	-0.00580164	170.24
0	319	55.6394	40.7443	-0.00359679	106.638
0	319	15.2089	41.601	-0.00620387	181.842
0	320	139.885	34.3719	-0.00593554	174.102
0	320	80.5462	18.621	-0.00566357	166.257
0	321	109.027	6.20555	-0.00575074	168.771
0	321	69.2204	14.24	-0.00558475	163.983
0	321	93.693	32.5456	-0.0060911	178.589
0	321	68.0926	34.5903	-0.00643681	188.562
0	322	9.7003	6.91779	-0.00594293	174.315
0	322	100.204	28.9082	-0.00663368	194.241
0	323	49.2076	6.02345	-0.00369855	109.573
0	324	119.561	30.1982	-0.00619275	181.522
0	325	142.895	12.4188	-0.00584461	171.479
0	325	85.6017	18.7386	-0.00256485	76.8706
0	325	136.36	26.0463	-0.00623756	182.814
0	326	86.5571	43.3935	-0.00602617	176.716
0	327	94.9669	6.81613	-0.00584951	171.62
0	327	132.461	9.24047	-0.00614866	180.25
0	327	31.466	35.8045	-0.00624353	182.987
0	328	104.771	31.8682	-0.00582178	170.821
0	328	25.4873	4.945	-0.00597282	175.177
0	328	63.1054	4.80503	-0.00468188	137.939
0	328	6.57036	42.3526	-0.00609539	178.713
0	328	35.3518	49.8523	-0.00495162	145.72
0	329	58.9452	5.0357	-0.00428401	126.462
0	329	37.4755	42.7773	-0.00755439	220.8
0	329	18.4714	44.3135	-0.00544981	160.091
0	330	10.8181	13.8817	-0.00543567	159.683
0	330	98.3564	21.2496	-0.0060247	176.674
0	330	88.9461	25.001	-0.00637114	186.668
0	330	71.7847	43.6623	-0.00377016	111.639
0	330	31.4247	13.0572	-0.0054426	159.883
0	331	59.3236	44.7228	-0.00559525	164.286
0	332	52.4734	17.4546	-0.00577872	169.578
0	332	77.4076	22.5886	-0.00634034	185.779
0	332	67.099	26.6709	-0.0046579	137.247
0	332	106.276	35.5043	-0.00452362	133.374
0	333	93.2129	20.5692	-0.00604178	177.167
0	333	55.6287	25.7296	-0.00583715	171.264
0	333	89.9446	52.8961	-0.00597607	175.271
0	334	6.07098	10.2223	-0.00620025	181.738
0	335	13.3379	16.917	-0.00628585	184.207
0	335	140.502	45.4897	-0.00580814	170.427
0	336	93.5127	7.3617	-0.00632434	185.317
0	336	12.0469	10.1148	-0.00626292	183.546
0	336	30.6021	21.0601	-0.00364859	108.132
0	336	124.837	23.5421	-0.00578218	169.678
0	336	48.6698	44.7696	-0.005712	167.654
0	337	142.622	26.7241	-0.00447856	132.074
0	338	34.3019	28.7294	-0.00615099	180.317
0	338	83.8571	33.8022	-0.00642832	188.317
0	339	19.0424	12.0623	-0.00595478	174.657
0	339	35.5562	38.9504	-0.00539842	158.608
0	340	84.2372	12.3673	-0.0062575	183.389
0	340	103.588	35.2529	-0.00605185	177.457
0	341	12.2073	18.1376	-0.0055705	163.572
0	341	102.379	43.531	-0.00531595	156.229
0	342	41.0665	45.1488	-0.00489986	144.227
0	342	56.1601	50.8843	-0.0035884	106.396
0	343	55.418	6.87668	-0.00579334	170
0	343	48.5823	14.4176	-0.00602266	176.615
0	344	136.738	17.6994	-0.0066595	194.986
0	344	32.0995	33.2739	-0.00625207	183.233
0	345	85.5599	30.146	-0.00606489	177.833
0	346	131.926	53.4124	-0.00612268	179.5
0	347	44.2906	16.0975	-0.00564096	165.605
0	347	31.4005	9.76686	-0.00617014	180.869
0	347	27.5756	36.5033	-0.00623908	182.858
0	347	21.0985	40.7518	-0.00603275	176.906
0	348	89.5003	39.6749	-0.00284889	85.0641
0	349	140.066	5.7229	-0.00573002	168.174
0	349	141.328	14.351	-0.00622034	182.318
0	349	143.17	28.7651	-0.00492945	145.08
0	349	143.483	46.1705	-0.00606029	177.701
0	349	140.553	51.1016	-0.00613349	179.812
0	350	21.6271	7.51921	-0.00624648	183.072
0	350	119.517	13.1524	-0.00615947	180.562
0	350	108.835	38.255	-0.00602046	176.552
0	350	85.9484	24.7515	-0.00578041	169.627
0	350	77.7861	48.6096	-0.00612749	179.639
0	350	92.2124	22.6341	-0.00665972	194.992
0	351	104.561	16.8501	-0.00634807	186.002
0	351	87.2539	14.8723	-0.00466852	137.553
0	351	92.885	42.8937	-0.00484325	142.594
0	352	88.5335	7.33565	-0.00664868	194.674
0	352	55.4314	14.3957	-0.00452237	133.338
0	352	47.6907	42.8376	-0.00484816	142.735
0	352	17.7683	48.6086	-0.0049277	145.03
0	352	99.3313	21.7889	-0.0039541	116.945
0	353	81.4987	24.1978	-0.00771391	225.401
0	353	99.3924	12.5803	-0.00616391	180.69
0	353	96.7428	30.6203	-0.00821809	239.945
0	353	23.7089	32.6161	-0.003375	100.24
0	354	70.6251	20.936	-0.00617563	181.028
0	354	111.613	50.779	-0.00392336	116.059
0	355	55.22	8.02348	-0.00549177	161.301
0	355	121.197	25.4143	-0.00467463	137.73
0	356	49.8654	33.4515	-0.00526852	154.861
0	357	127.328	9.94046	-0.00598443	175.512
0	357	41.5704	12.6414	-0.00658278	192.773
0	357	127.712	18.8751	-0.00394744	116.753
0	358	27.7938	33.7507	-0.0046539	137.132
0	358	15.2582	38.8868	-0.00568908	166.993
0	359	47.6787	12.9586	-0.00659731	193.192
0	359	128.529	33.7921	-0.004169	123.144
0	359	135.303	34.9561	-0.0062984	184.569
0	360	106.16	39.1091	-0.00662244	193.917
0	360	124.436	24.1634	-0.00238936	71.8085
0	361	33.2544	33.2548	-0.00626552	183.621
0	361	6.31507	51.7123	-0.00610896	179.105
0	362	143.263	15.6484	-0.00645107	188.973
0	362	84.8067	24.1758	-0.00575567	168.914
0	363	126.654	45.6787	-0.00604086	177.14
0	363	117.708	5.25409	-0.00562624	165.18
0	363	19.7387	49.2084	-0.00588642	172.685
0	364	109.217	5.5756	-0.0060264	176.723
0	364	64.5184	24.5493	-0.00599201	175.731
0	364	13.8131	48.0383	-0.00578668	169.808
0	365	59.2728	6.85305	-0.00558468	163.981
0	365	17.7434	14.4342	-0.005912	173.423
0	365	34.5394	26.2624	-0.00518218	152.371
0	366	126.705	31.7657	-0.00648883	190.062
0	366	39.7516	19.9336	-0.00599893	175.931
0	367	12.0816	8.68138	-0.00576142	169.079
0	367	120.46	29.0004	-0.00671091	196.469
0	369	32.6003	20.1332	-0.00612175	179.473
0	369	122.94	43.2035	-0.00491276	144.599
0	369	8.64911	45.0901	-0.00523848	153.995
0	369	27.5334	51.3222	-0.00608209	178.33
0	370	78.4076	53.3756	-0.00621922	182.285
0	371	74.7397	20.9846	-0.00650705	190.588
0	371	103.759	31.2566	-0.00614916	180.264
0	371	14.3431	41.3486	-0.00558819	164.082
0	372	79.0465	6.8491	-0.00634528	185.922
0	372	67.6525	46.3923	-0.00618774	181.377
0	372	49.7262	51.9989	-0.00528488	155.333
0	372	116.399	30.9672	-0.00434736	128.289
0	373	122.094	28.6413	-0.00688732	201.557
0	374	100.939	10.8561	-0.00623763	182.816
0	374	60.2632	27.1063	-0.00622187	182.362
0	375	47.4341	13.4549	-0.00594277	174.311
0	376	29.348	28.634	-0.00476402	140.308
0	376	86.3316	5.31681	-0.00646916	189.495
0	376	16.0077	10.2505	-0.00625165	183.221
0	376	54.7849	16.2695	-0.00530975	156.05
0	376	32.9563	23.7857	-0.00649424	190.218
0	376	109.071	25.9738	-0.00505183	148.611
0	377	117.54	5.89603	-0.00603282	176.908
0	377	123.262	52.0636	-0.00642432	188.201
0	377	115.525	26.328	-0.00626964	183.74
0	377	143.008	34.856	-0.00498745	146.753
0	377	71.9072	40.7275	-0.00819149	239.178
0	377	78.5242	40.5689	-0.00676233	197.952
0	378	91.4421	8.8854	-0.00655952	192.102
0	378	129.4	30.5827	-0.00632196	185.249
0	378	35.2752	4.8514	-0.00512017	150.582
0	379	144.478	47.8735	-0.00811558	236.988
0	379	87.1187	31.4273	-0.00846384	247.034
0	379	54.7759	48.0603	-0.00629624	184.507
0	379	84.8177	11.5307	-0.00449365	132.509
0	379	97.3877	21.3239	-0.00612151	179.467
0	379	46.1552	40.0511	-0.00654143	191.58
0	379	5.85597	4.61803	-0.00608553	178.429
0	380	9.80296	25.4071	-0.00547051	160.688
0	380	102.367	6.22617	-0.00615279	180.369
0	380	114.855	12.7317	-0.00470428	138.585
0	380	129.788	40.76	-0.00646823	189.468
0	381	56.2758	7.45803	-0.00572086	167.909
0	382	51.2008	18.7866	-0.00467643	137.782
0	382	63.9933	15.746	-0.00573602	168.347
0	382	106.272	17.5633	-0.00529866	155.731
0	382	68.5657	29.1616	-0.00529873	155.733
0	382	67.4178	37.2748	-0.00580043	170.205
0	382	45.9028	46.7091	-0.0061757	181.03
0	383	131.192	9.7811	-0.00582864	171.018
0	383	81.4127	15.3251	-0.00508793	149.652
0	383	93.4851	29.0306	-0.00618682	181.35
0	383	89.367	13.5279	-0.00582522	170.92
0	384	140.777	36.8944	-0.00596219	174.871
0	384	141.874	5.90997	-0.00656635	192.299
0	385	14.6417	30.9086	-0.00676756	198.103
0	385	33.3225	43.9006	-0.00576724	169.247
0	386	85.4713	23.9928	-0.00602308	176.627
0	386	10.697	37.2739	-0.00570517	167.457
0	386	103.435	41.2322	-0.00479823	141.295
0	388	75.7512	31.9527	-0.00596904	175.069
0	388	95.0976	46.2219	-0.00587622	172.391
0	389	84.031	18.6111	-0.00632865	185.442
0	389	43.4757	44.5809	-0.00573079	168.196
0	390	118.858	29.8098	-0.0062465	183.072
0	390	20.124	16.9819	-0.00564803	165.809
0	390	102.318	37.6736	-0.00523028	153.758
0	391	117.317	36.4756	-0.00632293	185.277
0	391	46.134	25.2575	-0.00414066	122.327
0	391	82.9485	41.6584	-0.00635321	186.15
0	392	44.1296	10.1176	-0.00600639	176.146
0	392	41.0649	24.3865	-0.00545116	160.13
0	392	70.3721	44.1709	-0.00539921	158.631
0	392	20.0785	50.2645	-0.00422494	124.758
0	392	53.6784	22.3105	-0.00593123	173.978
0	393	129.469	22.7256	-0.00633993	185.767
0	393	130.518	50.2328	-0.00575673	168.944
0	394	66.9002	18.9165	-0.00636951	186.62
0	394	49.2705	49.8421	-0.00452018	133.274
0	395	121.032	27.1228	-0.00347951	103.255
0	396	103.974	30.6571	-0.00995792	290.132
0	397	94.4116	29.1335	-0.00798043	233.089
0	397	7.492	50.8612	-0.00609996	178.845
0	397	26.1004	15.9585	-0.00473069	139.347
0	398	126.347	15.457	-0.00592728	173.864
0	398	136.475	12.5298	-0.00602785	176.765
0	398	44.7941	14.4021	-0.00592746	173.869
0	398	75.2166	36.345	-0.00611305	179.223
0	398	16.5134	40.4981	-0.00584519	171.496
0	398	94.2609	52.1903	-0.00501607	147.579
0	398	110.517	29.3852	-0.00618096	181.181
0	399	113.617	22.0212	-0.00583675	171.252
0	399	46.0945	36.74	-0.00683263	199.98
0	400	113.815	40.965	-0.00398368	117.799
0	400	138.252	50.1549	-0.00665286	194.794
0	401	135.066	20.9301	-0.00621579	182.186
0	401	47.8893	24.3666	-0.00463813	136.677
0	401	117.923	31.4883	-0.00619343	181.541
0	401	133.918	40.2943	-0.00499747	147.042
0	402	27.9484	7.37326	-0.00649335	190.193
0	402	144.383	15.8397	-0.00621733	182.231
0	402	76.5902	21.6906	-0.00585031	171.644
0	402	31.7115	26.3533	-0.00601746	176.465
0	402	19.5949	36.7209	-0.00553266	162.481
0	402	28.7681	47.5523	-0.00568447	166.86
0	403	122.107	10.8166	-0.00601699	176.452
0	403	128.604	44.0133	-0.00718039	210.011
0	406	136.647	8.84729	-0.00628123	184.074
0	406	125.408	38.5522	-0.00612863	179.672
0	406	88.5446	43.9449	-0.00595731	174.73
0	407	68.3623	15.3675	-0.00572524	168.036
0	408	10.0286	38.625	-0.00624816	183.12
0	408	77.2703	29.0734	-0.00707529	206.979
0	408	13.2138	33.0388	-0.00636272	186.425
0	409	74.6384	10.5581	-0.00629104	184.357
0	409	128.654	38.1036	-0.00540608	158.829
0	409	143.894	46.3235	-0.0061763	181.047
0	410	30.7911	40.5292	-0.00557958	163.834
0	410	61.0169	36.6973	0.000920175	-29.4281
0	411	121.582	51.9853	-0.00614322	180.093
0	411	49.9968	18.0481	-0.00639416	187.331
0	412	40.563	25.1194	-0.00568586	166.9
0	413	24.4549	52.3963	-0.00597158	175.142
0	414	96.3088	42.9628	-0.00608085	178.294
0	414	39.3731	9.07166	-0.00541645	159.128
0	415	129.949	7.32126	-0.00525677	154.522
0	415	46.2574	33.7823	-0.00578948	169.889
0	416	125.687	28.8023	-0.00555917	163.245
0	417	44.9762	52.9586	-0.00489596	144.114
0	418	53.9406	7.8992	-0.00578694	169.816
0	418	71.1171	10.6552	-0.00608773	178.492
0	419	79.8323	46.186	-0.00618053	181.169
0	419	46.3648	28.1433	-0.00577183	169.38
0	419	56.6192	52.5947	-0.00547472	160.809
0	420	41.0619	29.5972	-0.00571588	167.766
0	420	79.4469	34.8776	-0.00675435	197.722
0	421	117.052	50.4571	-0.00631403	185.02
0	421	62.1994	28.206	-0.00379901	112.471
0	422	75.071	20.5269	-0.00615579	180.455
0	422	82.8594	22.3568	-0.00662752	194.063
0	422	80.0948	28.9886	-0.00599655	175.862
0	423	6.76189	9.67706	-0.00522925	153.728
0	423	125.118	20.4121	-0.0041525	122.668
0	424	6.34779	38.2206	-0.00588217	172.563
0	424	54.6526	28.829	-0.00593187	173.996
0	425	139.512	5.10513	-0.00626778	183.686
0	427	101.068	27.7297	-0.00579246	169.975
0	427	33.3909	18.07	-0.00605352	177.505
0	428	129.511	22.683	-0.00624043	182.897
0	428	137.48	37.3646	-0.00569369	167.126
0	428	134.717	42.2909	-0.00576575	169.204
0	429	52.0214	25.8549	-0.00528146	155.234
0	429	64.1902	23.6631	-0.00576348	169.139
0	429	77.007	26.4696	-0.0031647	94.174
0	429	23.5604	29.4414	-0.00532806	156.579
0	429	115.082	45.7385	-0.00595956	174.795
0	430	128.456	4.62604	-0.00655663	192.018
0	430	122.762	28.6644	-0.0061223	179.49
0	431	27.4604	37.7139	-0.00350306	103.934
0	432	89.0463	21.7269	-0.00567745	166.657
0	432	14.9254	38.4022	-0.00601356	176.353
0	432	17.5481	51.631	-0.00527494	155.046
0	432	102.838	10.0899	-0.00462798	136.384
0	432	72.4656	14.3106	-0.00643495	188.508
0	432	108.896	36.5519	-0.00322436	95.8951
0	433	108.583	26.5495	-0.00400362	118.374
0	433	89.7769	38.3771	-0.00564927	165.844
0	435	62.4587	37.3712	-0.00354135	105.039
0	436	108.245	40.8921	-0.00553464	162.538
0	436	85.0413	27.566	-0.00598857	175.632
0	437	96.7539	42.1847	-0.00604127	177.152
0	437	142.166	50.3467	-0.00528771	155.415
0	437	141.217	36.7195	-0.00633695	185.681
0	437	46.3361	52.4384	-0.00552086	162.14
0	438	17.9682	5.05104	-0.00610547	179.004
0	438	137.476	8.0774	-0.00530156	155.814
0	438	142.297	28.9712	-0.00600998	176.249
0	438	48.5306	37.3704	-0.00433935	128.058
0	438	117.084	38.8114	-0.00568867	166.981
0	438	137.533	51.0322	-0.00537939	158.059
0	439	25.9847	20.6943	-0.00615695	180.489
0	439	128.704	26.907	-0.00567289	166.526
0	440	10.1241	21.8797	-0.00606186	177.746
0	442	81.3423	50.8046	-0.00618536	181.308
0	443	119.864	37.5272	-0.00555589	163.151
0	443	102.501	48.8586	-0.00584319	171.438
0	444	98.5856	19.7973	-0.00375849	111.302
0	445	132.112	36.3796	-0.00526086	154.64
0	446	32.9324	34.0961	-0.00621726	182.229
0	447	93.4548	20.513	-0.00531199	156.115
0	447	110.925	36.3838	-0.0057607	169.059
0	447	71.9065	27.0249	-0.00620996	182.018
0	448	127.452	46.3928	-0.00613158	179.757
0	448	101.848	13.4403	-0.00561245	164.782
0	449	9.99804	52.1898	-0.00554973	162.973
0	449	131.296	52.2652	-0.00614583	180.168
0	450	52.1143	10.1677	-0.00608465	178.403
0	450	59.0959	10.7899	-0.00433815	128.024
0	450	91.4343	38.8095	-0.00425101	125.51
0	450	112.733	44.9426	-0.00589994	173.075
0	451	130.94	4.99232	-0.00674147	197.35
0	453	52.0595	23.4897	-0.00599299	175.759
0	453	82.4793	10.3502	-0.00646692	189.43
0	453	126.422	9.70663	-0.0058233	170.864
0	453	95.2609	35.2479	-0.00373008	110.483
0	454	124.856	34.3983	-0.00616337	180.674
0	454	18.8041	20.6732	-0.00588002	172.501
0	454	133.199	25.2711	-0.00562721	165.208
0	455	23.3049	23.67	-0.00592955	173.929
0	456	73.1288	22.9899	-0.00458587	135.169
0	456	110.523	41.5513	-0.00606003	177.693
0	456	65.4829	49.9527	-0.00568057	166.747
0	457	91.8943	9.01805	-0.00616968	180.856
0	457	78.3265	31.5173	-0.00502608	147.868
0	457	76.0882	40.2797	-0.00651925	190.94
0	457	42.4078	49.6709	-0.00627563	183.912
0	458	121.356	42.3136	-0.00549139	161.29
0	459	47.237	6.92829	-0.00570732	167.519
0	459	28.9629	19.4541	-0.00546715	160.591
0	460	33.7791	16.9848	-0.00559715	164.341
0	460	57.4852	18.0319	-0.00548362	161.066
0	460	87.7434	22.8999	-0.00598437	175.511
0	460	64.6286	26.4473	-0.0060894	178.54
0	460	76.3564	34.4376	-0.00536987	157.785
0	460	56.5764	43.9592	-0.00632946	185.465
0	460	114.434	51.7969	-0.00591183	173.418
0	461	104.621	26.828	-0.0064901	190.099
0	461	129.102	39.5879	-0.00626449	183.591
0	462	100.229	13.7108	-0.00609491	178.699
0	462	138.075	15.9004	-0.00656612	192.292
0	462	99.8875	22.3588	-0.00599311	175.763
0	464	61.0446	9.54602	-0.00592957	173.93
0	464	30.2189	11.2577	-0.00621247	182.091
0	465	110.252	39.6092	-0.00677102	198.203
0	465	33.2359	6.23444	-0.00677224	198.238
0	465	54.444	26.0597	-0.00602707	176.742
0	465	136.076	52.3582	-0.00608226	178.334
0	466	140.757	31.9473	-0.00617786	181.092
0	466	66.5767	37.7871	-0.00552329	162.21
0	466	5.27701	20.2417	-0.00608239	178.338
0	466	119.975	31.1358	-0.00573858	168.421
0	466	14.6131	37.1713	-0.00402825	119.084
0	467	35.2773	34.4119	-0.00566936	166.424
0	467	48.2446	36.1699	-0.00378367	112.029
0	467	139.494	13.1405	-0.00569709	167.224
0	468	53.0804	9.58503	-0.00622004	182.309
0	468	12.6924	19.802	-0.00486116	143.11
0	468	74.4045	24.3106	-0.00593378	174.051
0	470	91.9948	31.5758	-0.00590623	173.257
0	470	114.416	14.3307	-0.00612039	179.434
0	470	26.7273	52.5337	-0.00493815	145.331
0	471	42.9833	42.8402	-0.00560996	164.71
0	471	74.6685	32.5733	-0.00598283	175.466
0	472	86.9	9.02566	-0.00634699	185.971
0	472	118.472	38.1168	-0.00638273	187.002
0	472	113.04	40.942	-0.00503023	147.987
0	473	16.2091	29.3139	-0.0119423	347.375
0	474	82.2823	27.1003	-0.00888362	259.143
0	474	51.3799	18.1309	-0.00600202	176.02
0	474	24.0935	37.1535	-0.00378319	112.015
0	475	131.548	28.1146	0.00101042	-32.0314
0	475	112.789	44.7523	-0.00292766	87.3365
0	475	15.9414	51.023	-0.00606448	177.822
0	476	113.588	25.839	-0.00598564	175.547
0	476	120.334	6.55715	-0.00999192	291.113
0	478	73.2467	26.4635	-0.00650408	190.502
0	479	35.447	38.353	-0.00609817	178.793
0	481	33.9071	21.5305	-0.00605599	177.577
0	481	38.4051	14.0537	-0.00563599	165.461
0	482	98.3863	11.6028	-0.00693139	202.829
0	482	56.8387	11.0952	-0.00619548	181.6
0	482	33.0383	53.3042	-0.00576661	169.229
0	482	137.153	31.3238	-0.0062609	183.487
0	483	110.113	7.17271	-0.00651502	190.818
0	483	132.874	14.3991	-0.005799	170.163
0	484	72.0006	15.3489	-0.0057489	168.718
0	484	59.42	19.154	-0.00584296	171.432
0	484	26.3657	23.6374	-0.00599867	175.923
0	484	84.6572	23.8871	-0.00625196	183.23
0	484	142.304	32.7602	-0.00597486	175.236
0	484	129.952	5.1254	-0.00548317	161.053
0	485	57.4775	4.88468	-0.00593501	174.087
0	485	61.0293	37.8305	-0.00481895	141.893
0	485	136.709	36.8963	-0.00655769	192.049
0	485	28.6977	34.8241	-0.000962591	30.6517
0	486	64.8031	18.3845	-0.00624272	182.963
0	486	128.52	34.3541	-0.00626878	183.715
0	486	119.628	46.2418	-0.00500274	147.194
0	487	4.62187	28.0064	-0.00539152	158.409
0	487	133.64	42.5611	-0.00563011	165.292
0	487	139.03	44.7394	-0.00620981	182.014
0	488	11.5033	27.0895	-0.00456482	134.562
0	488	88.457	51.9636	-0.00583542	171.214
0	489	59.6409	26.6207	-0.00611	179.135
0	489	65.0515	47.9325	-0.0051771	152.224
0	489	106.27	13.5589	-0.00553726	162.613
0	489	116.455	16.9627	-0.005721	167.914
0	489	108.523	31.4478	-0.00674318	197.4
0	489	78.7074	41.7643	-0.00632728	185.402
0	490	78.5193	15.6806	-0.00589244	172.859
0	490	127.021	53.4541	-0.00617847	181.11
0	490	102.711	28.7347	-0.00677236	198.241
0	491	141.979	21.859	-0.00593219	174.005
0	491	128.351	23.7465	-0.00087544	28.1377
0	492	47.0301	10.5471	-0.00566143	166.195
0	493	38.7019	9.76383	-0.00433824	128.026
0	493	109.68	12.269	-0.00545822	160.333
0	493	72.4535	44.2196	-0.00571511	167.744
0	493	23.2165	51.5738	-0.00608945	178.542
0	495	74.1579	12.2409	-0.00577507	169.473
0	495	125.688	38.7992	-0.00615928	180.556
0	495	77.009	43.7348	-0.00529885	155.736
0	496	138.453	20.5152	-0.00589264	172.864
0	496	77.9952	36.7665	-0.00618361	181.258
0	497	24.0655	16.917	-0.00608117	178.303
0	497	112.741	32.5566	-0.00558127	163.883
0	497	101.786	20.8279	-0.00601863	176.499
0	498	122.992	6.26425	-0.00473154	139.371
0	498	61.4626	30.7223	-0.00594124	174.267
0	498	10.4474	29.4397	-0.00556257	163.343
0	498	124.814	50.5241	-0.00593872	174.194
0	498	103.278	15.6463	-0.0065219	191.016
0	499	96.3429	20.3518	-0.00580399	170.307
0	499	89.2338	49.8978	-0.00556918	163.534
0	500	74.5989	39.4092	-0.00575244	168.821
0	500	108.385	46.8433	-0.00548198	161.019
0	501	125.761	11.8913	-0.00618141	181.195
0	502	98.2904	10.4141	-0.00580799	170.423
0	502	18.4972	29.1272	-0.00206712	62.5132
0	503	88.9339	7.29525	-0.00612432	179.548
0	505	50.6859	31.4296	-0.00544863	160.057
0	505	83.6752	16.5022	-0.00625526	183.325
0	505	99.1837	35.3549	-0.00458079	135.023
0	505	31.8074	30.2276	-0.00501152	147.448
0	506	57.7763	15.0066	-0.00466674	137.502
0	507	125.653	23.7814	-0.00604764	177.336
0	507	111.386	42.223	-0.00327359	97.315
0	508	47.1677	44.318	-0.00615297	180.374
0	508	85.3178	25.1435	-0.00636773	186.569
0	508	134.744	40.6091	-0.00629639	184.511
0	508	90.4136	17.03	-0.00684174	200.242
0	508	77.3966	19.759	-0.00598803	175.616
0	508	94.6021	22.2275	-0.00885097	258.201
0	508	70.0142	40.2025	-0.00536115	157.533
0	509	13.3245	24.9883	-0.00524811	154.272
0	509	14.6613	8.45989	-0.00575107	168.781
0	509	118.579	31.4521	-0.00635316	186.149
0	510	16.2507	38.2155	-0.00594723	174.439
0	510	68.8968	45.1089	-0.00575693	168.95
0	512	48.5463	40.0858	-0.00562837	165.241
0	513	81.6555	13.9151	-0.00377638	111.819
0	513	31.2675	24.0922	-0.00564873	165.829
0	514	47.6767	5.12467	-0.00609947	178.831
0	514	34.5206	9.62285	-0.00389476	115.233
0	514	125.595	9.32015	-0.00625051	183.188
0	514	91.4999	23.0476	-0.00588731	172.711
0	514	81.0293	34.9032	-0.00583062	171.076
0	515	93.4043	11.5289	-0.00580974	170.473
0	516	85.4589	51.0922	-0.00585168	171.683
0	517	114.701	34.9989	-0.00538629	158.258
0	517	104.786	36.2144	-0.00630025	184.623
0	517	9.9054	13.1284	-0.00589221	172.852
0	517	29.871	28.9933	-0.00584601	171.52
0	518	44.8177	15.0136	-0.00602201	176.597
0	518	103.125	16.571	-0.00582697	170.97
0	520	74.9578	5.43279	-0.0059399	174.228
0	520	113.259	13.1906	-0.00610674	179.041
0	521	121.575	52.1869	-0.00565594	166.037
0	522	131.235	28.708	-0.00623834	182.837
0	522	71.3691	36.5527	-0.00281452	84.0726
0	523	99.8647	6.77312	-0.00595763	174.739
0	523	14.8951	44.331	-0.00560935	164.693
0	524	141.08	14.2708	-0.00655996	192.114
0	524	129.66	36.9158	-0.00599109	175.704
0	524	141.971	38.3835	-0.00586805	172.155
0	524	131.146	15.4111	-0.00609047	178.571
0	525	87.7173	30.5613	-0.00615781	180.514
0	525	57.6035	36.5458	-0.00606944	177.965
0	525	18.1855	13.6386	-0.00592549	173.812
0	525	106.509	51.7648	0.000879207	-28.2464
0	526	34.6062	28.9005	-0.00596793	175.037
0	526	67.5903	36.0641	-0.00587659	172.401
0	527	20.9306	31.8779	-0.00748115	218.687
0	527	132.422	42.2879	-0.00550307	161.627
0	527	24.406	12.4401	-0.00614001	180
0	528	36.1377	14.6021	-0.00602744	176.753
0	529	57.702	27.9343	-0.00687218	201.121
0	529	114.398	43.7214	-0.00611816	179.37
0	529	137.52	17.1714	-0.0049329	145.18
0	529	45.4961	26.1889	-0.00586709	172.128
0	530	72.8035	27.4721	-0.00605626	177.584
0	530	102.048	29.878	-0.00596873	175.059
0	530	126.097	32.42	-0.00591897	173.624
0	531	93.9825	8.53931	-0.00626148	183.504
0	531	25.2999	25.8248	-0.00481227	141.7
0	531	88.2747	43.5924	-0.00659948	193.254
0	531	18.13	8.13616	-0.00590475	173.214
0	531	61.1369	39.8983	-0.00585658	171.824
0	532	86.2042	37.1904	-0.00678843	198.705
0	533	50.2507	6.84539	-0.00615688	180.487
0	533	17.6239	16.8976	-0.00489847	144.187
0	533	120.406	20.47	-0.00469619	138.352
0	534	13.8858	42.7426	-0.00626388	183.574
0	534	26.3206	5.55442	-0.0057789	169.584
0	536	79.9999	18.4333	-0.00620875	181.983
0	536	8.90859	11.1933	-0.000859623	27.6814
0	536	92.1401	33.6652	-0.00606303	177.78
0	536	138.853	34.9101	-0.00541949	159.216
0	537	30.6626	30.3299	-0.00603085	176.851
0	537	65.1483	35.0955	-0.00445231	131.317
0	538	118.218	28.3989	-0.00598968	175.664
0	538	74.8642	34.8544	-0.00543934	159.789
0	538	104.455	44.5345	-0.0122527	356.328
0	538	105.252	52.54	-0.0058511	171.666
0	539	23.5808	28.7537	-0.00811662	237.018
0	539	98.9821	39.7375	-0.00639791	187.44
[truncated: 8,713 more rows]
